# Supplementary material for: Individual signatures and environmental factors shape skin microbiota in healthy dogs
Source: Microbiome. 2017 Oct 13;5:139. doi: 10.1186/s40168-017-0355-6 (PMC5640918; doi:10.1186/s40168-017-0355-6)
Supplement: Supplementary file 2 — Information about the dogs included in the study. Samples were collected April 27, 2016. (XLSX 15 kb) [file 40168_2017_355_MOESM2_ESM.xlsx]

## Sheet: Additional File 2
Additional File 2. Information about the dogs included in the study. Samples were collected the 2016/04/27.
Sample ID	Birth Date	Sex	Spayed?	Fur Length	Color	Dam	Sire	Season birth	Matriculation date	Time spent in the kennel	Temporality	Last Bath	Recent Surgery	Sampler	Other comments
Dog 1	2014/03/30	Female	Yes	Short	Yellow	Dam 1	Sire 1	Jan-May	2015/11/06	5.5 months	T1	2016/03/23	-	AO
Dog 2	2014/04/20	Female	Yes	Short	Yellow	Dam 17	Sire 10	Jan-May	2015/11/06	5.5 months	T1	2016/03/14	-	AO
Dog 3	2014/04/20	Female	Yes	Short	Yellow	Dam 17	Sire 10	Jan-May	2015/11/06	5.5 months	T1	2016/03/30	-	AC
Dog 4	2014/04/25	Female	No	Short	Black	Dam 15	Sire 9	Jan-May	2015/11/06	5.5 months	T1	2016/03/24	-	AO
Dog 5	2014/05/02	Female	Yes	Short	Yellow	Dam 7	Sire 6	Jan-May	2015/11/06	5.5 months	T1	2016/03/30	-	AO
Dog 6	2014/03/06	Female	Yes	Long	Yellow	Dam 23	Sire 13	Jan-May	2015/11/06	5.5 months	T1	2016/04/11	-	AO
Dog 7	2014/03/06	Female	Yes	Long	Yellow	Dam 23	Sire 13	Jan-May	2015/11/06	5.5 months	T1	2016/04/11	-	AC
Dog 8	2014/01/02	Female	Yes	Short	Yellow	Dam 2	Sire 1	Jan-May	2015/08/14	8.5 months	T1	2016/04/05	-	AO
Dog 9	2014/05/26	Female	Yes	Short	Black	Dam 16	Sire 9	Jan-May	2015/11/06	5.5 months	T1	2016/03/29	-	AC
Dog 11	2014/01/09	Female	Yes	Long	Black	Dam 13	Sire 8	Jan-May	2015/08/14	8.5 months	T1	2016/03/22	-	AO
Dog 12	2014/03/27	Female	Yes	Short	Black	Dam 10	Sire 7	Jan-May	2015/11/06	5.5 months	T1	2016/04/08	-	AO
Dog 13	2014/07/18	Female	No	Short	Yellow	Dam 6	Sire 6	Jun-Sep	2016/02/12	2.5 months	T2	2016/03/09	-	AO
Dog 14	2014/08/03	Female	Yes	Short	Black	Dam 22	Sire 12	Jun-Sep	2016/02/12	2.5 months	T2	2016/04/06	2016/04/08 (Spayed)	AO
Dog 15	2014/08/20	Female	Yes	Long	Yellow	Dam 24	Sire 13	Jun-Sep	2016/02/12	2.5 months	T2	N/A	2016/04/18 (Spayed)	AC	shaved abdomen
Dog 16	2014/08/24	Female	No	Short	Yellow	Dam 25	Sire 13	Jun-Sep	2016/02/12	2.5 months	T2	2016/03/23	2016/03/30 (GI surgery)	AC	shaved abdomen
Dog 17	2014/08/24	Female	Yes	Short	Yellow	Dam 25	Sire 13	Jun-Sep	2016/02/12	2.5 months	T2	2016/04/11	2016/04/12 (Spayed)	AC	shaved abdomen
Dog 18	2014/08/28	Female	N/A	Short	Yellow	Dam 26	Sire 14	Jun-Sep	2016/02/12	2.5 months	T2	2016/04/06	-	AC
Dog 19	2014/06/15	Female	No	Short	Black	Dam 21	Sire 11	Jun-Sep	2016/02/12	2.5 months	T2	2016/03/17	-	AC	licked its nose
Dog 20	2014/09/10	Female	Yes	Short	Yellow	Dam 4	Sire 3	Jun-Sep	2016/02/12	2.5 months	T2	2016/03/21	2016/01/05 (Spayed)	AC
Dog 21	2014/06/23	Female	No	Short	Yellow	Dam 20	Sire 10	Jun-Sep	2016/02/12	2.5 months	T2	2016/03/02	-	AO
Dog 22	2014/07/18	Male	No	Short	Black	Dam 6	Sire 5	Jun-Sep	2016/02/12	2.5 months	T2	2016/03/11	-	AO
Dog 23	2014/07/22	Male	No	Short	Yellow	Dam 9	Sire 7	Jun-Sep	2016/02/12	2.5 months	T2	2016/04/13	-	AC
Dog 24	2014/07/30	Male	No	Short	Yellow	Dam 18	Sire 10	Jun-Sep	2016/02/12	2.5 months	T2	2016/03/11	-	AC	sneezes, licks; feces on foot
Dog 25	2014/08/28	Male	No	Short	Black	Dam 26	Sire 14	Jun-Sep	2016/02/12	2.5 months	T2	2016/03/23	-	AC
Dog 26	2014/06/12	Male	Yes	Short	Yellow	Dam 8	Sire 6	Jun-Sep	2016/02/12	2.5 months	T2	2016/03/18	-	AC
Dog 27	2014/09/09	Male	No	Short	Black	Dam 3	Sire 2	Jun-Sep	2016/02/12	2.5 months	T2	2016/03/02	-	AO	ear problems, chronic infections
Dog 28	2014/09/10	Male	N/A	Short	Black	Dam 4	Sire 2	Jun-Sep	2016/02/12	2.5 months	T2	2016/03/01	-	AC
Dog 29	2014/06/16	Male	No	Short	Yellow	Dam 19	Sire 10	Jun-Sep	2016/02/12	2.5 months	T2	2016/03/11	-	AO
Dog 30	2014/06/23	Male	No	Short	Yellow	Dam 20	Sire 10	Jun-Sep	2016/02/12	2.5 months	T2	2016/03/16	-	AO
Dog 31	2014/06/23	Male	Yes	Short	Black	Dam 5	Sire 4	Jun-Sep	2016/02/12	2.5 months	T2	2016/03/04	-	AO
Dog 32	2014/02/16	Male	No	Long	Yellow	Dam 11	Sire 8	Jan-May	2015/08/14	8.5 months	T1	2016/03/14	-	AC	bath 1 week before 2016/04/19 - only body washed, face not washed
Dog 33	2014/03/06	Male	Yes	Long	Yellow	Dam 23	Sire 13	Jan-May	2015/11/06	5.5 months	T1	2016/04/04	-	AO
Dog 34	2014/05/18	Male	No	Short	Yellow	Dam 12	Sire 8	Jan-May	2015/11/06	5.5 months	T1	2016/04/04	-	AC
Dog 35	2014/05/26	Male	Yes	Short	Yellow	Dam 16	Sire 9	Jan-May	2015/11/06	5.5 months	T1	2016/04/04	-	AO
Dog 36	2014/03/24	Male	Yes	Long	Black	Dam 14	Sire 8	Jan-May	2015/11/06	5.5 months	T1	2016/03/24	-	AO
