# Supplementary material for: Individual signatures and environmental factors shape skin microbiota in healthy dogs
Source: Microbiome. 2017 Oct 13;5:139. doi: 10.1186/s40168-017-0355-6 (PMC5640918; doi:10.1186/s40168-017-0355-6)
Supplement: Supplementary file 3 — OTU tables at genus level. A) OTU table at genus level including all the samples. B) OTU table at genus level collapsed by individual. C) OTU table at genus level collapsed by site. (XLSX 1070 kb) [file 40168_2017_355_MOESM3_ESM.xlsx]

## Sheet: A) OTU_table_global
Additional File 3. OTU table at genus level including all the samples
Phylum	Class	Order	Family	Genus	11A	11B	11C	11D	11E	11F	11G	11H	12A	12B	12C	12D	12E	12F	12G	12H	13A	13B	13C	13D	13E	13F	13G	13H	14A	14B	14C	14D	14E	14F	14G	14H	15A	15B	15C	15D	15E	15F	15G	15H	16A	16B	16C	16D	16E
Acidobacteria	Acidobacteria-6	iii1-15	-	-	0.000299227	0.000158186	0	0	2.69876e-05	0.00254478	0	0	0.000327685	0	0	0	0	0	0	0	0	0	0	0	0	0	0	0	0	0	0	0	0	0	0	0	0	0	0	0	0	0	0	0	0	0	0	0	0
Acidobacteria	Acidobacteriia	Acidobacteriales	Acidobacteriaceae	Terriglobus	0	0.000263644	0	0	0	0	0	0	0.000397903	0	0	0	0	0	0	0.000323527	0	0	0	0	0	0	0	0	0	0	0	0	0	0	0	0.000115436	0	0	0	0	0	0	0	0	0	0	0	0	0
Acidobacteria	BPC102	B110	-	-	0	0	0	0	0	0	0	0	0	0	0	0	0	0	0	0	0	0	0	0	0	0	0	0	0	0	0	0	0	0	0	0	0	0	0	0	0	0	0	0	0	0	0	0	0
Acidobacteria	[Chloracidobacteria]	RB41	Ellin6075	-	0	5.27287e-05	0	0	0	0.000644247	0	0	0	0	0	0	0	0	0	0	0	0	0	0	0	0	0	0.000164975	0	0	0	0	0	0	8.7727e-05	0	0	0	0	0.00374553	0	0	0	0	0	0	0	0	0
Actinobacteria	Acidimicrobiia	Acidimicrobiales	-	-	0.00124678	0.000105457	0	0.000989592	0	0.00177168	0.00137002	0	0.00102987	0	0	0	0	0.0010209	0	0.000439073	0	2.54576e-05	0	0	0	0	0	0	0	0	3.96346e-05	0	0.000479065	0	0	0	0	0	0	0	0	0	0	0	0	0	0	0	0
Actinobacteria	Acidimicrobiia	Acidimicrobiales	C111	-	0.00101405	0.000316372	0	0.00245692	0.000782642	0.00177168	0.000740549	0	0	0	0	0	0	0	0	0.000138655	0	0	0	0	0	0	0	0	0	0	0	0	0.000229951	0	5.84847e-05	0	0	0	0	0	0	0	0	0	0	0	0	0	0
Actinobacteria	Actinobacteria	Actinomycetales	Other	Other	0	0.000105457	0	0	0	0	0.000444329	0	0.000163842	0	0	0	0	0	0	0	0	0	0	0	0	0	0	0	0	0	0	0	0	0	0	1.92393e-05	0.0012772	0	0.0003163	0	0	0	0	0	1.75596e-05	0	0	0	0
Actinobacteria	Actinobacteria	Actinomycetales	-	-	9.97423e-05	5.27287e-05	0	0	0	0	0.000222165	0	0.000140436	0	0	0	0	0	0	0	0	0	0	0	0	0	0	0	0	0	0	0	0	2.31771e-05	0	0	0	0	0	0	0	0	0	0	0	0	0	0	0
Actinobacteria	Actinobacteria	Actinomycetales	Actinomycetaceae	Actinomyces	0.0009808	0.00253098	0.00168537	0.00225218	0.00199709	0.00054761	0.000296219	0.00203256	0.00264488	0	0.0007831	0.000430175	0.000336908	0.0010209	0	0.00256511	0.0114998	0.0190932	0.00230847	0.0370605	0.0136753	0.00508578	0.00763719	0.00535776	0.0120279	0.0108492	0.00138721	0.0197109	0.0045607	0.000834376	0.00713513	0.00115436	0.00477767	9.5048e-05	0.00326843	0.00774644	0.00151417	1.40566e-05	4.10657e-05	0.00333553	0.0120283	0	0.0015645	0.00814015	0.000206778
Actinobacteria	Actinobacteria	Actinomycetales	Beutenbergiaceae	Salana	0.000947552	0	0	0.0015697	0.00474982	0.000322123	0.000370274	0.000332245	0.00198951	0	1.91e-05	0	0.000814195	0	0	4.62182e-05	0	0	0	0	0	0	0	0	0	0	1.98173e-05	0	0	0	0.000438635	0	0	0	0	0	0	0	0	0	0.000158036	0	0	0	0
Actinobacteria	Actinobacteria	Actinomycetales	Cellulomonadaceae	Cellulomonas	0.000199485	0.000158186	0	0	0.00105252	0.0010308	0.00111082	0	0.000351091	0	0	0	0	6.00528e-05	0	0.000161764	0	0.000127288	0	0	0	0.000135621	0	0	0	0	0	0	0	0	0	0	0.000236518	0	0	0	0	0	0	4.38885e-05	0	0	0	0	0
Actinobacteria	Actinobacteria	Actinomycetales	Corynebacteriaceae	Corynebacterium	0.0980633	0.00522014	0.000483141	0.0204402	0.00661197	0.00595928	0.0149221	0.00908789	0.00416628	0.00017115	0.0010314	0.00265926	0.00654164	0.00948835	0.0118053	0.0501236	0.00664513	0.0213335	0.00214358	0.0428501	0.013872	0.00752695	0.0110315	0.0423279	0.0098861	0.0160824	0.00178356	0.00192512	0.00720514	0.000672136	0.00722286	0.250053	0.0225166	0.000855432	0.00470936	0.0307871	0.0253082	4.21698e-05	0.000279247	0.0685978	0.00474108	4.58001e-05	0.000478043	0.0127411	0.000289489
Actinobacteria	Actinobacteria	Actinomycetales	Cryptosporangiaceae	Cryptosporangium	0	0	0	0	0	0	0	0	0	0	0	0	0	0	0	0	0	0	0	0	0	0	0	0	0	0	0	0	0	0	0	0	0	0	0	0	0	0	0	0	0	0	0	0	0
Actinobacteria	Actinobacteria	Actinomycetales	Dermabacteraceae	Brachybacterium	0	0.000105457	0	0	0	0	0	0	0	0	0	0	0	0	0	0	0	0	0	0	0	0	0	0	0	0	0	0	0	0	0	0	0.000473037	0	3.51444e-05	0	0	0	0	0	0	0	0	0	0
Actinobacteria	Actinobacteria	Actinomycetales	Dermatophilaceae	Dermatophilus	0	0.000105457	0	0	0	0	0	0	0.000561745	0	0	0	0	0	0	0	0	5.09152e-05	0	0	0	0.0132908	0	0.000675612	0	0.0126787	0	0	0	0	5.84847e-05	0	0	0.000142572	0.000351444	0	0	0	1.64263e-05	0	0.000333632	0	0	0	0
Actinobacteria	Actinobacteria	Actinomycetales	Dietziaceae	Dietzia	0	0.000263644	7.86508e-05	0.000921344	0	0	0	0	0	0	3.82e-05	0	0.000561514	0.00330291	0	0	0.0016982	0.000330949	0.000226725	0.00248126	0	0.00264461	0	7.85595e-06	0.000198573	0.0041695	7.92691e-05	0	0	0	0	3.84786e-05	0.00368969	0	0.0012652	0.000567505	0	1.40566e-05	0	0	0.000474108	0	0	0	0
Actinobacteria	Actinobacteria	Actinomycetales	Geodermatophilaceae	Other	4.98712e-05	0.000105457	0	0	0	0	0	0	0	0	0	0	0	0	0	0	0	0	0	0	0	0	0	0	0	0	0	0	0	0	0	0	0	0	0.000246011	0	0	0	0	0	0	0	0	0	0
Actinobacteria	Actinobacteria	Actinomycetales	Geodermatophilaceae	-	0.000398969	0.0018455	0	3.41239e-05	0.00350839	0.00202938	0.00118488	1.95438e-05	0.00011703	2.8525e-05	3.82e-05	0	0.00165647	0.00210185	0.000330041	4.62182e-05	5.53761e-05	0.000127288	0	0	0.000951038	0.00623856	0	0	1.41838e-05	0.0276123	0.00021799	0	0.000479065	0.00016224	0.000116969	0.000192393	0.000283822	0	0.0006326	0.000340503	0.00180258	1.40566e-05	0	0	5.26787e-05	1.145e-05	0.000108646	0	0
Actinobacteria	Actinobacteria	Actinomycetales	Geodermatophilaceae	Modestobacter	0	0.000527287	0	0	0	6.44247e-05	0	0	0.000210654	0	1.91e-05	0	0	0	0	4.62182e-05	0	0	0	0	0.00160693	0.00311928	4.71431e-05	0	0.00116307	0	0.000455798	0	0	0.000602605	2.92423e-05	0	9.46074e-05	0	0.000105433	0	0	0	0	0	1.75596e-05	0	0	0	0
Actinobacteria	Actinobacteria	Actinomycetales	Gordoniaceae	Gordonia	0.00013299	0	0	0	0.00170022	0.000289911	0	0	0	0	0	0	0	0.00126111	0	0	0	0	2.06113e-05	0	0	0.0102394	0	0	2.83676e-05	0	0	0	0	0	2.92423e-05	0	0.00175024	0	0.000175722	0	0	0	0	4.38885e-05	0.000193155	0	4.34584e-05	0	0
Actinobacteria	Actinobacteria	Actinomycetales	Intrasporangiaceae	Other	0	0	0	0	0	0	0	0	0	0	0	0	0	0	0	0	0	0	0	0	0	0	0	0	0	0	0	0	0	0	0	0	0	0	0	0	0	0	0	0	0	0	0	0	0
Actinobacteria	Actinobacteria	Actinomycetales	Intrasporangiaceae	-	0.000565207	0.00042183	0	0.000272991	0.0028337	0.000901946	0.00133299	0.000371333	0.000725587	0	0	0	2.80757e-05	0.000540476	0.000558532	0	0.000221504	7.63728e-05	0	0	0	0.00311928	0	0.000109983	0	0.00455242	0	0	0	0	2.92423e-05	0	0	0	0.000175722	0	0.00043262	0	0	0	0	0	0	0	0
Actinobacteria	Actinobacteria	Actinomycetales	Intrasporangiaceae	Janibacter	0	5.27287e-05	0	0	0	3.22123e-05	0	0	0	0	0	0	0	0	0	0	0	0	0	0	0	0	0	0	0	0	0	0	0	0	0	0	0	0	0	0	0	0	0	0	0	0	0	0	0
Actinobacteria	Actinobacteria	Actinomycetales	Intrasporangiaceae	Knoellia	0.0146954	0.00348009	0	0.00238867	0.0132509	0.00525061	0.00259192	0.000957648	0.00816871	0	3.82e-05	0.000430175	0	0	0.0106121	0.000808818	0	0	0	0	0	0	9.42863e-05	0	0	0	0	0	0	4.63542e-05	0	3.84786e-05	0	0	0.000175722	0	0	0	0	0	0.000175596	0	0	0	0
Actinobacteria	Actinobacteria	Actinomycetales	Intrasporangiaceae	Phycicoccus	0.000199485	5.27287e-05	0	0	0.000620716	0.000708672	0	0	0.00011703	0	0	0	0.000898422	0	0	0	0	0	0	0	0	0	0	0	0	0	0	0	0	0	0	1.92393e-05	0	0	0	0	0	0	0	0	0	0	0	0	0
Actinobacteria	Actinobacteria	Actinomycetales	Jonesiaceae	Other	0	0	0	0	0	0	0	0	0.000514933	5.70499e-05	0	0	0	0.00156137	0.00137094	0	0	0	0	0	0	0.000881535	0	0	0	0	0	0	0.000785666	0	0	0	0.0104541	0	0	0	0	0	8.21315e-06	0	0.000105357	0	0	0	0
Actinobacteria	Actinobacteria	Actinomycetales	Kineosporiaceae	-	6.64949e-05	0	0	0	0	0.000354336	0	0	0	0	1.91e-05	0.000182498	0	0	0	4.62182e-05	0	0	0	0	6.55888e-05	0	0	0	4.25514e-05	0	0.000693605	0	9.5813e-05	0.00016224	0	5.77178e-05	0	0	0	0.173458	0	1.40566e-05	0	0	0.000210715	0	8.69168e-05	0	0
Actinobacteria	Actinobacteria	Actinomycetales	Kineosporiaceae	Kineococcus	0.000930928	0.00216188	0	0.00177444	0.000620716	0.0015784	0	0.000586315	0.00135755	2.8525e-05	1.91e-05	9.12492e-05	0.00275142	0.00324285	0.000837797	4.62182e-05	0	0	0	0	0	0.000271242	0	3.92798e-05	0	0	3.96346e-05	0	0	0	8.7727e-05	0	0.000520341	4.7524e-05	0.000175722	0	0	0	0	0	0	0	0	0	0
Actinobacteria	Actinobacteria	Actinomycetales	Microbacteriaceae	Other	0.000831186	0.000580016	0	0.00187681	0.00156528	0.00132071	0.00118488	7.81754e-05	0.00011703	0	3.82e-05	0	0	0.000240211	0	0.000207982	0	2.54576e-05	0	0	0	0	0	0	0	0	0	0	0	2.31771e-05	0.000233939	0	0	4.7524e-05	0.000105433	0	0	1.40566e-05	0	0	0	0	0	0	2.06778e-05
Actinobacteria	Actinobacteria	Actinomycetales	Microbacteriaceae	-	0	0.000105457	4.49433e-05	0	0	0	0	0	0.000561745	0	0.0001337	0	0.000336908	0.00156137	0	0.000323527	0.00171666	0.000356406	0	0	0	0.00101716	0	0	0.000865211	0	0.000237807	0	0.000919805	2.31771e-05	0.000175454	1.92393e-05	0.000993377	0	3.51444e-05	0	0	0	0	0	0.000263394	0	0.00028248	0.00181384	0
Actinobacteria	Actinobacteria	Actinomycetales	Microbacteriaceae	Agrococcus	0.00116366	0.000474558	2.24717e-05	0.00191094	0.00564042	0.00206159	0.0014811	0.000214982	0.00173205	2.8525e-05	1.91e-05	0.000664816	0	0.00138122	0.000583919	0.000323527	0	0	0	0	0	6.78104e-05	0	0	2.83676e-05	0	1.98173e-05	0	0	0	0.000175454	0	0	0	0	0	0	0	0	0	0	0	0	0	0
Actinobacteria	Actinobacteria	Actinomycetales	Microbacteriaceae	Agromyces	0	0	0	0	0	0	0	0	0	0	0	0	0	0	0	0	0	0	0	0	0	0	0	0	0	0	0	0	0	0	0	0	0	0	0	0	0	0	0	0	0	0	0	0	0
Actinobacteria	Actinobacteria	Actinomycetales	Microbacteriaceae	Clavibacter	0.00199485	0.000158186	0	0.00416311	0.0028337	0.00219044	0.00448032	0.000195438	0.00280873	0.0001141	9.55e-05	0.00836886	0.001853	0.00282248	0.000609307	0.000415964	0	0	0	0	0	0	0	0	0	0	1.98173e-05	0	0	0	0	0	0	0	0	0.00490892	0	1.40566e-05	0	0	1.75596e-05	0	0	0	0
Actinobacteria	Actinobacteria	Actinomycetales	Microbacteriaceae	Curtobacterium	0.000664949	0.00179278	0	0.00126258	0.0168403	0.0015784	0.000629466	0.000195438	0.00861343	0.00017115	0	0.00123838	0.000645741	0.00414365	0.000330041	0	0	0	0	0	0	0.000474673	0	0	0	0	0.00021799	0	0.000172463	0.000278125	0.000263181	0	0.000473037	0	0	0	0.00129786	2.81132e-05	0	0	8.77979e-05	0	0	0	0
Actinobacteria	Actinobacteria	Actinomycetales	Microbacteriaceae	Frigoribacterium	0.00270967	0.00126549	2.24717e-05	0.0081556	0.0123064	0.00476743	0.00140704	0.000840385	0.00339388	0.000713124	0.0003629	0.00298515	0.00174069	0.00336296	0.000406205	0.000277309	0	0	0	0	0	0	0	7.85595e-06	0.000184389	0	0.0113355	0	0	0.00190052	0.00669649	1.92393e-05	0.00037843	0	0.000843467	0	0.00461461	0.000168679	0	0	0.000105357	0	0	0	5.16945e-05
Actinobacteria	Actinobacteria	Actinomycetales	Microbacteriaceae	Frondihabitans	1.66237e-05	0.000105457	0	0	0	0	0	0	0	0	0	0	0	0	0	0	0	0	0	0	0	0	0	0	0	0	0	0	0	0	0	0	0	0	0	0	0	0	0	0	0	0	0	0	0
Actinobacteria	Actinobacteria	Actinomycetales	Microbacteriaceae	Leucobacter	0.00026598	0.000632745	4.49433e-05	0.000307115	0.000323852	9.6637e-05	0	0	0.00255126	0	0.001528	0	8.42271e-05	0.00198174	0.000736246	0.000323527	0.00926627	0.000891016	0.00171074	0.00633513	0.00226281	0.000203431	0.00462003	0.00123338	0.00354595	0.000723281	0.000693605	0.00686722	0.000843154	0.00016224	0.00277802	9.61964e-05	0.00179754	4.7524e-05	0.00133549	0.00241189	0	0	1.64263e-05	4.38885e-05	0.00691847	0	0.00112992	0.00517608	8.27113e-05
Actinobacteria	Actinobacteria	Actinomycetales	Microbacteriaceae	Microbacterium	0.0104065	0.00416557	6.7415e-05	0.014059	0.017542	0.00766654	0.0056652	0.00318565	0.00601535	0.00017115	9.55e-05	0.00109499	0.00362176	0.00762671	0.00781944	0.000577727	0	2.54576e-05	0.000123668	0	0.000229561	0.0012884	0	0	0	4.25459e-05	0.000178356	0	0	0	0.000994239	0	0.00108798	0	0.000456878	0	0	0.000182736	0	0	0.000105357	0	0	0.002212	0
Actinobacteria	Actinobacteria	Actinomycetales	Microbacteriaceae	Mycetocola	0.000565207	0.000158186	2.24717e-05	0.000341239	0.00353538	0.00154619	0	0	0.000795806	8.55749e-05	0	6.5178e-05	0	0.00210185	0	6.93273e-05	0	0	0	0	0	0	0	0	0	0	0.000178356	0	0	0	0.00622862	0	0	0	0.0009489	0	0	0	0	0	0	0	0	0	0.000217117
Actinobacteria	Actinobacteria	Actinomycetales	Microbacteriaceae	Pseudoclavibacter	0.000482088	0.000158186	0	0.000272991	0.00331948	0.000483185	0	0	0.00011703	0.000142625	0	0.000221605	0	0	0	0	1.84587e-05	5.09152e-05	0	0	0	0	0	0	0	0	0.000396346	0	0	0	0.00198848	0	0	0	0	0	0	0	0	0	0	0	0	0	0
Actinobacteria	Actinobacteria	Actinomycetales	Microbacteriaceae	Rathayibacter	0.00379021	0.000685473	0	0.00559631	0.00666595	0.00283469	0.000555412	0	0.00514933	0.0004564	0.0003247	0.004028	0.00614858	0.000600528	0.00231029	0.00117856	0	7.63728e-05	0	0	0	0	0	0	0	0	0.00021799	0	0	0	0.00269029	3.84786e-05	0.000189215	0	0.0006326	0	0	2.81132e-05	8.21315e-06	0	0	0	0	0	0
Actinobacteria	Actinobacteria	Actinomycetales	Micrococcaceae	Other	0	0	0	0	0	0	0	0	0	0	3.82e-05	0	0	0	0	0	0	0	0	0	0	0	0	0	0	0	0	0	0.0361023	0	0	0	0	0.880049	0.000105433	0	0	0.00070283	0	0	0	0	0	0	0
Actinobacteria	Actinobacteria	Actinomycetales	Micrococcaceae	-	0.00475438	0.00411284	1.12358e-05	0.00269579	0.00207805	0.00850406	0.00366572	0.000449508	0.00133414	0.00111247	9.55e-05	0.00357175	0.000898422	0.000120106	0.00238645	0.000577727	0.000129211	0.00010183	0	0	0.000131178	0.00189869	0.00410145	0	0	0.000723281	0.0260795	0	0	0.000254948	0.00710589	0.000500221	0.00037843	0	0.00256554	2.83752e-05	0.200591	0.000182736	1.64263e-05	4.38885e-05	0.000351191	0.0001145	0.00182525	0	0.00278117
Actinobacteria	Actinobacteria	Actinomycetales	Micrococcaceae	Arthrobacter	0.00162912	0.00100185	0	0.00119434	0.00245588	0.00225486	0.000888658	0	0.000327685	0.000370825	0	0.00179891	0	0	0.000126939	9.24364e-05	0	2.54576e-05	0	0	0	6.78104e-05	0	0	0.00103542	0	0	0	0	0	0.0643039	0	0.000567644	0.0716662	0.000175722	0	0	0	0	0	0	4.58001e-05	0	0.000530879	0
Actinobacteria	Actinobacteria	Actinomycetales	Micrococcaceae	Citricoccus	0	5.27287e-05	0	0	0.000755654	3.22123e-05	0	0	0	0	0	0	0	0	0	0	0	0	0	0	0	0	0	0	0	0	0	0	0	0	0	0	0	0	0	0	0	0	0	0	0	0	0	0	0
Actinobacteria	Actinobacteria	Actinomycetales	Micrococcaceae	Kocuria	0.00013299	0.00168732	0	0	0.0124953	0.00212601	0.00266598	0.000820842	0.000351091	0.00028525	1.91e-05	0.000182498	0.00682239	0.0237809	0.000279266	0.000277309	0.000646054	0.000254576	0.000288559	0.00605357	0.0011806	0.00461111	0.00457288	0.00036923	0.000382962	0.00238257	7.92691e-05	0.00890728	0.00153301	0.000509897	0.00175454	1.92393e-05	0.00482498	0	0.000351444	0.000936383	0.00346096	5.62264e-05	2.46394e-05	4.38885e-05	0.000719942	0	0.000260751	0.0440188	0.000227456
Actinobacteria	Actinobacteria	Actinomycetales	Micrococcaceae	Microbispora	0.00247693	0.00284735	0	0.000102372	0.00402116	0.00618477	0.0014811	1.95438e-05	4.68121e-05	2.8525e-05	1.91e-05	0.000677851	0.000477287	0	0	2.31091e-05	0	7.63728e-05	0	0	3.27944e-05	6.78104e-05	0.00160287	3.14238e-05	0	0	0.00138721	0	1.91626e-05	0.00048672	2.92423e-05	7.69571e-05	0	0	0.000246011	0	0	4.21698e-05	0	0	0.000158036	0	4.34584e-05	0	0
Actinobacteria	Actinobacteria	Actinomycetales	Micrococcaceae	Micrococcus	0.000365722	0.000263644	0	0.000307115	0.000485778	0.00128849	0.00274003	0	0.000304279	0	0	7.82136e-05	0.00145994	0.000660581	0.00182792	0.000138655	0	2.54576e-05	0	0.00585999	0	0	0.00141429	4.71357e-05	9.92866e-05	0	0	0.00764302	0.000134138	2.31771e-05	0	0	0.00037843	0	0.0012652	5.67505e-05	0	0	0	0	3.51191e-05	0	0	0.0373828	0.000103389
Actinobacteria	Actinobacteria	Actinomycetales	Micrococcaceae	Rothia	0.000166237	0.00100185	0.000719093	0.000511858	0	9.6637e-05	0.000444329	0.000312702	2.3406e-05	0	0.0012415	1.30356e-05	0	0.000240211	0.000482368	0.0005084	0	0.000178203	2.06113e-05	1.75976e-05	0	0	0	4.71357e-05	0.000326227	0	0.00065397	0	0.000249114	0	0.000233939	3.84786e-05	0.000614948	0	0.000175722	0.000737756	0	0	0	0	0.000193155	0	4.34584e-05	0	2.06778e-05
Actinobacteria	Actinobacteria	Actinomycetales	Micromonosporaceae	Other	0	0	0	0	0	0	0	0	0.000257467	0	0	0	0	0	0	0	0	2.54576e-05	0	0	0	0	0	0	0	0	0	0	0	0	0	0	0	0	0	0	0	0	0	0	0	0	0	0	0
Actinobacteria	Actinobacteria	Actinomycetales	Micromonosporaceae	-	3.32474e-05	5.27287e-05	0	0	0	0.00144956	0	0	0	0	0	0	0	0.0010209	0	0	0	0	0	0	0	0	0	0	0	0	0	0	0	0	0	0	0	0	0	0	0	0	0	0	0	0	0	0	0
Actinobacteria	Actinobacteria	Actinomycetales	Micromonosporaceae	Actinoplanes	0	0.00121276	0	0	0	0.000257699	0.000518384	0	4.68121e-05	0	5.73e-05	0	0	0.00486428	0	0	0	0	0	0	0	0	0	0	0	0	3.96346e-05	0	0	0	0	0	0	4.7524e-05	3.51444e-05	0	0	0	0	0	8.77979e-05	0	0	0	0
Actinobacteria	Actinobacteria	Actinomycetales	Micromonosporaceae	Virgisporangium	4.98712e-05	0	0	0	0	0.00096637	0.00225867	0	0	0	0	0	0	0	0	0	0	0	0	0	0	0	0	0	0	0	0	0	0	0	0	0	0	0	0.000281156	0	0	0	0	0	0	0	0	0	0
Actinobacteria	Actinobacteria	Actinomycetales	Mycobacteriaceae	Mycobacterium	8.31186e-05	0	0	0	0	0	0	0	0	0	0	0	0	0	0	0	7.38348e-05	0	0	0	0	0	0	0	0	0	0	0	0	0	0	0	0	0	7.02889e-05	0	0.00021631	0	0	0	0	0	0	0	0
Actinobacteria	Actinobacteria	Actinomycetales	Nakamurellaceae	-	0	0	0	0	0	0.000837521	0	0	0	0	1.91e-05	0	0	0	0.000203102	0	0	2.54576e-05	0	0	0	0	0	0	0	0	0	0	0	0	5.84847e-05	0	0	0	0	0	0	0	0	0	0	0	0	0	0
Actinobacteria	Actinobacteria	Actinomycetales	Nocardiaceae	-	0.00201147	0.000790931	0	0.00235455	0.00126842	0	0	0.000449508	0.000351091	0	0	0	0	0	0	0.000115545	0	0	0	0	0	0	0	0	0	0	0	0	0	0	0	0	0	0	0	0	0	0	0	0	0	0	0	0	0
Actinobacteria	Actinobacteria	Actinomycetales	Nocardiaceae	Nocardia	0	0	0	0	0	0	0	0	0	0	0	0	0	6.00528e-05	0	0	0	0	0	0	0	6.78104e-05	0	0	0	0	0	0	0	0	0	0	4.73037e-05	0	0	0	0	0	0	0	0	0	0	0	0
Actinobacteria	Actinobacteria	Actinomycetales	Nocardiaceae	Rhodococcus	0.0285762	0.0104403	0.000179773	0.0469203	0.0235602	0.0159129	0.00962713	0.00578498	0.0213463	0.0002282	0.0002865	0.0305554	0.0128306	0.0144127	0.0217573	0.00741802	0.00027688	0.000610982	0.00105118	0	0.0017381	0.00162745	4.71431e-05	0.000125695	0	0	0.000832326	0	0.000881479	0.000139063	0.00163757	0.000192393	0.00633869	0	0.00470936	0.0199478	0.0817651	0.000463868	8.21315e-06	0	0.00126429	0	0.000130375	0.00141568	0
Actinobacteria	Actinobacteria	Actinomycetales	Nocardioidaceae	Other	0.00013299	0.000158186	0	0.00276403	0.00113348	0.000676459	0	0	0	0	0	5.21424e-05	0	6.00528e-05	0	4.62182e-05	0	0	0	0	0	6.78104e-05	0	0	0	0.00110619	0	0	0	0	0	0	0	0	0	0	0	0	0	0	0	0	0	0	0
Actinobacteria	Actinobacteria	Actinomycetales	Nocardioidaceae	-	0.0090433	0.00595834	7.86508e-05	0.022863	0.0184056	0.011983	0.00681305	0.00377196	0.00339388	8.55749e-05	3.82e-05	0.000834278	0.000926498	0.00516454	0.00253878	0.0015252	0.0008491	5.09152e-05	2.06113e-05	0	0	0.000271242	0	0	0	0	1.98173e-05	0	0.000383252	9.27085e-05	8.7727e-05	5.77178e-05	0.000662252	0	0.000702889	0	0.0043262	0	0	0	0.000158036	0	8.69168e-05	0	0
Actinobacteria	Actinobacteria	Actinomycetales	Nocardioidaceae	Aeromicrobium	0.00058183	0.000105457	0	0	0.00186215	0.00148177	0.000296219	0	0.000327685	0	0	0.00011732	0.000898422	0.000900793	0.00106629	0.000138655	0	2.54576e-05	0	0	0	0.000610294	0	0	0	0.00199966	0	0	0	0	0	0	0	0	0.000175722	0	0	0	0	0	0	0	0	0	0
Actinobacteria	Actinobacteria	Actinomycetales	Nocardioidaceae	Friedmanniella	0.00013299	0.00622199	0	0	2.69876e-05	0.00215823	0.0140704	0.000136807	0.000280873	0.0004564	0.0002674	0.000364997	0.00157224	0.00402354	0	0.0002542	0.000350715	0.000407322	0	0.0165065	3.27944e-05	0.00345833	0	0.000125695	0	0	0.005965	0	0.00051739	0.000927085	0.000146212	5.77178e-05	0.00165563	0	0.00108948	0	0.0189632	2.81132e-05	0	4.38885e-05	0.000280953	0	0.000152104	0	0
Actinobacteria	Actinobacteria	Actinomycetales	Nocardioidaceae	Kribbella	0	0	0	0	0	0	0	0	0	0	0	0	0	0	0	0	0	0	0	0	0	0	0	0	0	0	0	0	0	0	0	0	0	0	0	0	0	0	0	0	0	0	0	0	0
Actinobacteria	Actinobacteria	Actinomycetales	Nocardioidaceae	Nocardioides	0.00114704	0.000474558	0	0.00238867	0.0052356	0.00138513	0.00392491	9.77192e-05	0.0011469	0	0	0.000156427	0	0.0020418	0.000558532	9.24364e-05	0.000258422	0	0	0	0	0	0	0	0	0	0	0	0.000344927	0.000185417	2.92423e-05	0	0	0	0	0	0	0	0	0	0	0	0	0	0
Actinobacteria	Actinobacteria	Actinomycetales	Nocardiopsaceae	Thermobifida	0.000249356	0	0	0	0	0.00054761	0	0	0	0	0	0	0	0	0	0	0	0	0	0	0	0	0	0	0	0	0	0	0	0	0	0	0	0	0	0	0	0	0	0	0	0	0	0	0
Actinobacteria	Actinobacteria	Actinomycetales	Propionibacteriaceae	Other	0	0	0	0	0	0	0	0	0	0	0	0	0	0	0	0	0	0	0	0	0	0	0	0	0	0	0	0	0	0	0	0	0	0	7.02889e-05	0	0	0	0	0	0	0	0	0	0
Actinobacteria	Actinobacteria	Actinomycetales	Propionibacteriaceae	-	0.000498712	0.000527287	0.000101122	0.00406074	0.00194311	0.000289911	0	1.95438e-05	0.000561745	0	0.0006876	0	0.000954574	0	0	0.000670164	0.00544532	0.00598254	0.0021848	0	0	0.00278023	0	0.00211325	0.000538984	0.00310585	0.00497414	0	0.000249114	0.000139063	0.00315817	3.84786e-05	0.00359508	4.7524e-05	0.00386589	0	0	0	3.28526e-05	0.00030722	0.000895538	0	0.00275961	0.00340648	0
Actinobacteria	Actinobacteria	Actinomycetales	Propionibacteriaceae	Microlunatus	0.00181199	0.00358555	0	0.000409486	0.0032655	0.00399433	0.0031103	0.00183712	0.000351091	0	0	0	0	0.000720634	0.00081241	0.000392855	0	2.54576e-05	0	0	0	0	0	0	0	0	0	0	0	0.000139063	0.000116969	0	0	0	0.000351444	0	0	1.40566e-05	0	0	0.000193155	0	0	0	0
Actinobacteria	Actinobacteria	Actinomycetales	Propionibacteriaceae	Propionibacterium	3.32474e-05	0.000527287	0	0.00112609	0.00391321	0.0015784	0.00340652	0.000214982	4.68121e-05	0	5.73e-05	0.00020857	0.000926498	0.00294259	0.00220874	0.000115545	0.000793724	0.00010183	4.12227e-05	0.00439939	0.0155118	0.00149183	0.00777862	3.92798e-05	5.67352e-05	0.00191457	5.94519e-05	8.61995e-05	7.66504e-05	0.000278125	0.000116969	0.000115436	0.00175024	0	0.00140578	0.0062993	0.00677771	0	0	0.000131666	0	0	2.17292e-05	0.000619359	0.000320506
Actinobacteria	Actinobacteria	Actinomycetales	Pseudonocardiaceae	Other	0.000598454	0.00142368	0	0.00112609	0	0.0018361	0.0045914	0	7.02181e-05	0	0.0001337	0	0	0	0	0	7.38348e-05	0.00073827	0	0	0	0.0019665	0	0.000102127	0	0.00123383	0.00156557	0	0	0.00032448	8.7727e-05	0	0.00444655	9.5048e-05	0.000140578	0	0	1.40566e-05	8.21315e-06	0	0	0	0.000325938	0	0.000165423
Actinobacteria	Actinobacteria	Actinomycetales	Pseudonocardiaceae	-	0	0	0	0	0	0	0	0	0	0	0	0	0	0	0	0	0	0	0	0	0	0	0	0	0	0	0	0	0	0	0	0	0	0	0	0	0	0	0	0	0	0	0	0	0
Actinobacteria	Actinobacteria	Actinomycetales	Pseudonocardiaceae	Actinomycetospora	0	0.000369101	0	0	2.69876e-05	0.000128849	3.70274e-05	0	0.000257467	0	5.73e-05	0	0	0.000240211	0.000253878	2.31091e-05	0	0.000560067	2.06113e-05	0	0	0.000271242	0	0	0	0	3.96346e-05	0	0	6.95314e-05	5.84847e-05	0	0	0	0	0	0	0	0	0	0.000175596	0	2.17292e-05	0	0
Actinobacteria	Actinobacteria	Actinomycetales	Pseudonocardiaceae	Pseudonocardia	0.000681573	0.00216188	0.000101122	0.000136495	0.000431802	0.0023515	0.00614655	0.000175895	2.3406e-05	0	1.91e-05	0.000312854	0	6.00528e-05	0	2.31091e-05	0	0.000127288	0	0	0	0	0	1.57119e-05	2.83676e-05	0	0.000832326	0	0.000172463	0	2.92423e-05	1.92393e-05	0.00037843	0	7.02889e-05	0	0	0	0	0	0	0	2.17292e-05	0	4.13556e-05
Actinobacteria	Actinobacteria	Actinomycetales	Sporichthyaceae	-	6.64949e-05	0.00221461	0	3.41239e-05	0.000242889	0.000289911	0.0117747	0.000156351	0.00236401	5.70499e-05	0.0002865	2.60712e-05	0.0106407	0.0010209	0	0.00120167	0	2.54576e-05	0	0	0	0.00108497	4.71431e-05	0.000848443	0	0	0.000396346	0	0.000804829	0.000115886	0	0.00126979	0.00189215	4.7524e-05	0.00123006	0.0516429	0	0	8.21315e-06	0	0.000632145	0	4.34584e-05	0	0.000496268
Actinobacteria	Actinobacteria	Actinomycetales	Streptomycetaceae	Other	0.000315851	5.27287e-05	0	0	0.00178118	0	0	0	0	0.0001141	0	0	0	0	0	0	0	0.000178203	0	0	0	0	0	0	0	0	0	0	0	0	0	0	0	0	0	0	0	0	0	0	0	0	0	0	0
Actinobacteria	Actinobacteria	Actinomycetales	Streptomycetaceae	-	0.000232732	0	0	0.000580106	0.0024019	0.000386548	0	0	0.00011703	0	0	0	0	0	0	0	0	2.54576e-05	0	0	0	0	0	0	0	0	0	0	0	0	2.92423e-05	0	0	0	0	0	0	0	0	0	0	0	0	0	0
Actinobacteria	Actinobacteria	Actinomycetales	Streptomycetaceae	Streptomyces	0	0	0	0	0	0	0	0	0	0	0	0	0	0	0	0	0	0	0	0	0	0	0	0	0	0	0	0	0	0	0	0	0	0	0	0	0	0	0	0	0	0	0	0	0
Actinobacteria	Actinobacteria	Actinomycetales	Williamsiaceae	Williamsia	0.00247693	0.00116003	4.49433e-05	0.000648354	0.00134938	0.000869733	0	0	0.000655369	0	1.91e-05	0	0	0.00174153	0.00137094	0.000115545	0	0	6.1834e-05	0	0	0	0	0	0	0	0	0	0	0	2.92423e-05	1.92393e-05	0.00037843	0	0	0	0	0	0	0	0	0	0	0	0
Actinobacteria	Nitriliruptoria	Other	Other	Other	0.000232732	0.00042183	2.24717e-05	0.000307115	0	3.22123e-05	0	0.000312702	0.00156821	2.8525e-05	0.0001146	0	0.000449211	0.000720634	0	0	0.00411629	0.00745908	0.000247336	0.00355471	0.00583741	0.00122059	0	0.00032995	0.00137583	0.00433969	0.000198173	0	0.000747341	9.27085e-05	0.00438635	7.69571e-05	0.00137181	4.7524e-05	0.00112462	0	0	1.40566e-05	1.64263e-05	0	0.00159792	0	0.000717064	0.00190232	0.000248134
Actinobacteria	Nitriliruptoria	Euzebyales	Euzebyaceae	Euzebya	0.000332474	0.00042183	3.37075e-05	0	0	0	0	0	0.00177886	0	5.73e-05	9.12492e-05	0.00199337	0.00180159	0.000177715	4.62182e-05	0.00319335	0.00565159	0.000845065	0.00468096	0.00426327	0.000406862	0	0.000432077	0.00234033	0	0.000277442	0	0.00101562	0.000231771	0.00242711	7.69571e-05	0.000993377	0	0.000843467	0	0	0	0	4.38885e-05	0.00154524	0	0.000217292	0	0
Actinobacteria	Rubrobacteria	Rubrobacterales	Rubrobacteraceae	Rubrobacter	0	0	0	0	0	0	0	0	0	0	0	0	0	0	0	0	0	0	0	0	0	0	0	0	0	0	0	0	0	0	0	0	0	0	0	0	0	0	0	0	0	0	0	0	0
Actinobacteria	Thermoleophilia	Gaiellales	Gaiellaceae	-	0.00312526	0.000738202	0	0.00238867	0.002186	0.00283469	0.0022957	0.00050814	0.000983054	0	5.73e-05	0.000104285	0.00255489	0.00156137	0	0.000369746	0	2.54576e-05	0	0	0	0	0	0	0	0	0	0	0	4.63542e-05	2.92423e-05	0	0.000473037	0	0.000210867	0	0	0	0	0	0	0	0	0	0
Actinobacteria	Thermoleophilia	Solirubrobacterales	-	-	0	0	0	0.000477734	0	0	0	0	0	0	0	0	0	0	0	0	0	0	0	0	0	0	0	0	0	0	3.96346e-05	0	0	0	0	0	0.000567644	0	0	0	0	0	0	0	0	0	0	0	0
Actinobacteria	Thermoleophilia	Solirubrobacterales	Patulibacteraceae	-	0.000299227	0.000158186	0	0.00266166	0.00445296	0	0	0	0.000702181	0	0	0	0	0	0	4.62182e-05	0	0	0	0	0	0	0	0	0	0	0	0	0	0	0	0	0	0	0	0	0	0	0	0	0	0	0	0	0
Actinobacteria	Thermoleophilia	Solirubrobacterales	Patulibacteraceae	Patulibacter	4.98712e-05	0.000158186	0	0	0.00056674	0	0	0	0.000187248	0	0	0	0.000364984	0	0	4.62182e-05	0	0	0	0	0	0	0	0	0	0	0	0	0	0	0	0	0	0	0	0	0	0	0	0	0	0	0	0	0
Actinobacteria	Thermoleophilia	Solirubrobacterales	Solirubrobacteraceae	-	0.000216108	5.27287e-05	0	0	0	0	0	0	2.3406e-05	0	0	0	0	0	0	2.31091e-05	0	0	0	0	0	0	0	0	0	0	0	0	0	0	0	0	0	0	0	0	0	1.40566e-05	0	0	0	0	0	0	0
Bacteroidetes	Bacteroidia	Bacteroidales	-	-	0	0	0	0.000580106	0	0	0	0	0	5.70499e-05	1.91e-05	0	0	0	0	0.000392855	0.0014767	0.000178203	0	0.00332594	0.00796904	0.00935784	0.0041486	0.00130409	0	0	0	0	0	9.27085e-05	0	7.69571e-05	9.46074e-05	0	3.51444e-05	0	0	0	1.64263e-05	8.7777e-05	0.000544347	0	0	0.0645903	0.000537623
Bacteroidetes	Bacteroidia	Bacteroidales	Bacteroidaceae	Bacteroides	0.0157925	0.00168732	0.00702239	0	0.00226696	0.000386548	0	0.0236481	9.36242e-05	0.0004564	0.0004202	7.82136e-05	0.000449211	0	0.000888573	0.127424	0.00118136	0.00106922	0.00265886	0.013075	0.00895287	0.00379738	0.000471431	0.0463973	7.0919e-05	4.25459e-05	0.00249698	0.0111197	0.000651528	0.000231771	0.000204696	0.0654713	0.00591296	4.7524e-05	0.00312786	0	0	5.62264e-05	0.000328526	0.0675005	0.00172084	0	0.00239021	0.0129623	0.000341184
Bacteroidetes	Bacteroidia	Bacteroidales	Porphyromonadaceae	Paludibacter	0	0.000474558	0.000640442	0	0	0	0	0.000273614	7.02181e-05	0	7.64e-05	0	0	0.000360317	0	9.24364e-05	0	5.09152e-05	0.00133974	0	0	0	0	3.92798e-05	0	0	0	0	0	0	0	1.92393e-05	0	0	0.000105433	0.000255377	0	0	0	0	0.0099036	0	0	0	0
Bacteroidetes	Bacteroidia	Bacteroidales	Porphyromonadaceae	Parabacteroides	1.66237e-05	0	0	0	0	0	0	0	0	0	0	0	0	0	0	0	0	0	0	0	0	0	0	0	0	0	0	0	0	0	0	0	0	0	0	0	0	0	0	0.000175554	0	0	0	0	0
Bacteroidetes	Bacteroidia	Bacteroidales	Porphyromonadaceae	Porphyromonas	0.00535284	0.082415	0.20693	0.0103395	0.0149781	0.00280247	0	0.0152637	0.0152841	5.70499e-05	0.0558866	0.00156427	0.00533438	0.00882777	0.0360761	0.0275229	0.073318	0.0449836	0.103448	0.0817584	0.028072	0.0676748	0.00740147	0.0258147	0.0209069	0.0448434	0.107053	0.0334454	0.0277858	0.00445001	0.0153522	0.00350155	0.102696	0.000807908	0.0669853	0.0030929	0.0178816	7.0283e-05	0.000295673	0.0449418	0.0593865	1.145e-05	0.149475	0.0437533	0.0020988
Bacteroidetes	Bacteroidia	Bacteroidales	Porphyromonadaceae	Tannerella	6.64949e-05	0	0.000157302	0	0	0	0	0	0.000304279	0	7.64e-05	0	0	0	0	2.31091e-05	0.00182741	0.0053461	0.00197869	0	0	0.000406862	0	0.00175973	7.0919e-05	0.00178693	5.94519e-05	0.0126139	0.000249114	2.31771e-05	0.000526362	0.000115436	0.00151372	4.7524e-05	0.00154636	0	0	0	3.28526e-05	4.38885e-05	0.00442501	0	0	0	0
Bacteroidetes	Bacteroidia	Bacteroidales	Prevotellaceae	Prevotella	3.32474e-05	0	0	3.41239e-05	0.00199709	0	0	0.00189575	0	2.8525e-05	0	0	0.000645741	0	0.000660083	0.00207982	3.69174e-05	0	0	1.75976e-05	0.000491916	0.000406862	0.00165001	0.00329164	2.83676e-05	0.00255276	3.96346e-05	0.000143666	0.000191626	0.000115886	0	0.00132751	4.73037e-05	0	0.000175722	5.67505e-05	0	0	8.21315e-06	0.00952381	7.02383e-05	0	0	0	0
Bacteroidetes	Bacteroidia	Bacteroidales	Rikenellaceae	-	0	0	0	0	0	0	0	0	0	0	0	0	0	0	0	0	0	0	0	0	0	0	0	0	0	0	0	0	0	0	0	0	0	0	0	0	0	0	0	0	0	0	0	0	0
Bacteroidetes	Bacteroidia	Bacteroidales	S24-7	-	0	0	0	0	0	3.22123e-05	0	0.000175895	0	5.70499e-05	0	0	0	0	0	0.000207982	0.00027688	2.54576e-05	0	0.000879879	0.00127898	0	0.000612861	3.14238e-05	0	0	0	0	0.000134138	0	0	7.69571e-05	0.000851466	0	0	0.00380228	0	0	0	0.000789993	0	0	0	0	0
Bacteroidetes	Bacteroidia	Bacteroidales	SB-1	-	0	0	0	0	0	0	0	0	0	0	0	0	0	0	0	0	0	0	0	0	0	0	0	0	0	0	0	0	0	0	0	0	0	0	0	0	0	0	0	0	0	0	0	0	0
Bacteroidetes	Bacteroidia	Bacteroidales	[Paraprevotellaceae]	CF231	0	0	0	0	0	0	0	0	0	0	0	0	0	0	0	0	0	0	0	0	0	0	0	0	0	0	0	0	0	0	0	0	0	0	0	0	0	0	0	0	0	0	0	0	0
Bacteroidetes	Bacteroidia	Bacteroidales	[Paraprevotellaceae]	[Prevotella]	0.000781315	0.00358555	0.00296626	0.00447023	0.00779943	0	0.0018884	0.006684	0.00152139	0.000142625	0.0008786	0.000182498	0.000449211	0.00384338	0.00121861	0.0804659	0.00825104	0.00145108	0.00185502	0.0323619	0	0.00115278	0	0.00394369	0.000212757	0.00353131	0.000396346	0.0416631	0.0018971	0.000394011	0.000321666	0.000673375	0.00709555	4.7524e-05	0.00196809	0.00516429	0	0	3.28526e-05	0.00965548	0.00791937	0	0.00393299	0.00035392	0.000330845
Bacteroidetes	Cytophagia	Cytophagales	Other	Other	0	0	0	0	0	0	0	0	0	0	0	0	0	0	0	0	0	0	0	0	0	0	0	0	0	0	0	0	0	0	0	0	0	0	0	0	0	0	0	0	0	0	0	0	0
Bacteroidetes	Cytophagia	Cytophagales	Cytophagaceae	Other	0	0	0	0	0	0	0	0	0	0	0	0	0	0	0	0	0	0	0	0	0	0	0	0	0	0	0	0	0	0	0	0	0	0	0	0	0	0	0	0	0	0	0	0	0
Bacteroidetes	Cytophagia	Cytophagales	Cytophagaceae	-	0	0	0	0	0	0	0	0	0	0	0	0.000195534	0	0	0	0	0	7.63728e-05	0	0	0	0	0	0	0	0	0	0	0	0	0	0	0	0	0	0	0	0	0	0	0	0	0	0	0
Bacteroidetes	Cytophagia	Cytophagales	Cytophagaceae	Adhaeribacter	0	0.000474558	0	0	0	0.00148177	0	0	0	0	0	0	0	0.00120106	0	0.000346636	0	0	0	0	0	0.0052214	0	0	0	0	0.000178356	0	0	0	0	0	0	4.7524e-05	0	0	0	0	0	0	0	0	2.17292e-05	0	0
Bacteroidetes	Cytophagia	Cytophagales	Cytophagaceae	Dyadobacter	0.00638351	0.00100185	0	0.000887221	0.00148432	0.000128849	0	9.77192e-05	0.00142777	0	0	0	0	0	0	0.000207982	0	5.09152e-05	0	0	0	0	0	0	0	0	0.000118904	0	0	0	0	0	0	0	0	0	0	0	0	0	1.75596e-05	0	0	0	0
Bacteroidetes	Cytophagia	Cytophagales	Cytophagaceae	Hymenobacter	0.0138143	0.0175059	6.7415e-05	0.00433373	0.00510066	0.00251256	0.00199948	0.00171986	0.0109774	0.0001141	5.73e-05	0.000482317	0.00766466	0.00276243	0.00243723	0.00263444	0	0	0	0	0	0	9.42863e-05	0.00198756	1.41838e-05	0	9.90864e-05	0	0.000804829	0.00016224	5.84847e-05	0.00123131	0	0	0.000246011	0.0631065	0	0	2.46394e-05	4.38885e-05	0	0	0.000260751	0	0
Bacteroidetes	Cytophagia	Cytophagales	Cytophagaceae	Pontibacter	0	0	0	0	0	0	0	0	0	0	0	0	0	0	0	0	0	0	0	0	0	0	0	0	0	0	0	0	0	0	0	0	0	0	0	0	0	0	0	0	0	0	0	0	0
Bacteroidetes	Cytophagia	Cytophagales	Cytophagaceae	Rhodocytophaga	0	0	0	0	0	0.00106301	0	0	0.000140436	0	0	0	0	0	0	0	0	0	0	0	0	0	0	0	0	0	0	0	0	0	0	0	0	0	0	0	0	0	0	0	0	0	0	0	0
Bacteroidetes	Cytophagia	Cytophagales	Cytophagaceae	Spirosoma	0	0.000738202	0	0	0	0	0.00788684	0	0	2.8525e-05	0.0002292	0	0	0	0	0	0	0	0	0	0	0.000813725	0	0	0	0	0.00697568	0	0	0	0	3.84786e-05	0	0	0	0	0	0	0	0	0	0	4.34584e-05	0	0
Bacteroidetes	Flavobacteriia	Flavobacteriales	Flavobacteriaceae	Capnocytophaga	0.00282603	0.00928025	0.0913136	0.00760962	0.00223997	0.00199717	0	0.00246252	0.0313407	8.55749e-05	0.0518374	0.00282873	0.00429558	0.00468412	0.00236107	0.00801886	0.0676327	0.170057	0.101634	0.0168937	0.0457482	0.0117312	0.0170658	0.00847657	0.0904359	0.0606705	0.0412398	0.0563457	0.0143719	0.00187735	0.105945	0.000769571	0.030842	0.000855432	0.0764392	0.00837069	0	8.43396e-05	9.03446e-05	0.000833882	0.0825475	2.29001e-05	0.0654484	0.00911343	0.000279151
Bacteroidetes	Flavobacteriia	Flavobacteriales	Flavobacteriaceae	Flavobacterium	0.00124678	0.000105457	0.000696621	0.00102372	0.000890592	0	0	0	0.00140436	0	0.0604706	2.60712e-05	0.000561514	0.0010209	0	0.000993691	0.00775265	0.00190932	0.0118721	0.0072502	0.000852655	0.00216993	0	0.0013198	0.00199991	0.000936011	0.000495432	0.00318938	0.000383252	0.000301303	0.00105272	0.000230871	0.00217597	0.000142572	0.0130386	0	0	0	0	0.000219443	0.00114137	0	0.0218813	0.000575119	7.23724e-05
Bacteroidetes	Flavobacteriia	Flavobacteriales	Flavobacteriaceae	Gillisia	0	0	0	0	0	0	0	0	0	0	0	0	0	0	0	0	0	0	0	0	0	0	0	0	0	0	0	0	0	0	0	0	0	0	0	0	0	0	0	0	0	0	0	0	0
Bacteroidetes	Flavobacteriia	Flavobacteriales	Flavobacteriaceae	Salinimicrobium	0	0	0	0	0	0	0	0	0	0	0	0	0	0	0	0	0	0	0	0	0	0	0	0	0	0	0	0	0	0	0	0	0	0	0	0	0	0	0	0	0	0	0	0	0
Bacteroidetes	Flavobacteriia	Flavobacteriales	[Weeksellaceae]	Other	0.00013299	0.000105457	0.000595499	3.41239e-05	0.000134938	3.22123e-05	0	0	0.0103689	2.8525e-05	0.0044312	3.91068e-05	0.00179684	0.000480423	0.0018787	0.000369746	0.00444855	0.003004	0.000824453	0.00658149	0.00521431	6.78104e-05	0.00622289	0.000628476	0.000780109	0.000553097	0.000257625	0.000488464	0.000249114	4.63542e-05	0.00216393	1.92393e-05	0.000331126	0.000142572	0.00147607	0.000227002	0.00043262	0	0	4.38885e-05	0.015189	0	0.0014124	0.00017696	5.16945e-05
Bacteroidetes	Flavobacteriia	Flavobacteriales	[Weeksellaceae]	-	0.0088272	0.0278935	0.15565	0.0211909	0.0173531	0.00673238	3.70274e-05	0.0105537	0.0747355	0.000313775	0.0732676	0.00243766	0.027065	0.0126111	0.00472213	0.0117394	0.136797	0.0461546	0.0671929	0.0136381	0.0583085	0.0162067	0.0225344	0.0399397	0.104137	0.0420354	0.0316878	0.0844755	0.0270576	0.0030362	0.0647425	0.00230871	0.0465941	0.0021861	0.160962	0.0213666	0.0142043	0.000112453	0.000492789	0.00131666	0.0945934	3.43501e-05	0.0778123	0.0456999	0.00388743
Bacteroidetes	Flavobacteriia	Flavobacteriales	[Weeksellaceae]	Chryseobacterium	0.0448176	0.0045874	0	0.022044	0.0168673	0.0120474	0.00766468	0.00568726	0.039486	0	1.91e-05	0.000703922	0.00488517	0.00660581	0.00649928	0.0015252	0	2.54576e-05	0	0	0	0	0	2.35679e-05	0	0	3.96346e-05	0	0	0	0	0.000211632	0.000756859	0	0	0	0.0152138	0	0	0	0.000228274	0	0	0	0
Bacteroidetes	Flavobacteriia	Flavobacteriales	[Weeksellaceae]	Cloacibacterium	4.98712e-05	5.27287e-05	0	0	0	0	0	0	0	0	0	0.00020857	0	0	0	0	0	0	2.06113e-05	0	0	0	0	0.000274958	0	0	0	0	0	0	0	0	0	0	0	0.0134499	0	0	0	0	0	0	0	0	0
Bacteroidetes	Flavobacteriia	Flavobacteriales	[Weeksellaceae]	Riemerella	0.000365722	0.000474558	0.00642689	0.000238867	0.00121444	0.000515398	0	0.000684035	0.0121477	5.70499e-05	0.0004775	0	2.80757e-05	0.001141	0.00238645	0.000993691	0.00586987	0.00117105	0.00206113	0	0.00619814	0	0	0.000824875	0.00205665	0	0.00186282	5.74663e-05	0	0	0.00678422	5.77178e-05	0	0	0.000175722	0	0.000144207	0	1.64263e-05	0	0.0010009	0	8.69168e-05	0.00663599	0
Bacteroidetes	Flavobacteriia	Flavobacteriales	[Weeksellaceae]	Wautersiella	0	0	0	0	0	0	0	0	0	0	0	0	0	0	0	0	0	2.54576e-05	0	0	0	0	0	0	0	0	0	0	0	0	0	0	0	0	0	0	0	0	0	0	0	0	0	0	0
Bacteroidetes	Sphingobacteriia	Sphingobacteriales	Sphingobacteriaceae	Other	0	0	0	0	0	0	0	0	0	0	0	0	0	0	0	0	0	0	0	0	0	0	0	0	0	0	0	0	0	0	0	0	0	0	0	0	0	0	0	0	0	0	0	0.000707839	0
Bacteroidetes	Sphingobacteriia	Sphingobacteriales	Sphingobacteriaceae	-	0.00217771	0.0042183	0	0.000204743	0.00164625	0.000837521	0.00177732	0	0.000327685	2.8525e-05	1.91e-05	0	0	0	0	0.000115545	0	0	0	0	0	0	0	0	0	0	0	0	0	6.95314e-05	5.84847e-05	0.000173154	0.000851466	0	0	0	0	0	0	0	0	0	0	0	0
Bacteroidetes	Sphingobacteriia	Sphingobacteriales	Sphingobacteriaceae	Pedobacter	0.0230903	0.00168732	0	0.00508446	0.00380526	0.00785981	0.00514681	0.00261888	0.0182333	2.8525e-05	0	0.000364997	0.00199337	0	0.00868263	0.000855037	0	0	0	0	0	0	0	0	0	0	0	0	0	0	0.000292423	0	0	0	0.000210867	0	0.0252361	0	1.64263e-05	0	0.000210715	0	0	0	0
Bacteroidetes	Sphingobacteriia	Sphingobacteriales	Sphingobacteriaceae	Sphingobacterium	0.000382346	5.27287e-05	0	0	0	0.000450973	0	0.000136807	0	0	0	0	0	0	0	0	0	0	0	0	0	0	0	0	0	0	0	0	0	0	8.7727e-05	0	0.000189215	0	0	0	0	0.00326113	0	0	0	0	0	0	0
Bacteroidetes	[Saprospirae]	[Saprospirales]	Chitinophagaceae	-	0.00560219	0.00042183	0	0.000580106	0	0.00570158	0.000851631	0.00187621	0.00624941	0	3.82e-05	0.000456246	0.00106688	0	0	0.000231091	0	0	0	0	0	0	0	0	0	0	0.000356711	0	0	0	0.000263181	1.92393e-05	9.46074e-05	0	0	0	0	0	0	0	0	0	0	0	0
Bacteroidetes	[Saprospirae]	[Saprospirales]	Chitinophagaceae	Flavisolibacter	0.00246031	0.000685473	0	0.000580106	0.00256383	0.00177168	0	0.00189575	0.00124052	0	0	0	0	0	0	4.62182e-05	0	2.54576e-05	0	0	0	0	0	0	0	0	0	0	0	0	0	0	0.000331126	0	0.000140578	0	0	0	0	0	0	0	0	0	0
Chlorobi	OPB56	-	-	-	0	0	0.000314603	0.00522095	0	0	0	0	2.3406e-05	0	0.000191	0	0	0	0	0.000485291	0	0.000763728	0.00121607	0.00600077	3.27944e-05	0.00155964	0	0.000722748	0	0	0.000535067	0	0	0	0.000116969	0	0	0	0.0009489	0	0	0	8.21315e-06	0	0.00435477	0	0	0	0
Chloroflexi	Anaerolineae	Caldilineales	Caldilineaceae	-	0.000249356	0.000158186	0	0	0	0	0	0	0	0	0	0	0	0	0	0	0	0	0	0	0	0	0	0	0	0	0	0	0	0	0	0	0	0	0	0	0	0	0	0	0	0	0	0	0
Chloroflexi	Ellin6529	-	-	-	0.00123016	0.000105457	0	0.00150145	0	0.00125628	0.000555412	0.0016026	0.000514933	0	0.0001528	0	0	0	0	6.93273e-05	0	0	0	0	0	0	0.00268716	0	0	0	0	0	0	0	0	0	0	0	0	0	0	0	0	0	0	0	0	0	0
Chloroflexi	Gitt-GS-136	-	-	-	0.000249356	0.000316372	0	0	0	0	0.00203651	0	0.000187248	0	0	0	0	0	0	0	0	0	0	0	0	0	0	0	0	0	0	0	0	0	0	0	0	0	0	0	0	0	0	0	0	0	0	0	0
Chloroflexi	S085	-	-	-	0	0	0	0	0	0	0	0	0	0	0	0	0	0	0	0	0	0	0	0	0	0	0	0	0	0	0	0	0	0	0	0	0	0	0	0	0	0	0	0	0	0	0	0	0
Chloroflexi	Thermomicrobia	JG30-KF-CM45	-	-	0	0.000316372	0	0	0.000755654	0	0	0	0	0	1.91e-05	0	0	0	0	6.93273e-05	0	0	0	0	0	0	0	0	0	0	0	0	0.000229951	0	0	0	0	0	0	0	0	0	0	0	0	0	0	0	0
Cyanobacteria	Other	Other	Other	Other	0.000681573	0.0268389	0.000235952	0.00737076	0	0.0161706	0.0041841	0.00697715	0.0169694	0.000627549	0.0058446	0.00315462	0.0404009	0.0326687	0.00286882	0.0125251	3.69174e-05	0.0103358	0.000144279	0	0.00846096	0.014647	0.0953234	0.0275115	0.0049927	0.0135722	0.0101663	0.00204005	0.00528888	0.00563204	0.00333363	0.00165458	0.0358562	0.0049425	0.0411893	0.0345327	7.21033e-05	0.000730943	0.000271034	0.000219443	0.00166816	9.16003e-05	0.00347667	0	0.00283286
Cyanobacteria	4C0d-2	YS2	-	-	0	0	0	0	0	0	0	0	0	0	0	0	0	0	0	0	0	0	0	0	0	0	0	0	0	0	0	0	0	0	0	0	0	0	0	0	0	0	0	0	0	0	0	0	0
Cyanobacteria	Nostocophycideae	Nostocales	Nostocaceae	Other	0	0.006802	0.000191009	0	0	0	0.000962713	0	0.0023172	0.0001141	1.91e-05	0	8.42271e-05	6.00528e-05	0.000863185	0.000323527	0	0.00712813	0	0	0	0.00813725	0.000235716	0.000141407	0.000482249	0.00829646	0.00542994	0	0.00128389	0.000115886	0.00342135	1.92393e-05	0.00241249	4.7524e-05	0.000421733	0	0.0295623	4.21698e-05	0	0	0.000245834	1.145e-05	0.000195563	0	1.03389e-05
Cyanobacteria	Nostocophycideae	Nostocales	Nostocaceae	Nostoc	0	0	0	0	0	0	0	0	0	0	0	0	0	0	0	0	0	0	0	0	0	0	0	0	0	0	0	0	0	0	0	0	0	0	0	0	0	0	0	0	0	0	0	0	0
Cyanobacteria	Nostocophycideae	Nostocales	Nostocaceae	Toxopsis	0.000232732	0.00100185	0	0	0	0	0	0	0	0	0	0	0	0	0	0	0	0	0	0	0	0	0	3.92798e-05	0	0	0	0	0	0.00032448	0	0	0	0	0	0	0	0	0	0	0	0	0	0	0
Cyanobacteria	Nostocophycideae	Stigonematales	Rivulariaceae	Calothrix	0.00044884	0.000527287	0	0	0	0.0375596	0.0560595	0.00076221	0	0.0001141	0.0552563	0	0	0	0	0.000300418	0	5.09152e-05	0	0	9.83832e-05	0.00210212	0	0.000188543	0	4.25459e-05	0.0120093	0	0	2.31771e-05	5.84847e-05	0.000250111	0.00241249	4.7524e-05	0.0138821	0	0	1.40566e-05	0	0	0.00217739	1.145e-05	0.000239021	0	0
Cyanobacteria	Oscillatoriophycideae	Other	Other	Other	0	0.00363828	0.000168537	0	0	0.0033823	0.00573925	0	0	0	3.82e-05	0	0	0.0237209	0	0	0	0.000203661	0	0	0	0	0	7.85595e-06	0	0	0.00126831	0	0	0	0	0	0	0	0	0	0	5.62264e-05	0	0	0.000263394	0	0	0	0
Cyanobacteria	Oscillatoriophycideae	Chroococcales	Other	Other	1.66237e-05	0.000105457	0	0	0	0.00673238	0	0.000293158	0.000795806	0	3.82e-05	0	0.0040429	0.00192169	0.000203102	0.0017794	0	0.000178203	0	0	0	0	4.71431e-05	0.000204255	4.25514e-05	0.0021273	0	0	0.000172463	2.31771e-05	0.000146212	0	0.00368969	0.000142572	0	0.000879632	0	0	8.21315e-06	0	0.000298513	2.29001e-05	4.34584e-05	0	3.10167e-05
Cyanobacteria	Oscillatoriophycideae	Chroococcales	-	-	3.32474e-05	0.000369101	0	0	0	0.000612035	0.00518384	0.000859929	0.00362794	0	0.0004011	0	0	0.001141	0.00309731	9.24364e-05	0	0	0	0	0	0	0	0	0.000156022	0	0	0	0	0	0.000116969	0	0.000614948	0	0.00119491	0	0	0	0	0	0	0	0	0	0
Cyanobacteria	Oscillatoriophycideae	Chroococcales	Xenococcaceae	Other	1.66237e-05	0.0120749	0.000550556	0	0	0.00963149	0.198023	0.00138761	0.000819212	0.00028525	0.0023111	0.000156427	0.0176315	0.0278645	0.00246262	0.00136344	1.84587e-05	0.00073827	0	0	0.00944479	0.00874754	4.71431e-05	0.000439933	5.67352e-05	0	0.00737203	0	0	0.00220183	5.84847e-05	7.69571e-05	0.00794702	0.00047524	0.00154636	0	0.036989	4.21698e-05	8.21315e-06	0.00030722	0.000667264	1.145e-05	0.000260751	0	1.03389e-05
Cyanobacteria	Oscillatoriophycideae	Chroococcales	Xenococcaceae	-	0.00611753	0.0253625	0.000213481	3.41239e-05	0.0024019	0.0472877	0.0301033	0.0047687	0.0457822	0.0108965	0.0095118	0.021587	0.0345612	0.32975	0.031227	0.0124789	0.00123673	0.004506	4.12227e-05	0	0.0386646	0.0710653	0.0596361	0.00228608	0.00465228	0.00021273	0.00650007	0.00399391	3.83252e-05	0.00938673	0.045735	0.00344383	0.0170293	0.00114058	0.0220004	0.0123149	0.000288413	0.00061849	9.85578e-05	0.00030722	0.00384555	0.000286251	0.00571478	0	0.000703046
Cyanobacteria	Oscillatoriophycideae	Chroococcales	Xenococcaceae	Chroococcidiopsis	0.00300889	0.0613762	0.000258424	0.00713189	0.0134668	0.089357	0.230126	0.0178435	0.0181397	0.00402202	0.007449	0.00535763	0.0330451	0.0275643	0.556932	0.0137961	0.0081772	0.00901199	2.06113e-05	0	0.000557505	0.0723537	0.128465	0.0140307	0.00295023	0.00565861	0.0406056	0	0.00825908	0.0109396	0.0182765	0.00203936	0.11036	0.0023762	0.018732	0.0190682	0.00144207	0.00157434	0.000213542	0.00223831	0.00971044	0.000297701	0.00391126	0.132941	0.00941875
Cyanobacteria	Oscillatoriophycideae	Chroococcales	Xenococcaceae	Pleurocapsa	0.00116366	0	2.24717e-05	0	0	0.00399433	0	0.000449508	0.000725587	0	0	0.000625709	0	0.00816719	0.00505217	2.31091e-05	0	0.00333495	0	0	0	0	0	0.000172831	0.000482249	0	0	0	0.00101562	4.63542e-05	0	0.000230871	0.00454115	0	0.000456878	0.00661143	0	5.62264e-05	0	0	0.000122917	0	0	0	0
Cyanobacteria	Oscillatoriophycideae	Oscillatoriales	Phormidiaceae	Oscillatoria	0.000631701	0	0	0.00433373	0.00348141	0.000773096	0.00181434	0	0.00217676	0	0	0	0	0	0	0.000184873	0	0	0	0	0	0	0	0	0	0	0	0	0	0	0	0	0	0	0	0	0	0	0	0	0	0	0	0	0
Cyanobacteria	Oscillatoriophycideae	Oscillatoriales	Phormidiaceae	Phormidium	0.00109717	0.00100185	0	0	0.00105252	0.00270584	0.00266598	0.00171986	0.000140436	0	0	0	0	0	0	0.000161764	0	0	0	0	0	0	0	0	2.83676e-05	0	0	0	0	0	2.92423e-05	0	0	0	0	0	0	0	0	0	0	0	0	0	0
Cyanobacteria	Synechococcophycideae	Pseudanabaenales	Pseudanabaenaceae	Leptolyngbya	0.000415593	5.27287e-05	0	0	0	0	0	0	0	0	0	0	0	0	0	0.000115545	0	0	0	0	0	0	0	0	0	0	0	0	0	0	0	0	0	0	0	0	0	0	0	0	0	0	0	0	0
Deferribacteres	Deferribacteres	Deferribacterales	Deferribacteraceae	Mucispirillum	0.00516998	0	0	0	0	0	0	0.000234526	0	0	0	0	0	0	0	0.000300418	0	0	0	0	0	0	0	1.57119e-05	0	0	0	0	0	0	0	0	0	0	0	0	0	0	0	0.0214176	0	0	0	0	0
Firmicutes	Bacilli	Bacillales	Other	Other	0.00119691	0	0	0.000307115	0.00134938	0.00383327	0.00596142	0.000136807	0.00023406	0	0	0	0	0	0.000583919	0	0	0	0	0	0	0	0.00315859	0	0.00029786	0	0	0	0	0	0	0	0	0	0	0.00201464	0	0	0	0	8.77979e-05	0	0	0	0
Firmicutes	Bacilli	Bacillales	-	-	0.00013299	0	2.24717e-05	0	0	0	0	0.000312702	2.3406e-05	0	0	0	0	0	0	0	0	0	0	0	0	0	0	0	0.000127654	0	0	0	0	0	0	0	0	0	0	0	0	0	0	0	0	0	0	0	0
Firmicutes	Bacilli	Bacillales	Alicyclobacillaceae	Alicyclobacillus	0	0	0	0	0	0.00141734	0	0	0	0	0	0	0	0	0	0	0	0	0	0	0	0	0	0	0	0	0	0	0	0	0	0	0	0	0	0	0	0	0	0	0	0	0	0	0
Firmicutes	Bacilli	Bacillales	Bacillaceae	Bacillus	0.00408944	0.00158186	0	0.00197918	0.00537054	0.00363999	0.00325841	0.0020521	0.000374497	0	3.82e-05	0.000312854	0.000645741	0.00132116	2.53878e-05	0.0002542	0	5.09152e-05	0	0	0	0	0	0	0	0	1.98173e-05	0	0.000287439	0	0	0	0.000662252	0	0	0.0057318	0	0	0	0	0	0	0	0	0
Firmicutes	Bacilli	Bacillales	Bacillaceae	Geobacillus	0.00262655	0.000580016	0	0	0.00526259	0.00325345	0.000925686	0.00175895	0.00110008	0	7.64e-05	0	0.00109495	0	0	0	5.53761e-05	0	0	0	0	0	0.00433717	4.71357e-05	0.000283676	0	0	0	0	9.27085e-05	0	0	0.000804163	0	0.000210867	0	0	0	0	0	0	0	0	0	0
Firmicutes	Bacilli	Bacillales	Listeriaceae	Brochothrix	0	0	0	0	0	0.00041876	0.000333247	0	0	0	0	0	0	0	0	0	0	0	0	0	0	0	0.00400717	0	0	0.00123383	0	0	0	0	0	5.77178e-05	0	0	0	0	0	0	0	0	0	0	0	0	0
Firmicutes	Bacilli	Bacillales	Paenibacillaceae	-	0.000116366	0.000210915	0	0	0.00329249	0.00041876	0.00225867	0	0.000280873	0	0	0	0	0	0	0	0	0	0	0	0	0	0	0	0	0	0	0	0	0	0	0	0	0	0	0	0	0	0	0	0	0	0	0	0
Firmicutes	Bacilli	Bacillales	Paenibacillaceae	Paenibacillus	0	0	0	0	0	0	0	0	0	0.000656074	0	0	0	0	0	0	0	0	0	0	0	0	0	0	0	0	0.0183112	0	0	0	0	0	0	0	0	0	0	0	0	0	0	0	0	0	0
Firmicutes	Bacilli	Bacillales	Planococcaceae	Other	0	0	0	0	0	0.000161062	0	0	0	0	0	0	0	0.000180159	0	0	0	0	0	0	0	0	0	0	0	0	0	0	0	0	0	0	0	0	0	0	0	0	0	0	0	0	0	0	0
Firmicutes	Bacilli	Bacillales	Planococcaceae	-	0	0	0	0	0	6.44247e-05	0	0	0	0.00051345	0	0.1004	0	0	0	0	1.84587e-05	0	0	0	0	0	0	0	0	0	3.96346e-05	0	0	2.31771e-05	0	0	0	0.000332668	0	2.83752e-05	0.00021631	0	0	0	0	0.00812952	0	0	0.000206778
Firmicutes	Bacilli	Bacillales	Planococcaceae	Lysinibacillus	0.00144626	5.27287e-05	0	0	0.000107951	0.000483185	0	0	0.000491527	0	0	0	0	0	0.000761634	0	0	0	0	0	0	0	0	0	0.000382962	0	0	0	0	0	0	0	0	0	0	0	0	0	0	0	0.000210715	0	0	0	0
Firmicutes	Bacilli	Bacillales	Planococcaceae	Planococcus	0	0	0	0	0	0	0	0	0	0	0	0.00928135	0	0	0	0	0	0	0	0	0	0	0	0	0	0	0	0	0	0	0	0	0	0	0	0	0	0	0	0	0	0	0	0	0
Firmicutes	Bacilli	Bacillales	Planococcaceae	Planomicrobium	0.00142964	0.00121276	0	0.0372974	0.0032655	0.00889061	0.00103677	3.90877e-05	0	8.55749e-05	0	0.000130356	0	0.00264233	0	0.000184873	0	5.09152e-05	0	0	0	0	0	0	0	0	0	0.00103439	0	0	0	0	0	0	0	0	0	0	0	0	0	0.00326326	0	0	0.0001861
Firmicutes	Bacilli	Bacillales	Planococcaceae	Rummeliibacillus	0	0	0	0	0	0	0	0	0	0	0	0	0	0	0	0	0	0	0	0	0	0	0	0	0	0	0	0	0	0	0	0	0	0	0	0	0	0	0	0	0	0	0	0	0
Firmicutes	Bacilli	Bacillales	Planococcaceae	Sporosarcina	0.000964176	0.000369101	0	0.000716601	0.000998543	0.000579822	0	0.00128989	0.000538339	0.000427875	7.64e-05	0.000547495	0	0	0	2.31091e-05	0	0	2.06113e-05	0	0	0.000135621	0	0	0	0	0	0	0.000229951	0	0.0763517	0	0.00137181	0.0202452	0	0	0	0	0.000172476	0	0	0.0112783	0	0	0.000827113
Firmicutes	Bacilli	Bacillales	Planococcaceae	Ureibacillus	0.00114704	5.27287e-05	0	0	0.00183516	0.0020938	0.000111082	0	0.000538339	0	0	0.000169463	0	0	0.000177715	0	0	0	0	0	0	0	0	0	0	0	0	0	0	0	0	0	0	0	0	0	0	0	0	0	0	0	0	0	0
Firmicutes	Bacilli	Bacillales	Staphylococcaceae	Jeotgalicoccus	0	0	0	0	0	0	0	0	0.000374497	5.70499e-05	0	0.0128792	0	0	0	0	0	0	0	0	0	0.000339052	0	0	0	0	0	0	0	0	0	0	0	0	0	0	0	0	0	0	0	8.01502e-05	0	0	0
Firmicutes	Bacilli	Bacillales	Staphylococcaceae	Macrococcus	0.0009808	0.000843659	0	0.00105784	0.00461489	0.00621698	0.0615396	3.90877e-05	0.00208314	0	0	0.000169463	0.00283564	0	0.000203102	0.000161764	0	2.54576e-05	0	0	0	0	0	0	1.41838e-05	0	0	0	0.0177254	0	0	3.84786e-05	0.000141911	0	0.0009489	0	0	0	0	0	0.000175596	0	0	0	0
Firmicutes	Bacilli	Bacillales	Staphylococcaceae	Staphylococcus	0.000415593	0.000949117	2.24717e-05	0.00116021	0.00299563	0.00412318	0.00174029	0.0065081	0.00702181	0.000199675	0.000191	0.00097767	0.452271	0.00330291	0.0146741	0.048922	0.000387633	0.00127288	0.000494672	0.0229296	0.00734595	0.00501797	0.0057986	0.000785595	0.000794292	0.00931756	7.92691e-05	0.0173261	0.636428	0.0129792	0.000584847	3.84786e-05	0.00269631	9.5048e-05	0.000773178	0.0062993	0.079602	1.40566e-05	8.21315e-06	0.0918148	0.00460061	0	2.17292e-05	0.00579543	0.00405285
Firmicutes	Bacilli	Bacillales	Thermoactinomycetaceae	Planifilum	0.000615078	0.000263644	0	0	0	0.000161062	0.000592439	0.000214982	0	0	0	0	0	0	0.000583919	0	0	0	0	0	0	0	0	0	0	0	0	0	0	0	0	0	0.000189215	0	0	0	0	0	0	0	5.26787e-05	0	0	0	0
Firmicutes	Bacilli	Bacillales	[Exiguobacteraceae]	Exiguobacterium	0.00932591	0.00332191	0	0.0551442	0.0149242	0.0120152	0.00307328	0.00175895	0.0239444	0.00288102	0	0.013531	0.000561514	0.00384338	0.0020818	0.000392855	0	0	0	0	0	0	0	0	0	0	0	0	0.000268276	0	0	9.61964e-05	0	0	0	0	0	0	0	0	0	0.000217551	0	0	0
Firmicutes	Bacilli	Gemellales	-	-	0	5.27287e-05	6.7415e-05	0	0.00056674	6.44247e-05	0.00181434	0	0.000327685	2.8525e-05	0.0001146	0	0.000112303	0	0.00185331	0	0	0.000178203	2.06113e-05	0	0	0	0.00075429	0	0.000184389	0	0	0.00465477	0	6.95314e-05	0.000146212	0	0	0	0.000421733	0.0131094	0.00374937	0	0	0	0.000105357	0	0	0.00712263	1.03389e-05
Firmicutes	Bacilli	Gemellales	Gemellaceae	-	0	0	0	0	0	0	0	0	0	0	0	0	0	0	7.61634e-05	0	0	0	0	0	0	0	0.00108429	0	0	0	0	0	0	0	0	0	0	0	0	0	0	0	0	0	0	0	0	0	0
Firmicutes	Bacilli	Gemellales	Gemellaceae	Gemella	0.000598454	0.00906934	0.00992124	0.00464085	0	0.00186832	0.000962713	0.00541365	0.00416628	2.8525e-05	0.0138284	0.000234641	0.00870346	0.00222196	0.00317347	0.00815751	0.00629442	0.00750999	0.00830637	5.27927e-05	0.00511593	0.00583169	4.71431e-05	0.00542846	0.0176446	0.0186777	0.0128218	0.0415194	0.00505892	0.000695314	0.00254408	0.00148142	0.00506149	9.5048e-05	0.00846981	0.00581692	0.00302834	0	2.46394e-05	0.000570551	0.00363483	0	0.0181004	0.07043	0.000155084
Firmicutes	Bacilli	Lactobacillales	Aerococcaceae	Other	0	0.00232006	0.000123594	0.000511858	0.000323852	6.44247e-05	0.00014811	0.000175895	9.36242e-05	0	7.64e-05	0	0.000112303	0	0	6.93273e-05	1.84587e-05	2.54576e-05	4.12227e-05	0.000404744	0	0	0	2.35679e-05	0.000269492	0	5.94519e-05	0	0	0	2.92423e-05	0	0	0	0	0	0	0	0	0	0.000263394	0	0.000412855	0	0
Firmicutes	Bacilli	Lactobacillales	Aerococcaceae	-	0.00377358	0.0567888	0.050314	0.0141614	0.00766449	0.00376884	0.00155515	0.0276155	0.00414287	8.55749e-05	0.040874	0	0.00482902	0.00288254	0	0.00771844	0.00871251	0.0102085	0.0396768	0.0313237	6.55888e-05	0.00420424	0	0.0172674	0.0535438	0.0132318	0.102257	0.0227279	0.00513558	0.000672136	0.00523438	0.00159686	0.0113056	0.000190096	0.00952414	2.83752e-05	0.000144207	1.40566e-05	0.000114984	0.000175554	0.0100441	2.29001e-05	0.214293	0.0168112	0.000248134
Firmicutes	Bacilli	Lactobacillales	Aerococcaceae	Aerococcus	0	0	0	0	0	0	0	0	0	0	0	0	0	0	0	0	0	0	0	0	0	0	0	0	0	0	0	0	0	0	0	0	0	0	0	0	0	0	0	0	3.51191e-05	0	0	0.00115024	0
Firmicutes	Bacilli	Lactobacillales	Aerococcaceae	Facklamia	0.000415593	0.00100185	0.000494376	0.00249104	0	0.00054761	0	0	0.0026917	0	0.0006685	0.000351961	0	0	0	0.00674786	0.00736502	0.00432779	0.000103057	0.00927392	0.0239399	0.00515359	0	0.000392798	0.007177	0.00161675	0.000336894	0	0.00107311	4.63542e-05	0.00169606	9.61964e-05	9.46074e-05	0	0	0	0	0	8.21315e-06	0	0.00210715	0	0.000304209	0.00597239	0.00047559
Firmicutes	Bacilli	Lactobacillales	Carnobacteriaceae	-	0.000698196	0.00210915	0.000224717	0.00133083	0.000431802	0	0	0.0014267	0.00170864	0	0.0001528	0	0.000926498	0	0	0.000693273	0.00642363	0.0139253	0.00263825	0.023528	0.0115108	0.00617075	0	0.00274958	0.00502106	0.012466	0.000118904	0.0258024	0.00375587	0.000509897	0.00175454	0.000173154	0.00534532	4.7524e-05	0.000527167	0	0	1.40566e-05	1.64263e-05	8.7777e-05	0.0192277	0	0.000260751	0.0192886	0
Firmicutes	Bacilli	Lactobacillales	Carnobacteriaceae	Carnobacterium	0	0	0	0	0	0	0	0	0	0	0	0	0	0	0	0	0	0	0	0	0	0	0	0	0	0	0	0	1.91626e-05	0.883257	0	0	0	0.00166334	0	0	0	0	0	0	0	0	0	0	0
Firmicutes	Bacilli	Lactobacillales	Carnobacteriaceae	Granulicatella	0	0	0	0	0	0	0	0	0	0	0	0	0	0	0	0	0	0	0	0	0	0	0	0	0	0	0	0	0	0	0	0	0.000141911	0	0.000281156	0	0	0	0	0	0	0	0	0	0
Firmicutes	Bacilli	Lactobacillales	Enterococcaceae	Other	6.64949e-05	0	0	0	0	0	0	0.000156351	0	0	0	0	0	0	0	0.00307351	0	0	0	0	0	0	0	0.00227037	0	0	0	0	0	0	0	0.00973508	0	0	0	0	0	0	1.64263e-05	0.000526662	0	0	0	0	0
Firmicutes	Bacilli	Lactobacillales	Enterococcaceae	Enterococcus	0.00232732	0	0	0	0.000377827	0.000128849	0	0.00125081	0.000187248	5.70499e-05	0	0	0	0	0	0.0104915	0	0.000203661	0	0	0	0.00216993	0	0.00941929	1.41838e-05	0	0.000535067	0	0	6.95314e-05	0.00470802	0.101891	0.000331126	0	0.000105433	0	0	1.40566e-05	9.03446e-05	0.0298881	0.00040387	0	0	0	0
Firmicutes	Bacilli	Lactobacillales	Lactobacillaceae	Lactobacillus	0.000831186	0.00232006	8.98866e-05	0.00266166	0.00137637	0.000289911	0	0.000351789	0.000631963	5.70499e-05	3.82e-05	0.000260712	0.000140378	0.00294259	0.000634695	0.00824995	0.00636825	0.00631348	0.000515283	0.0472143	0.0650313	0.0179019	0.0789647	0.0364595	0.00215594	0.00199966	7.92691e-05	0.0209465	0.00597873	0.00275808	0.00178378	0.00417492	0.0111164	4.7524e-05	0.0009489	0.0321208	0.00043262	8.43396e-05	0.000361378	0.00280887	0.00122917	2.29001e-05	0.000325938	0.0154397	0.00242964
Firmicutes	Bacilli	Lactobacillales	Leuconostocaceae	Leuconostoc	0	0	0	0	0	0	0	0	0	0	0	0	0	0	0	0	0	0	0	0	0	0	0	0	0	0	0	0	0	0	0	0	0	0	0	0	0	0	0	0	0	0	0	0	0
Firmicutes	Bacilli	Lactobacillales	Streptococcaceae	Streptococcus	0.00723132	0.0571579	0.0329996	0.0207473	0.0120905	0.00953485	0.00370274	0.035902	0.0166651	0.0002282	0.0950798	0.000560531	0.0141782	0.00798703	0.0167306	0.0193423	0.0461283	0.0502788	0.047674	0.046616	0.0255468	0.0343799	0.00528003	0.0730525	0.0710041	0.0188053	0.0799627	0.0171537	0.00551883	0.00252631	0.0133345	0.00802278	0.0270577	0.000665336	0.0247065	0.0287157	0.0367727	0.000112453	0.000665265	0.0172043	0.0449701	1.145e-05	0.0370266	0.0356132	0.00422861
Firmicutes	Bacilli	Turicibacterales	Turicibacteraceae	Turicibacter	0.00320838	0.00601107	0.000505612	0.00331002	0.0127652	0.0163317	0.000888658	0.24336	0.00816871	2.8525e-05	9.55e-05	0.000743029	0.00783312	0.0130315	0.00225951	0.00469115	0.0360498	0.0227591	0.000123668	0.0374125	0.0325321	0.0642843	0.0622761	0.0137715	0.01034	0.0235279	0.000554884	0.0129587	0.00758839	0.00338386	0.00137439	0.00228947	0.0226112	4.7524e-05	0.00579883	0.00578855	0.000504723	0.000112453	8.21315e-05	0.0167654	0.00625121	1.145e-05	4.34584e-05	0.0126526	0.00155084
Firmicutes	Clostridia	Clostridiales	Other	Other	0.000182861	0.000843659	0.0010674	0.000716601	0.00296864	0.000128849	0	7.81754e-05	0.000210654	0	0.0005348	0	0	0	5.07756e-05	0.000184873	0.000756807	0.00114559	0.00123668	0.00999542	0.00862493	0	0	7.85595e-05	0.000354595	0.000936011	0.000475615	0	0.000996455	0.000394011	0.00038015	9.61964e-05	0.000520341	0	0.000667744	0.0029794	0	0	0	0.00315997	0.000877979	0	0.000847439	0	0.000268812
Firmicutes	Clostridia	Clostridiales	-	-	3.32474e-05	0.00226733	0.000247188	0	0.00156528	0.000289911	0	9.77192e-05	0.000140436	0	0.0002865	0	0	0	0.000253878	0.000231091	0.00457776	0.00356406	0.00113362	0.00860522	0.00347621	0.00169526	0.00221573	0.000102127	0.0020992	0.00242512	0.000693605	0.000430997	0.00160966	0.00134427	0.000701816	0.000307828	0.000709555	0	0.000738033	0.0103286	0	1.40566e-05	0	0.00157999	0.000158036	0	6.51876e-05	0.00039816	0
Firmicutes	Clostridia	Clostridiales	Clostridiaceae	Other	0	0	0	0	0	0	0	0	0	0	0	0	0	0	0	0	0	0	0	0	0	0	0	0	0	0	0	0	0	0	0	0	0	0	0	0	0	0	0	0	0	0	0	0	0
Firmicutes	Clostridia	Clostridiales	Clostridiaceae	02d06	9.97423e-05	0.000527287	0	0	0	0	0	0	0.000514933	0	0	0.00044321	0	0	0	0.000300418	0.00042455	2.54576e-05	0	0	0	0	0	0	0.000283676	0	0	0	0.000996455	0.000231771	0	0.000115436	0.0013245	0	0.000351444	0.00212814	0	0	0	0.00118499	0.000105357	0	0	0	0
Firmicutes	Clostridia	Clostridiales	Clostridiaceae	Clostridium	0.00121353	0.00174005	0.00291008	0	0.00280671	0.000161062	0.00255489	0.0159869	0.00131074	2.8525e-05	0.0002865	0	0.000673817	0.00126111	0.00190408	0.00418275	0.00387633	0.00190932	0	0.0113152	0.00144295	0.0101716	0.0128701	0.0239449	0.00127654	0	0.000198173	0.00109186	0.00199291	0.00122839	0.000292423	0.00958116	0.000993377	0	0.000597456	0	0.00908501	1.40566e-05	0.000229968	0.0677639	0.001475	0	0.000152104	0.00137144	0.000982196
Firmicutes	Clostridia	Clostridiales	Clostridiaceae	SMB53	0.000964176	0.0042183	1.12358e-05	0.00044361	0.00631511	0.00248035	0.00192543	0.0522407	0.000912836	0	7.64e-05	0	0.000421135	0.00174153	0	0.000415964	0.00389479	0.00236756	0.000103057	0.00482174	6.55888e-05	0.0145792	0.0335188	0.000636332	0.000851028	0.000553097	0	0	0.00360257	0.000602605	0.000292423	0.000923485	0.00756859	4.7524e-05	0.00154636	0.00164576	0.0249477	4.21698e-05	0	0.00166776	0.00117649	0	0	0	0
Firmicutes	Clostridia	Clostridiales	Clostridiaceae	Sarcina	0.00116366	0.000632745	0	0	0.00669293	0.00306017	0	0.0344949	4.68121e-05	0	0	0.000925528	0	0	0	0.000207982	0	0	0	0	0	0	0	0	0	0	0	0	0	0	0	0	0	0	0	0	0	0	0	4.38885e-05	0	0	0	0	0
Firmicutes	Clostridia	Clostridiales	Lachnospiraceae	Other	0.00058183	0.000263644	0.000146066	0	0	0	0	0.00297066	0	0	1.91e-05	0	0	0	0	0.000808818	0.000978311	2.54576e-05	0.000185502	0.010013	0	0.000678104	0	0.000864155	0	0	3.96346e-05	0	0	0	8.7727e-05	0.00325144	0	0	0	0	0	0	8.21315e-06	0.00952381	0.000105357	0	0	4.424e-05	7.23724e-05
Firmicutes	Clostridia	Clostridiales	Lachnospiraceae	Blautia	0.0055357	0.00100185	0	0.000989592	0.00564042	0.000322123	0	0.023609	0.000351091	0	0	0.000260712	0.000364984	0.000300264	0	0.00455249	0.00162437	0.000763728	2.06113e-05	0.0114384	0.00416489	0.00230555	0.00622289	0.0252883	9.92866e-05	0	0.000178356	0.0161193	0.000632366	0.00032448	0	0.00761875	0.00189215	0	0	0	0	0	0.000246394	0.0186965	0.000193155	0	2.17292e-05	0	0
Firmicutes	Clostridia	Clostridiales	Lachnospiraceae	Clostridium	0.000315851	0.000738202	0.00152807	0	8.09629e-05	0.000161062	0	0.000136807	0.000327685	0	0.0002674	0.000130356	0	0	0	2.31091e-05	0.00158745	0.00175657	0.00210236	0.00392426	0.00314826	0.00155964	0	0.000180687	0.00191481	0.00178693	0.000336894	0.000718329	0.000862317	0	0.000818785	0.000134675	0	0	0.00238982	0	0	0	0	0.0011411	0.00619853	0	0.000717064	0	7.23724e-05
Firmicutes	Clostridia	Clostridiales	Lachnospiraceae	Coprococcus	0	5.27287e-05	5.61791e-05	0	0	0	0	0.000156351	0	0	3.82e-05	0	0	0	0	0	0	0.000127288	8.24453e-05	0	0	0	0	0.000267102	0	0	0	0	0	0	0	0	0	0	0	0	0	0	8.21315e-06	0	0	0	0.000108646	0	0
Firmicutes	Clostridia	Clostridiales	Lachnospiraceae	Dorea	0.00129665	0	0	0	0.000539753	0	0	0.00488596	0.00023406	0	0	0	0	0	0	0.00120167	0.00160591	0.000305491	2.06113e-05	0.00709182	0	6.78104e-05	0	0.00040851	0.000184389	0	5.94519e-05	0	0.000383252	0	0	0.000250111	0	0	0	0	0	0	0	0.00276498	0.000122917	0	0	0.00668023	0
Firmicutes	Clostridia	Clostridiales	Lachnospiraceae	Lachnospira	0	0	0	0	0	0	0	0	0	0	0	0	0	0	0	0	0	0	0	0	0	0	0	0	0	0	0	0	0	0	0	0	0	0	0	0	0	0	0	0	0	0	0	0	0
Firmicutes	Clostridia	Clostridiales	Lachnospiraceae	Roseburia	0	0	0	0	0	0	0	0	0	0	0	0	0	0	0	0	0	0	0	0	0	0	0	0	0	0	0	0	0	0	0	0	0	0	0	0	0	0	0	0	0	0	0	0	0
Firmicutes	Clostridia	Clostridiales	Lachnospiraceae	[Ruminococcus]	0.00422243	0	0	0	0.000485778	0	0	0.00168077	0	0	0	0	0	0.000120106	0.00134555	0.000369746	0.000110752	0.000178203	0	0.00587759	0	0	0	0.000416366	0.000255308	0	3.96346e-05	0	0.000459902	0.000139063	0	0.000192393	0	0	0	0	0	0	8.21315e-06	0.00329164	0	0	0	0	0
Firmicutes	Clostridia	Clostridiales	Peptococcaceae	Peptococcus	0.000432217	0.000580016	2.24717e-05	0.000716601	0.00134938	0	0	0.00424101	0.000187248	2.8525e-05	9.55e-05	0	0	0	0	0.000300418	0.00568528	0.00440416	0.000659563	0.0230704	0.000163972	0.00237336	0.00386574	0.000997706	0.00282257	0.000255276	0.000277442	0	0.00095813	4.63542e-05	0.000526362	0.000153914	0.00151372	0	0.000667744	0	0	0	0	0.0143077	0.003389	0	2.17292e-05	0.00168112	0
Firmicutes	Clostridia	Clostridiales	Peptostreptococcaceae	Other	0	0	0.00053932	0.000784849	0	0	0	0	0.000351091	0	5.73e-05	0	0	0	0	0.000300418	0.00258422	0.00267305	0.000968733	0	0	0.00318709	0.0281916	0.0176523	0.000836844	0	0.00021799	0	0.000804829	0	0.000292423	3.84786e-05	0.000236518	0	0.000210867	0.00187277	0	0	0.00015605	0.00548607	0.000105357	0	4.34584e-05	0	1.03389e-05
Firmicutes	Clostridia	Clostridiales	Peptostreptococcaceae	-	0.000166237	0.000316372	0.00193256	0	0	0	0	0	0.000444715	0	0.0003056	0	0.00269527	0.000360317	0	0.000392855	0.0010706	0.0161656	0.00173135	0.00131982	0	0.00339052	0	0.000981994	0.00285094	0.0104238	0.00190246	0.0156883	0.000555715	0.000231771	0.00231014	0.000134675	0.00146641	4.7524e-05	0.00196809	0	0	0	1.64263e-05	0	0.00110625	0	0.00119511	0	0
Firmicutes	Clostridia	Clostridiales	Peptostreptococcaceae	Filifactor	0	0.000316372	0	0	0.00107951	0	0	0.000605859	0	0	5.73e-05	6.5178e-05	0	0.0020418	0	0.000115545	0.000812183	0.0108195	0.000597729	0.00450498	0	0.003933	0	0.000149263	0.000680822	0	0	0	0	0	0.000116969	1.92393e-05	0.00104068	0	0.000913756	0	0	0	0	0	0.000333632	0	0.000239021	0	0
Firmicutes	Clostridia	Clostridiales	Peptostreptococcaceae	Peptostreptococcus	3.32474e-05	0	1.12358e-05	0	0.00102553	0	0	1.95438e-05	2.3406e-05	0	0	0	0	0	0	0	0.000461467	0.000432779	0.000123668	5.27927e-05	0.00101663	0.000881535	0.00150858	1.57119e-05	0.000156022	0	1.98173e-05	0	1.91626e-05	2.31771e-05	2.92423e-05	0.000192393	0	0	0.000421733	0	0	0	0	0.00302831	0	0	0	0	0
Firmicutes	Clostridia	Clostridiales	Ruminococcaceae	Other	0	0	0	0	0	0	0	0	0	0	0	0	0	0	0	0.000115545	0	0	0	0	0	0	0	0.00235679	0	0	0	0	0	0	0	0	0	0	0	0	0	0	1.64263e-05	0	0	0	0	0	0
Firmicutes	Clostridia	Clostridiales	Ruminococcaceae	-	0	0	0	0	0	0	0	0.000684035	0	2.8525e-05	0	0	0	0	0	4.62182e-05	0	0.000127288	0	0.00793651	0	0	0	0.0010527	0	0	0	0	0	0	0	5.77178e-05	0	0	0	0	0	0	8.21315e-06	0.00636384	0	0	0	0	0
Firmicutes	Clostridia	Clostridiales	Ruminococcaceae	Butyricicoccus	0	0	0	0.00044361	0	0	0	0.000293158	0	0	0	0	0	0	0	0.00623946	0	0	0	0	0	0	0	0.00150049	0	0	0	0	0	0	0	0.000615657	0	0	0	0	0	0	3.28526e-05	0.00223831	0	0	0	0	0
Firmicutes	Clostridia	Clostridiales	Ruminococcaceae	Faecalibacterium	0.000482088	0	0	0.000375363	0	0	0	0.00121172	0	0	0	0	0	0	0	0.000831928	0	0	0	1.75976e-05	0	0	0	3.92798e-05	0	0	1.98173e-05	0	0	0	0	0.000327068	0	0	0	0	0	0	0	0.000526662	0	0	0	0	0
Firmicutes	Clostridia	Clostridiales	Veillonellaceae	Acidaminococcus	0	0	0	0	0	0	0	0	0	0	0	0	0	0	0	0	0	0	0	0	0	0	0	0	0	0	0	0	0	0	0	0	0	0	0	0	0	0	0	0	0	0	0	0	0
Firmicutes	Clostridia	Clostridiales	Veillonellaceae	Megamonas	0.00179536	0	0	0	0	0.000676459	0	0.00920515	0	0.0002282	0	0	0.00134763	0	0	0.0205209	0.000479926	0.000203661	0.000164891	0.00209411	0	0.000745914	0.00490289	0.103102	0	0	0.000416163	0	0.000804829	0.00016224	5.84847e-05	0.0439618	4.73037e-05	0	0	0.0061858	0	0	0.000813102	0.0329603	0.000280953	0	0	0.00769775	0
Firmicutes	Clostridia	Clostridiales	Veillonellaceae	Megasphaera	0	0	0	0	0	0	0	0	0	0	0	0	0	0	0	0	0	0	0	0	0	0	0	0	0	0	0	0	0	0	0	0	0	0	0	0	0	0	0	0	0	0	0	0	0
Firmicutes	Clostridia	Clostridiales	Veillonellaceae	Phascolarctobacterium	0.000498712	0	0	0	0.00156528	0	0	0.00394786	0	8.55749e-05	0	0	0	0	0	0.0120861	0.00101523	0.000305491	2.06113e-05	1.75976e-05	0	0.00169526	4.71431e-05	0.0122082	0	0	0	0	0.00109227	0.000208594	5.84847e-05	0.000384786	0	0	0	2.83752e-05	0	0	0.000139624	0.0113232	0.00128185	0	0	0.0028756	0.000175761
Firmicutes	Clostridia	Clostridiales	Veillonellaceae	Veillonella	0.000232732	5.27287e-05	0	0	0	0	0	0	0	0	0	0	0	0	0	0	0.000812183	0.000127288	8.24453e-05	0.000175976	0.00577182	0.000135621	0.00664718	0.000644188	0	0.00825391	0	0	0	0	2.92423e-05	0.000423264	0	0	0.000421733	0	0	0	0	0.00118499	0.000228274	0	0	4.424e-05	0
Firmicutes	Clostridia	Clostridiales	[Acidaminobacteraceae]	Fusibacter	0	0.000369101	0.00355052	0	0.00121444	0.000869733	0	0.000273614	0.0007724	0	0.000191	0	0.00126341	0	0.000736246	0.000924364	0.00461467	0.00750999	0.00686357	0.00445219	0.00383695	0.00176307	0	0.0022468	0.00276584	0.010679	0.000535067	0.0110335	0.000766504	4.63542e-05	0.00219317	5.77178e-05	0.00293283	4.7524e-05	0.000878611	0.00698031	0	0	2.46394e-05	0.00030722	0.0111503	0	0.000803981	0	0
Firmicutes	Clostridia	Clostridiales	[Mogibacteriaceae]	-	0	5.27287e-05	0	0	0	0	0	0.000332245	0	0	0	0	0	0	0	2.31091e-05	9.22935e-05	7.63728e-05	0	0	0	0.000271242	0.000801433	0	0	0	1.98173e-05	0	0	0	0	0	0	0	0	0	0	0	0	0.00188721	0	0	2.17292e-05	0	0
Firmicutes	Clostridia	Clostridiales	[Mogibacteriaceae]	Anaerovorax	1.66237e-05	5.27287e-05	0.00013483	0.000375363	0.000620716	0	0	0	0	0	1.91e-05	0	0	0	0	0	0.000959852	0.00010183	0.000267947	0	0	0	0	0.000109983	1.41838e-05	0	7.92691e-05	0	0	0	2.92423e-05	1.92393e-05	0.000236518	0	0	0	0	1.40566e-05	0	0	0.00212471	0	0	0	0
Firmicutes	Clostridia	Clostridiales	[Tissierellaceae]	-	0	0.000105457	0.000157302	0	0.000755654	6.44247e-05	0	0	0	0	0	0	0	0	0	2.31091e-05	0.00112598	0.000763728	0.000597729	0	0	0	0	0	0.0010496	0.00131892	9.90864e-05	0	0.000421577	0	0.000263181	0	0.00302744	0	0.000140578	0	7.21033e-05	0	0	0	0.00214227	0	0	0.00247744	0
Firmicutes	Clostridia	Clostridiales	[Tissierellaceae]	Anaerococcus	0	0	0	0	0	0	0	0	0	0	0	0	0	0	0	0	0	0	0	0	0	0	0	0	0	0	0	0	0	0	0	0	0	0	0	0	0	0	0	0	0	0	0	0	0
Firmicutes	Clostridia	Clostridiales	[Tissierellaceae]	Finegoldia	0	0	0	0	0	0	0	0	0	0	0	0	0	0	0.000482368	0	0	0	0	0	0	0	0	0	0	0	0	0.01497	0	0	0	0	4.73037e-05	0	0	0	0	0	0	0	0	0	0	0	0
Firmicutes	Clostridia	Clostridiales	[Tissierellaceae]	Helcococcus	0.000149613	0.000158186	0	0	0	0	0	0	0.000327685	0	3.82e-05	0	0	0	0	0.000231091	0.00273189	0.00346223	0.000886287	0	0	0	0	3.92798e-05	0.000638271	0	0.000554884	0	0	2.31771e-05	0.000146212	5.77178e-05	0	0	0	0	0	0	8.21315e-06	4.38885e-05	0	0	0	0	0
Firmicutes	Clostridia	Clostridiales	[Tissierellaceae]	Parvimonas	8.31186e-05	0.00321645	0.00549432	0	0.000215901	0	0	0	0	0	0.0004393	0	0.00106688	0.00120106	0	0.000300418	0.00182741	0.003004	0.000494672	0.00575441	0.000360739	0.00691666	0.0100415	0.000872011	0.0157866	0.0233577	0.000237807	0.0100853	0.00772253	0.00227136	0.00280726	0.000827289	0.00534532	0	0.00196809	0.0387606	0	1.40566e-05	2.46394e-05	0.00552995	0.00101846	0	0.000152104	0.0218545	0
Firmicutes	Clostridia	Clostridiales	[Tissierellaceae]	Peptoniphilus	0	0	0	0	0	0	0	0	0	0	0	0	0	0	0	0	0	0	0	0	0	0	0	0	0	0	0	0	0	0	0	0	0	0	0	0	0	0	0	0	0	0	0	0	0
Firmicutes	Erysipelotrichi	Erysipelotrichales	Erysipelotrichaceae	Other	0	0	0	0	0	0	0	0	0	0	0	0	0	0	0	0	0	0	0	0	0	0	0	0	0	0	0	0	0	0	0	0	0	0	0	0	0	0	0	0	0	0	0	0	0
Firmicutes	Erysipelotrichi	Erysipelotrichales	Erysipelotrichaceae	-	0.000482088	0.00174005	0.00343816	0.00221805	0	0.000579822	0	0.00197393	0.00304279	2.8525e-05	0.0016235	0	0.00154416	0.00276243	0	0.000716382	0.000886018	0.00262213	0.00360698	0.00378348	0	0.00223774	0	0.00381799	0.00330482	0.0047226	0.00368601	0	0.00122641	0.00016224	0.00195924	0.00180849	0.00170293	4.7524e-05	0.00108948	0	0	0	2.46394e-05	0.0357253	0.00344168	0	0.00356359	0.0004424	0
Firmicutes	Erysipelotrichi	Erysipelotrichales	Erysipelotrichaceae	Allobaculum	0.000382346	5.27287e-05	0	0.00167207	0.00102553	0	0	0.00635175	0.00107668	0	1.91e-05	0	0.000336908	0	0.00106629	0.00138655	0.00114444	0.00147654	2.06113e-05	0.000316756	0.00623094	0.00149183	0.00631718	0.00728247	0.000553168	0.000425459	0.00065397	0.0248829	0.0015905	0.000764845	0.000438635	0.00177001	0.00865658	4.7524e-05	0.000878611	0.0552182	0	0	6.57052e-05	0.0156682	0.000491668	0	4.34584e-05	0	0.000165423
Firmicutes	Erysipelotrichi	Erysipelotrichales	Erysipelotrichaceae	Catenibacterium	0.00856122	0.000580016	0.000202245	0.00412899	0.00542452	0.00173947	0	0.0550355	0.000280873	2.8525e-05	1.91e-05	0	0.00277949	0.00126111	0.00162482	0.0268066	0.00311952	0.00297854	0	0.0273466	9.83832e-05	0.00461111	0.000188573	0.00627691	0.00041133	0	0	0	0.000709016	0.000417188	0.000116969	0.000692614	0.000331126	0	0.000702889	0	7.21033e-05	0	1.64263e-05	0.0355936	0	0	0	4.424e-05	0.000144745
Firmicutes	Erysipelotrichi	Erysipelotrichales	Erysipelotrichaceae	[Eubacterium]	0.00756379	5.27287e-05	0.000123594	0.00416311	0.00593728	0.000515398	0	0.0524557	0.000608557	2.8525e-05	3.82e-05	0.000378032	0	0.00378333	0	0.0100062	0.0050946	0.000941931	4.12227e-05	0.00571921	3.27944e-05	0.000881535	9.42863e-05	0.0415894	0.000581536	0	0	0	0.00187793	0.000301303	0.000116969	0.0136406	0.00321665	0	0.000456878	0	7.21033e-05	0	0.000468149	0.00991881	0.000632145	0	0	0	0
Firmicutes	Erysipelotrichi	Erysipelotrichales	Erysipelotrichaceae	p-75-a5	0	0.000316372	8.98866e-05	0	0.000296864	0	0	0.00025407	0.00011703	0	0.0002292	0	0	0	0	2.31091e-05	0.000129211	0.000127288	0.000680174	0	0	0	0	7.85595e-05	0.000723373	0.000723281	0.000356711	0	0.00044074	2.31771e-05	0.000204696	9.61964e-05	9.46074e-05	0	0.000105433	0.000340503	0	0	0	0	0.00110625	0	0.001043	0	4.13556e-05
Fusobacteria	Fusobacteriia	Fusobacteriales	Fusobacteriaceae	Fusobacterium	0.00638351	0.0226206	0.0245952	0.00665415	0.00901387	0.00302796	0	0.0310161	0.0150033	0.000199675	0.0027122	0.0011341	0.00238643	0.00606534	0.0157912	0.0709218	0.0593447	0.180571	0.0379867	0.0324851	0.0351884	0.0753374	0.196163	0.0975552	0.0749472	0.188649	0.0166267	0.0686435	0.0435757	0.0131414	0.132702	0.0567559	0.0688742	0.00180591	0.0637169	0.100533	0.0044704	0.000281132	0.00086238	0.117665	0.123128	1.145e-05	0.00391126	0.051628	0.0026571
Fusobacteria	Fusobacteriia	Fusobacteriales	Leptotrichiaceae	-	0	5.27287e-05	0	0	0	0	0	0	0	0	0	1.30356e-05	0.00654164	0	0	0.000600837	0.002012	0.000127288	0	0.00130222	0	0.0058995	0	0.000494925	0.000851028	0.00667971	0	0.00175272	0.00490562	0.000440365	0.000263181	0.00121207	0.00345317	0	3.51444e-05	0.0030929	0.00937342	1.40566e-05	8.21315e-06	0.000394997	0.00131697	0	0	0.0306141	0.000310167
Fusobacteria	Fusobacteriia	Fusobacteriales	Leptotrichiaceae	Leptotrichia	1.66237e-05	0.000158186	0.000101122	0	0	0	0	1.95438e-05	0	0	0.0002101	0	0	0.000960846	0	4.62182e-05	0	0.000687355	0.000267947	0.000439939	0.00200046	0	0	3.14238e-05	4.25514e-05	0.000680735	0.00447871	0.000229865	0	0.000115886	0.00163757	3.84786e-05	0.00104068	0	0.0006326	0	0	0	0	0	0.000579466	0	0	0	0
Fusobacteria	Fusobacteriia	Fusobacteriales	Leptotrichiaceae	Sneathia	3.32474e-05	0.00258371	0.00199998	0	0	0	0	0	0	0	0.0001146	0	0	0	0	0.000323527	0.0008491	0.00010183	0	0.0198149	0	0	0	0.00062062	0	0	0	0	0	0	2.92423e-05	0	0	0	0	0	0	0	0	0	0	0	0	0.0150416	0.000527284
Fusobacteria	Fusobacteriia	Fusobacteriales	Leptotrichiaceae	Streptobacillus	0	0.00116003	0.000292132	0.000170619	0	0	0	0	0	0	0.0004393	0	0	0	0	0.000115545	0	5.09152e-05	0.000515283	0	0	0	0	4.71357e-05	9.92866e-05	0	0.000178356	0	0	0	8.7727e-05	1.92393e-05	0	0	0.000175722	0	0	0	0	4.38885e-05	5.26787e-05	0	0.00123857	0.000752079	0
GN02	BD1-5	-	-	-	0.000864434	0.00522014	0.00942686	0	0.00412911	0	0	0.000586315	0.00124052	2.8525e-05	0.0073535	0	0.00179684	0	0	0.000369746	0.0102446	0.00465874	0.0118309	0.012811	0.00623094	0.000474673	0	0.000683468	0.00313462	0.0151889	0.00235826	0	7.66504e-05	0.000208594	0.00225166	7.69571e-05	0.00179754	4.7524e-05	0.00137063	0	0	0	0	0	0.00416162	1.145e-05	0.0161013	0	0
Gemmatimonadetes	Gemmatimonadetes	Gemmatimonadales	Gemmatimonadaceae	Gemmatimonas	0	0	0	3.41239e-05	0	0	0	0	0	0	0	0	0	0	0	0	0	0	0	0	0	0	0	0	0	0	0	0	0	0	0	0	0	0	0	0	0	0	0	0	0	0	0	0	0
Proteobacteria	Alphaproteobacteria	Other	Other	Other	0.000216108	0.000158186	0	0	0	0	0.000666494	0	0.000187248	0	0	0	0	0	0	9.24364e-05	0	7.63728e-05	0	0	0	6.78104e-05	0	0	0	0	0.000178356	0	0	0	0	0	0	0	0	0	0	0	0	0	0	0	4.34584e-05	0	0
Proteobacteria	Alphaproteobacteria	Caulobacterales	Caulobacteraceae	Other	0.000398969	0.000105457	0	0.000409486	0	0	0.00296219	0	0.000421309	0	0	0	0	0	0	0	1.84587e-05	0	0	0	0	0	0	0	0	0	7.92691e-05	0	0	0.000347657	8.7727e-05	0	0	0	0	0	0	0	0	0	0	0	0	0	0
Proteobacteria	Alphaproteobacteria	Caulobacterales	Caulobacteraceae	-	0.0490899	0.0060638	0	0.0123528	0.0162735	0.00734441	0.00388788	0.00523775	0.012218	0	0	0.00106892	0	0.00372328	0.0176445	0.000577727	0	0	2.06113e-05	0	0	0	0	0	0	0	0	0	0	0.000115886	0.000233939	0	0	0	7.02889e-05	0	0	4.21698e-05	0	0.00122888	0.000228274	0	0	0	0
Proteobacteria	Alphaproteobacteria	Caulobacterales	Caulobacteraceae	Brevundimonas	9.97423e-05	0	0	0	0	0	0	0.000175895	0	0	0	0	0	0	0	0	0	0	0	0	0	0	0	0	0	0	1.98173e-05	0	0	0.000440365	0	0	4.73037e-05	0	3.51444e-05	0	0	2.81132e-05	0	0	0	1.145e-05	0	0	0
Proteobacteria	Alphaproteobacteria	Caulobacterales	Caulobacteraceae	Mycoplana	0.0144128	0.00448194	0	0.00760962	0.00752955	0.00831078	0.00248084	0.00386968	0.00351091	0	0.0001146	0.0019032	0	0.00660581	0.000685471	0.00110924	0.00112598	0.000203661	0	0.00151339	0	0.0153252	0.0078729	0.000848443	0.000212757	0	0.000693605	0	0.000325764	0.000440365	0.000233939	0.00128903	0.0051088	4.7524e-05	0.000913756	0	0	0.00260047	1.64263e-05	4.38885e-05	0.00263394	0.000240451	2.17292e-05	0	0.00153016
Proteobacteria	Alphaproteobacteria	Caulobacterales	Caulobacteraceae	Phenylobacterium	0.000365722	0.000369101	0	0	0	0.000450973	0	0	0.000655369	0	0	0	0.000954574	0	0.000710858	0	0	0.000941931	0	0	0	0	0	0.000125695	0	0	0	0	0	0	5.84847e-05	7.69571e-05	0.000756859	0	0.00130034	0	0	0	0	0	0.000140477	0	0	0	0
Proteobacteria	Alphaproteobacteria	Rhizobiales	Other	Other	0.000349098	0.000527287	0	0	0	0	0	0.00187621	0	0	0	0	0	0	0	0	0	0	0	0	0	0	0	0	0	0	0	0	0	0	0	0	0	0	0	0	0	0	0	0	0	0	0	0	0
Proteobacteria	Alphaproteobacteria	Rhizobiales	Aurantimonadaceae	-	0.0009808	0.0011073	0	0.000887221	0.00515464	0.000901946	0	0	0.000678775	0	9.55e-05	0.000247676	0.00221798	0.00402354	0.000609307	2.31091e-05	0	0.000152746	0	0.00295639	0	0	0	7.85595e-06	0	0	0	0	0.000632366	0	0	0	0.000425733	0	0.000456878	0	0	0	0	0	0	0	4.34584e-05	0	0
Proteobacteria	Alphaproteobacteria	Rhizobiales	Aurantimonadaceae	Aurantimonas	0	0	0	0	0	0	0	0	0	2.8525e-05	0	0	0	0	0	0	0	0	0	0	0	0	0	0	0	0	0	0	0	0	5.84847e-05	1.92393e-05	0	0	0	0	0	0	0	0	0	0	0	0	0.000723724
Proteobacteria	Alphaproteobacteria	Rhizobiales	Aurantimonadaceae	Fulvimarina	0.000515335	0.000896388	0	0.000204743	0.00205106	0.00138513	0	0	0.000538339	2.8525e-05	5.73e-05	0	0	0.0042037	0	4.62182e-05	0	0	0	0	0	0	0	0	0	0	0	0	1.91626e-05	0	0	0	0	0	0.000175722	0	0	0	0	0	0	0	6.51876e-05	0	0
Proteobacteria	Alphaproteobacteria	Rhizobiales	Beijerinckiaceae	-	0	0	0	0	0	0	0	0.000781754	0	0	0	0	0	0	0	0	0	0	0	0	0	0	0	0	0	0	0	0	0	0	2.92423e-05	0	0	0	0	0	0	0	0	0	0	0	0	0	0
Proteobacteria	Alphaproteobacteria	Rhizobiales	Beijerinckiaceae	Beijerinckia	0	0.000158186	0	0	0	0	0.000259192	0	0.00011703	0	0	0	0	0	0	2.31091e-05	0	0.000305491	0	0	0	0.000745914	0	0	0	0	0	0	0	0.000115886	0	1.92393e-05	0	4.7524e-05	0.000175722	0.00249702	0	0	0	0	0.000175596	0	0	0	0
Proteobacteria	Alphaproteobacteria	Rhizobiales	Bradyrhizobiaceae	Other	0	0	0	0	0	0	0	0	0	0	0	0	0	0	0	0	0	0	0	0	0	0	0	0	0	0	0	0	0	0	0	0	0	0	0	0	0	0	0	0	0	0	0	0	0
Proteobacteria	Alphaproteobacteria	Rhizobiales	Bradyrhizobiaceae	-	0	0	0	0	0	0	0	0	0	0	0	0	0	0	0	0	0	0	0	0	0	0	0	0	0	0	0	0	0	0	0	0	0	0	0	0	0	0	0	0	0	0	0	0	0
Proteobacteria	Alphaproteobacteria	Rhizobiales	Bradyrhizobiaceae	Balneimonas	0.00207797	0.00195096	0	0.00389012	0.00199709	0.0103402	0.00340652	0	0.0023172	2.8525e-05	1.91e-05	0.000391068	0	0.00240211	0	0.000392855	0.000682972	0.000254576	0	0	0	0.00345833	0	0	0	0	0	0	0	4.63542e-05	8.7727e-05	1.92393e-05	0	0	0.000175722	0	0	4.21698e-05	0	0	0.000122917	0	0	0	0
Proteobacteria	Alphaproteobacteria	Rhizobiales	Bradyrhizobiaceae	Bosea	0	0.000158186	0	0.000272991	0.000107951	0.00264141	0	0	0	0	0	0	0	0	0	4.62182e-05	0	0	0	0	0	0	0	0	0	0	0	0	0	0	0	3.84786e-05	0	0	0	0	0	0	0	4.38885e-05	0	0	0	0	0
Proteobacteria	Alphaproteobacteria	Rhizobiales	Bradyrhizobiaceae	Bradyrhizobium	0.00211121	0.000580016	0	0.00044361	0.0015383	0.00228708	0.00162921	0	0.000397903	0	5.73e-05	0	0.00109495	0	0	9.24364e-05	0.000295339	0.000127288	0	0	0	0	0	0	0	0	0	0	0.000325764	0.000139063	2.92423e-05	0	9.46074e-05	0	0.000386589	0	0.0243709	0	0	0	0	0	0	0	0
Proteobacteria	Alphaproteobacteria	Rhizobiales	Hyphomicrobiaceae	Devosia	0.00109717	0.00116003	0	0	0.00466886	0.00154619	0	0.000859929	0.000795806	0	0	6.5178e-05	0	0.00186164	0.00215796	0.000184873	0	0	4.12227e-05	0	0	0.00203431	0	3.92798e-05	1.41838e-05	0	0.000376528	0	0.000900642	6.95314e-05	2.92423e-05	0	0.000567644	0	0.0009489	0	0	0	0	4.38885e-05	8.77979e-05	0	8.69168e-05	0	0
Proteobacteria	Alphaproteobacteria	Rhizobiales	Hyphomicrobiaceae	Pedomicrobium	0	0	0	0	0	0	0	0	0	0	0	0	0	0	0	0	0	0	0	0	0	0	0	0	0	0	0	0	0	0	0	0	0	0	0	0	0	0	0	0	0	0	0	0	0
Proteobacteria	Alphaproteobacteria	Rhizobiales	Methylobacteriaceae	-	0.000831186	0	0.000179773	0	0	0	0	0	0	0	0	0	0.000842271	0	0	0	0	0	0.000288559	0.00332594	0	0	9.42863e-05	0	0	0.0021273	0	0	0	0	0	0	0	0	0	0	0	0	0	0	0	0	0	0	0
Proteobacteria	Alphaproteobacteria	Rhizobiales	Methylobacteriaceae	Methylobacterium	0.00832848	0.0148695	0.000168537	0.0131377	0.0242079	0.009406	0.00133299	0.00558954	0.0102518	0.0001141	0.0009359	0.000795172	0.0132517	0.0103891	0.0054076	0.00321216	0.00151361	0.000763728	0.000123668	1.75976e-05	3.27944e-05	0	0.0119272	8.64155e-05	0.00197155	0.00761572	0.000931412	0.00701089	0.00172463	0.000231771	0.000350908	0.000442503	0.00983917	0.000190096	0.00108948	0	0.000721033	2.81132e-05	0	4.38885e-05	0.00189643	1.145e-05	0.000434584	0.00163688	0.000641012
Proteobacteria	Alphaproteobacteria	Rhizobiales	Methylocystaceae	-	0.00013299	0.00469286	0	0	0	0	0.00140704	3.90877e-05	7.02181e-05	2.8525e-05	3.82e-05	0	0.0011511	0	0.00581381	0.000462182	7.38348e-05	0.000865558	0	0	6.55888e-05	0.00345833	0	0	0	0	1.98173e-05	0	0	0.000370834	5.84847e-05	7.69571e-05	0.00279092	0	0.00161664	0	0	4.21698e-05	0	4.38885e-05	0.000122917	0	0.000152104	0	0
Proteobacteria	Alphaproteobacteria	Rhizobiales	Phyllobacteriaceae	Other	0.000282603	0.000580016	0	0	0	0	0	0	0	0	0	0	0	0	0	0	0	0	0	0	0	0	0	0	0	0	0	0	0	0	0	0	0	0	7.02889e-05	0	0	0	0	0	0.000228274	0	0	0	0
Proteobacteria	Alphaproteobacteria	Rhizobiales	Phyllobacteriaceae	Defluvibacter	0.000116366	0	0	0	0	0	0	0	0	0	0	0	0	0	0	0	0	0	0	0	0	0.00386519	0	0	0	0	0	0	0	0	0	0	0	0	0	0	0	0	0	0	0.000122917	0	0	0	0
Proteobacteria	Alphaproteobacteria	Rhizobiales	Phyllobacteriaceae	Mesorhizobium	0.00209459	0.000474558	0	0	0	0.00199717	3.70274e-05	0	0.000304279	0	0	0	0	0	0.00126939	0.000161764	0	0.00010183	0	0	0	0	0	0	0	0	0	0	0	0	0	0	0	0	0	0	0	0	0	0	0.000140477	0	0	0	0
Proteobacteria	Alphaproteobacteria	Rhizobiales	Rhizobiaceae	Other	0.00355748	0.0018455	0.000112358	0.00412899	0.00820424	0.00144956	0.000259192	0.000469052	0.00292576	0.000142625	1.91e-05	0	0	0.00336296	0	0.0005084	0	0	0	0	0	0	0	0	0	0	3.96346e-05	0	0	0	0	0	0	0	0.000246011	0	0	0	8.21315e-06	0	8.77979e-05	0	0	0	0
Proteobacteria	Alphaproteobacteria	Rhizobiales	Rhizobiaceae	Agrobacterium	0.00162912	0.00174005	0	0.00136495	0.0112269	0.0015784	0.00403599	0.000195438	0.000304279	2.8525e-05	0	0	0	0.00810713	0.000279266	0.000277309	0	0.00010183	0	0	0	0	0	0	0	0	5.94519e-05	0	0	0	5.84847e-05	0	0	4.7524e-05	0.000527167	0	0.0458577	0	0	0	0	0	0	0	0
Proteobacteria	Alphaproteobacteria	Rhodobacterales	Rhodobacteraceae	Other	8.31186e-05	0.000527287	0	0	0.000998543	0.00144956	0	0	9.36242e-05	2.8525e-05	0	0	0	0.00210185	0	6.93273e-05	0.000110752	0.000789186	0	0	0.00560784	0.0164101	0	7.85595e-06	0	0	1.98173e-05	0	0	4.63542e-05	5.84847e-05	0	0.00118259	0	0	0	0	0	0	0	0.000193155	0	6.51876e-05	0	0
Proteobacteria	Alphaproteobacteria	Rhodobacterales	Rhodobacteraceae	Amaricoccus	0.000166237	0	0	0	0.000809629	0	0	0	0	0	0	0	0	0	0.00101551	0	0	0	0	0	0	0	0	0	0	0	0	0	0	0	0	0	0	0	0	0	0	0	0	0	0	0	0	0	0
Proteobacteria	Alphaproteobacteria	Rhodobacterales	Rhodobacteraceae	Paracoccus	0.00648325	0.0114949	1.12358e-05	0.000238867	0.00820424	0.023515	0.00570223	0.00498368	0.00318322	5.70499e-05	0.003056	0.000547495	0.000982649	0.00774682	0.00139633	0.000138655	0.00114444	0.00208752	0.000226725	0	0.0107238	0.0147827	0.00796719	0.000141407	0.00191481	0.00021273	0.20495	0	0.000229951	0.00104297	0.00584847	0.000942725	0.00175024	0.000142572	0.00172208	0	0.00382147	0.000154623	8.21315e-06	0.000219443	0.0010009	2.29001e-05	0.00028248	0.00473368	0.000113728
Proteobacteria	Alphaproteobacteria	Rhodobacterales	Rhodobacteraceae	Rhodobacter	0.000964176	0.000632745	0	0.00238867	0.00318454	0.00335008	0	0	0.000842618	5.70499e-05	0	0	0	0	0	0	0	0	0	0	0	0	0	0	0	0	0	0	0	0	0	0	4.73037e-05	4.7524e-05	0	0	0	0	0	0	0	0	0	0	0
Proteobacteria	Alphaproteobacteria	Rhodobacterales	Rhodobacteraceae	Rubellimicrobium	0.000615078	0.0053256	0	0.00044361	0	0.0020938	0.0270671	0	0.000374497	0	0.000955	0	0	0	0.00154866	0.000115545	0.00027688	0.000585525	0	0	0	0.00162745	0.000282859	0.00120982	0	0	0.000772874	0	0	0	0	7.69571e-05	0	0	0	0	0	1.40566e-05	2.46394e-05	0	0.000561906	0	0	0	0.0001861
Proteobacteria	Alphaproteobacteria	Rhodospirillales	-	-	0	0	0	0	0	0	0	0	0	0	0	0	0	0	0	0	0	0	0	0	0	0	0	0	0	0	0	0	0	0	0	0	0	0	0	0	0	0	0	0	0	0	0	0	0
Proteobacteria	Alphaproteobacteria	Rhodospirillales	Acetobacteraceae	Other	0	0.000369101	0	0	0	0.000257699	0	0	9.36242e-05	0	3.82e-05	0.000456246	0	0	0	0.000184873	0	0.000381864	0	0	0.0023284	0	0	0.0050828	0	0	0	0	0	9.27085e-05	0	0.000134675	0	0	0	0	0	0	3.28526e-05	0	0.00407382	0	2.17292e-05	0	0
Proteobacteria	Alphaproteobacteria	Rhodospirillales	Acetobacteraceae	-	0.00309201	0.0111785	6.7415e-05	0.00102372	0	0.00486406	0.00533195	0.00156351	0.00304279	0.00028525	0.0015662	0	0.00120725	0.000660581	0.000787022	0.00124789	0.00363636	0.00137471	0	0.00378348	0.092513	0.0145114	0.000141429	0.000510637	0.000851028	0.0156144	0.00356711	0	0.000977292	0.00166875	0.000614089	0.00165458	0.00397351	0.000285144	0.00101919	0.0187844	0.00706612	5.62264e-05	1.64263e-05	0.000570551	0.00537323	3.43501e-05	0.000847439	0.00809591	0.000547962
Proteobacteria	Alphaproteobacteria	Rhodospirillales	Acetobacteraceae	Belnapia	9.97423e-05	5.27287e-05	0	0	0.00105252	0	0	0	0.00107668	0	0.0001337	0	0	0	0	9.24364e-05	0	0	0	0	0	0	0	3.14238e-05	0	0	7.92691e-05	0	0	0	0	0	0	0	0	0	0	0	0	0	0	0	0	0	0
Proteobacteria	Alphaproteobacteria	Rhodospirillales	Acetobacteraceae	Craurococcus	0	0	0	0	0	0	0	0	0	0	0	0	0	0	0	0	0	0	0	0	0	0	0	0	0	0	0	0	0	0	0	0	0	0	0	0	0	0	0	0	0	0	0	0	0
Proteobacteria	Alphaproteobacteria	Rhodospirillales	Acetobacteraceae	Roseococcus	0.000332474	0.000790931	0	0	0	0.0028669	0	0.000410421	0.000795806	2.8525e-05	0	0	0	0.00198174	0	0	0	0	0	0	0	0	0	0	0	0	0	0	0	0	0	0	0	0	0	0	0	0	0	0	0	0	0	0	0
Proteobacteria	Alphaproteobacteria	Rhodospirillales	Acetobacteraceae	Roseomonas	0.00113041	0.0100185	4.49433e-05	0.00334414	0.00242889	0.00583043	0.0056652	0.00162214	0.00470462	0.00051345	0.002101	0	0.0040429	0.00474417	0.00510295	0.00420586	1.84587e-05	0.00127288	0	0	0.000131178	0.000135621	0.0041486	0.00189328	5.67352e-05	0.000127638	0.000792691	0	0	4.63542e-05	0.000204696	0.00319372	0.00222327	0.00023762	3.51444e-05	0.0090517	0	7.0283e-05	4.10657e-05	0	0.00145744	0	0.0015645	0.00128296	0.00157151
Proteobacteria	Alphaproteobacteria	Rhodospirillales	Rhodospirillaceae	-	0.000482088	0.00042183	0	0	0	0	0	0.0164168	0	0	3.82e-05	0	0	0.000360317	0	0	0	0	0	0	0	0	0	0	0	0	0	0	0	0	0	0	0.00104068	0	0.000175722	0	0	0	0	0	0.000158036	0	0	0	0
Proteobacteria	Alphaproteobacteria	Rhodospirillales	Rhodospirillaceae	Azospirillum	0	0	0	0	0	0	0	0	0	0	0	0	0	0	0	0	0	0	0	0	0	0	0	0	0	0	0	0	0	0	0	0	0	0	0	0	0	0	0	0	0	0	0	0	0
Proteobacteria	Alphaproteobacteria	Rhodospirillales	Rhodospirillaceae	Skermanella	0.0124844	0.0154495	8.98866e-05	0.0210203	0.00693582	0.0846863	0.00392491	0.0174722	0.00538339	0.000427875	0.0004584	0.000312854	0.00645741	0.0146529	0.00266572	0.00806508	3.69174e-05	0.00427688	0	3.51952e-05	9.83832e-05	0.00237336	0.000141429	0.00173617	0.000439698	0	0.000832326	0	0.00647696	0.0013211	0.00619937	0.00375166	0.0025071	0	0.00168693	0	0	9.83961e-05	5.7492e-05	0.000482774	0.00279197	4.58001e-05	0.000152104	8.84799e-05	0.000310167
Proteobacteria	Alphaproteobacteria	Rickettsiales	mitochondria	Other	0	0	0	0	2.69876e-05	0.000386548	3.70274e-05	0	0	0	0	0	0.000617665	0	0	2.31091e-05	0	0	0	0	0	0.000339052	0	7.07036e-05	0	0.000468005	0	0	0	0	0	0	9.46074e-05	0	7.02889e-05	0	0	0	0	0	0	0	0	0	0
Proteobacteria	Alphaproteobacteria	Rickettsiales	mitochondria	Aristolochia	0.00013299	0.000369101	0	0.000136495	0.000755654	0.000483185	0.0010738	0.00025407	9.36242e-05	0	1.91e-05	1.30356e-05	0.00019653	0.00108095	0.00022849	9.24364e-05	0.000609137	0.00010183	0	0	0	0.00189869	0	0.00114697	2.83676e-05	0.00357386	0	0	1.91626e-05	4.63542e-05	2.92423e-05	1.92393e-05	0.00137181	0	0.0006326	0.000340503	0.00136996	0	3.28526e-05	0	0.000140477	0	0	0.00101752	5.16945e-05
Proteobacteria	Alphaproteobacteria	Sphingomonadales	Erythrobacteraceae	Other	0	0	0	0	0	0	0	0	0	0	0	0	0	0	0	0	0	0	0	0	0	0	0	0	0	0	0	0	0	0	0	0	0	0	0	0	0	0	0	0	0	0	0	0	0
Proteobacteria	Alphaproteobacteria	Sphingomonadales	Erythrobacteraceae	-	0.0177874	0.00595834	0	0.0151169	0.0185405	0.0193274	0.00825712	0.000938105	0.00594514	0.000370825	0	0.000573566	0.00224606	0.0265434	0.0104598	0.00161764	0.00131057	0.000203661	0	0	0	0.00813725	0.000141429	0.000895579	0	0	0.00144666	0	0	0	0.000584847	0.000230871	0.00534532	0	0.000210867	0	0	5.62264e-05	8.21315e-06	0	0.00042143	0	2.17292e-05	0.00013272	0
Proteobacteria	Alphaproteobacteria	Sphingomonadales	Erythrobacteraceae	Erythromicrobium	0.000698196	0	0	0	0.00210504	0.00132071	0	0	0.00100646	0	0	0	0	0	0	0	0	0	0	0	0	0	0	0	0	0	0.000396346	0	0	0	0	0	0	0	0	0	0	0	0	0	0.000351191	0	0	0	0
Proteobacteria	Alphaproteobacteria	Sphingomonadales	Sphingomonadaceae	Other	0.037686	0.0152913	0	0.0129329	0.0213472	0.0349826	0.0131447	0.0100064	0.0126627	0.00017115	0.0001719	0.00032589	0.00550284	0.0172352	0.00797177	0.00258822	0	0.000178203	0	0	9.83832e-05	0.00949346	0.000141429	0.000966282	0	0	0.000455798	0	0.000421577	0.000996616	0.000263181	0.00119284	0.00165563	0.000142572	0.00140578	2.83752e-05	0	2.81132e-05	0	0.000219443	0.000456549	0	0	0	0.000982196
Proteobacteria	Alphaproteobacteria	Sphingomonadales	Sphingomonadaceae	-	0.00109717	0.00300554	0	0.00163795	5.39753e-05	0.00467079	0.00610953	0.000547228	0.0019427	2.8525e-05	5.73e-05	0	0	0.0021619	0	0.000485291	0	0	0	0	0	0	0	0	0	0	0.00166465	0	0	0.000139063	0	0.000461743	0.000946074	4.7524e-05	0.000597456	5.67505e-05	0	0	0	0.000131666	0	0	0	0	0
Proteobacteria	Alphaproteobacteria	Sphingomonadales	Sphingomonadaceae	Kaistobacter	0.0182861	0.0042183	0	0.0119434	0.0154639	0.0338552	0.00592439	0.00183712	0.00416628	2.8525e-05	0	0.000729994	0.0031164	0.0108095	0.00357968	0.00242646	0	0	0	0	3.27944e-05	0	0	0	0	0	0.000178356	0	0.00168631	0	0.000321666	0.000153914	0.00141911	0	0	0	0	0	0	0.000131666	0	0	0	0	0.000227456
Proteobacteria	Alphaproteobacteria	Sphingomonadales	Sphingomonadaceae	Novosphingobium	0.00495387	0.00163459	0.000112358	0.00474322	0.00485778	0.00412318	0.000629466	0.00146579	0.000421309	0	0	0.00032589	0.0021899	0.00144127	0	0.000531509	0	0.000509152	0	0	0	6.78104e-05	4.71431e-05	0	0	0	0	0	0.000689853	2.31771e-05	0	7.69571e-05	0.00364238	0	0.000175722	0	7.21033e-05	0	0	0	0	0	0	0	0
Proteobacteria	Alphaproteobacteria	Sphingomonadales	Sphingomonadaceae	Sphingobium	0.00244369	0.00232006	0	0	2.69876e-05	0.00141734	0.00596142	0.000625403	0.00175545	0.000199675	3.82e-05	2.60712e-05	0.0119041	0	0	0.000970582	0	0.00010183	0	0	0	0.00223774	4.71431e-05	0.000235679	0	0	0.000495432	0	0	0.000139063	0	0.000827289	0.0110218	4.7524e-05	0.000175722	0.00127689	0	0	1.64263e-05	0	0.000105357	2.29001e-05	2.17292e-05	0	0
Proteobacteria	Alphaproteobacteria	Sphingomonadales	Sphingomonadaceae	Sphingomonas	0.169628	0.0568943	0.000168537	0.106671	0.0716792	0.0944144	0.0596142	0.0246839	0.199677	0.000741649	0.0014707	0.00613977	0.0261104	0.0673192	0.0294245	0.0284704	0.00167974	0.000814643	4.12227e-05	0	0.00255796	0.0109175	0.000377145	0.00106841	0.000695006	0.00255276	0.00108995	0	0.000804829	0.000509897	0.000935755	0.0106586	0.0413907	9.5048e-05	0.00263583	0.00993133	0	0.000168679	2.46394e-05	0.000570551	0.0023881	1.145e-05	0.000608418	0	0.00268812
Proteobacteria	Alphaproteobacteria	Sphingomonadales	Sphingomonadaceae	Sphingopyxis	0	0	0	0	0	0.00041876	0	0	7.02181e-05	0	0	0	0	0	0	0	0	0	0	0	0	0	0	0	0	0	0	0	0	0	0	0	0	0	0	0	0	0	0	0	0	0	0	0	0
Proteobacteria	Betaproteobacteria	-	-	-	0.000299227	0	0	0	0	0.000901946	0	0	0	0	0	0	0	0	0	0	0	0	0	0	0	0	0	0	0	0	0	0	0	0	2.92423e-05	0	0	0	0	0	0	0	0	0	0	0	0	0	0
Proteobacteria	Betaproteobacteria	Burkholderiales	Other	Other	0.000166237	0.000210915	0	0.000580106	0.00134938	0.00167504	0.000629466	0	0.000257467	0	1.91e-05	0	8.42271e-05	0	0	2.31091e-05	0	2.54576e-05	0	0	0	0	0	0	0	0	0	0	0.000613203	0	5.84847e-05	0	0	0	0	0	0	0	0	0	0	0	0	0	0
Proteobacteria	Betaproteobacteria	Burkholderiales	-	-	0	0	0	0	0	0.00054761	0	0.000449508	0.000351091	0	0	0	0	0	0	0.000901255	0	0	0	0	0	0	4.71431e-05	0	0	0	0	0	0	0	5.84847e-05	0.00153914	0	0	0.000210867	0	0	1.40566e-05	0	0	0	0	2.17292e-05	0	0
Proteobacteria	Betaproteobacteria	Burkholderiales	Alcaligenaceae	-	1.66237e-05	0.000210915	4.49433e-05	0	0	0	0	0	0.00011703	0	0.0045267	0	0	0	0	0	3.69174e-05	0	0	0	0	0	0	0	5.67352e-05	0	0	0	0	0	0	0	4.73037e-05	0	0.000175722	0	0.000576826	0	0	0	3.51191e-05	0	0.000695335	0	0
Proteobacteria	Betaproteobacteria	Burkholderiales	Alcaligenaceae	Achromobacter	0	0	0	0	0	0	0	0	0	0	0	0	0.000645741	0	0	0	0	0	0	0	0	0	0	0	0	0	0	0	0	0	0	0	0	0	0	0	0	0	0	0	0	0	0	0	0
Proteobacteria	Betaproteobacteria	Burkholderiales	Alcaligenaceae	Sutterella	0.000498712	0	7.86508e-05	0	0.00145733	0	0	0.000820842	0.000140436	0.0001141	0	0	0	0	0	0.00693273	0.00167974	7.63728e-05	2.06113e-05	0.000439939	0	0	0	0.00550702	0	0.00395677	5.94519e-05	0	0.000383252	4.63542e-05	2.92423e-05	0.00652212	0.000425733	0	0	0	0.00396568	0	3.28526e-05	0.0167654	0.000210715	0	0	0.00579543	0
Proteobacteria	Betaproteobacteria	Burkholderiales	Burkholderiaceae	Other	0.0025933	0.00553651	0.000999989	0	0.000890592	0.000225486	0	1.95438e-05	0.0199654	5.70499e-05	0.0067805	0.000169463	0.00221798	0.00414365	0	0.000808818	0.0279834	0.0190423	0.00331842	0.0109809	0.0295478	0.0215637	4.71431e-05	0.00471357	0.0484093	0.00485024	0.00223935	0.00293078	0.0042541	0.000370834	0.00938679	0.000307828	0.00274361	0.000285144	0.018732	0	7.21033e-05	2.81132e-05	8.21315e-05	0.000219443	0.0423537	0	0.00740966	0.00694567	0.00038254
Proteobacteria	Betaproteobacteria	Burkholderiales	Burkholderiaceae	Lautropia	0.000415593	0.000896388	0.000157302	3.41239e-05	0	0	0	0	0.0042599	2.8525e-05	0.0007831	0	0.000954574	0.00360317	0	6.93273e-05	0.0101338	0.00934294	0.00113362	0.00161898	0.00268914	0.00488235	0	8.64155e-05	0.0108364	0.014338	0.00356711	0.00054593	0.0031235	0.000139063	0.0116384	0.000211632	0.00269631	4.7524e-05	0.0186617	0	0	1.40566e-05	0	4.38885e-05	0.0114664	0	0.00332457	0	0
Proteobacteria	Betaproteobacteria	Burkholderiales	Comamonadaceae	Other	0.00116366	0.000210915	0	0.0015697	0.000512765	0	0	0	0.000819212	0	0.0003438	3.91068e-05	0.000252681	0	0	0.000600837	0.00145824	0.000916474	0.000515283	0	0	0.00149183	0	0.000149263	0.000212757	0	9.90864e-05	0	0.00134138	0	0.000263181	1.92393e-05	0.00108798	0	0	0	0	0	0	0	0.000755062	0	0.000608418	4.424e-05	0.000268812
Proteobacteria	Betaproteobacteria	Burkholderiales	Comamonadaceae	-	0.000116366	0	0.000348311	0	0	0	0	5.86315e-05	0.000842618	0	0.0001528	3.91068e-05	5.61514e-05	0	0	0.000207982	0.00406091	0.00267305	0.00138096	0.000105585	0	0	0	0.00755743	0.00565933	0	0.000554884	0.00385024	0.00473316	0.000301303	0.00397696	3.84786e-05	0.00799432	0	0.00161664	0	0.00310044	0	0.000106771	4.38885e-05	0.00574198	0	0.00054323	0	0
Proteobacteria	Betaproteobacteria	Burkholderiales	Comamonadaceae	Acidovorax	9.97423e-05	0	0	0	0.00113348	0	0	0	0	0	0	0	0	0	0	0	0	0	0	0	0	0	0	0	0	0	0	0	0	0	0	0	0	0	0	0	0	0	0	0	0	0	0	0	0
Proteobacteria	Betaproteobacteria	Burkholderiales	Comamonadaceae	Comamonas	0.000947552	0	0	0.000511858	0.00102553	0.000579822	0.00140704	0	0	0	0	0.00032589	0	0	0	0.000161764	0	0	0	0	0	0	0	0	0	0	0	0	0.000325764	0	0	0	0	0	3.51444e-05	0	0	0	0	0	0	0	0	0	4.13556e-05
Proteobacteria	Betaproteobacteria	Burkholderiales	Comamonadaceae	Delftia	0	0	0	0	0	0	0	0	0	0	0	0	0	0	0	0	0	0	0	0.00133742	0	0	0	0	0	0	3.96346e-05	0	0.000172463	6.95314e-05	0	0	0	0	0	0	0	0	0	0	0	0	0	0	0
Proteobacteria	Betaproteobacteria	Burkholderiales	Comamonadaceae	Diaphorobacter	0.000398969	0.000158186	0	0	0	0.000579822	0	0	0.00102987	0	0	0	0	0.000960846	0	9.24364e-05	0	0	0	0	0	0	0	0	0	0	0	0	0	0.000394011	0	1.92393e-05	0	0	0	0	0	0	0	0	0	0	2.17292e-05	0	0
Proteobacteria	Betaproteobacteria	Burkholderiales	Comamonadaceae	Hydrogenophaga	0.00026598	0	0	0	0	0	0	0	0	0	0	0	0	0	0	0	0	0	0	0	0	0	0	0	0	0	0	0	0	0	0	0	0	0	0	0	0	0	0	0	0	0	0	0	0
Proteobacteria	Betaproteobacteria	Burkholderiales	Comamonadaceae	Hylemonella	0.00058183	0.000316372	0.000168537	0	0	0	0	1.95438e-05	0.00140436	2.8525e-05	0.002483	0	0	0.00084074	0	9.24364e-05	0.00649746	0.00109468	0.018241	0.00228769	0	0.00867973	0	0.000212111	0.00428351	0.00344622	0.00164483	0.00181019	0	0.000602605	0.00570225	0.000173154	0.0013245	0	0.00305757	0	0	0	8.21315e-06	4.38885e-05	0.0158387	0	0.00284653	0.00473368	5.16945e-05
Proteobacteria	Betaproteobacteria	Burkholderiales	Comamonadaceae	Lampropedia	4.98712e-05	0.000843659	0.00280896	0.0014332	2.69876e-05	0	0	0	0.0019427	0	0.0048514	0	0.0031164	0.000540476	0	0.00265755	0.00666359	0.0130088	0.0806728	0	0.0156429	0.00339052	0	0.00216039	0.0097159	0.014806	0.00299241	0.01066	0.00611287	0.000788022	0.0231892	0.000211632	0.00113529	0.00095048	0.0220707	0.00644118	0	2.81132e-05	0.000164263	0.000482774	0.0141355	1.145e-05	0.0406554	0.00322952	0.000165423
Proteobacteria	Betaproteobacteria	Burkholderiales	Comamonadaceae	Leptothrix	0.00071482	0	0	0	0	0	0	0.000781754	0	0	0	0	0	0	0	9.24364e-05	0	0	0	0	0	0.00122059	0	0	0	0	0	0	0	0	0	0	0	0	0	0	0	0	0	0	0	0	0	0	0
Proteobacteria	Betaproteobacteria	Burkholderiales	Comamonadaceae	Methylibium	0.000881057	0.00232006	0	0.000272991	0.00199709	0.00170725	0.00114785	0	0.00257467	0	1.91e-05	0	0.000926498	0.00330291	0	0.000115545	0	7.63728e-05	0	0	0	0	0	0	0	0	0	0	0	0.000115886	0	3.84786e-05	0.000283822	0	0	0	0	0	0	0	0.000140477	0	0	0	0
Proteobacteria	Betaproteobacteria	Burkholderiales	Comamonadaceae	Pelomonas	0	0.000210915	8.98866e-05	3.41239e-05	0.00140336	0.000483185	0	0	0	0	1.91e-05	0	0.000898422	0	0.00147249	0	0.00014767	0	6.1834e-05	0	0.00619814	0	0	0	0.00029786	0.000170184	1.98173e-05	0.00387898	0.000134138	6.95314e-05	0	0	0.00137181	0	7.02889e-05	0.00346178	0.0204773	0	0	4.38885e-05	0.000105357	0	0	0.00274288	0
Proteobacteria	Betaproteobacteria	Burkholderiales	Comamonadaceae	Ramlibacter	0.000615078	0.000210915	0	0.000341239	0.00272575	0.00212601	0	0	0.000163842	0	0	0	0	0	0	0	0	0	0	0	0	0	0	0	0	0	0	0	0	0	5.84847e-05	0	0	0	0.000246011	0	0	0	0	0	0	0	0	0	0
Proteobacteria	Betaproteobacteria	Burkholderiales	Comamonadaceae	Rhodoferax	0.00377358	0.000580016	4.49433e-05	0.00170619	0.00971555	0.00190053	0	0.000801298	0.00173205	0	0	0	0	0.00174153	0	0.000369746	0	0.000178203	0	0	0	0.00366176	0	0.000117839	0	0	0	0	0	0	8.7727e-05	0	0	0	0	0	0	0	0	0	0	0	0	0	0
Proteobacteria	Betaproteobacteria	Burkholderiales	Comamonadaceae	Tepidimonas	0	0	0	0	0	0	0	0	0	0	0	0	0	0	0	0	0	0	0	0	0	0	0	0	0	0	0	0	0	0	0	0	0	0	0	0	0	0	0	0	0	0	0	0	0
Proteobacteria	Betaproteobacteria	Burkholderiales	Comamonadaceae	Variovorax	0.00591805	0.00738202	0	0.00365125	0.00340044	0.00177168	0.0022957	7.81754e-05	0.00496208	0.000256725	0	0.00032589	5.61514e-05	0.001141	0.00152327	0.0002542	0.00108906	0.000381864	0	0	0	0.00298366	0	0.000604908	0	0	0.000277442	0	1.91626e-05	2.31771e-05	2.92423e-05	0.0011736	0.000520341	0	0.000984044	0	0	1.40566e-05	0	0	0.000228274	0	0.000108646	0.00017696	0.000434234
Proteobacteria	Betaproteobacteria	Burkholderiales	Oxalobacteraceae	Other	0.00134652	0.000210915	3.37075e-05	0.00201331	0	0.00544389	0.000666494	0	4.68121e-05	2.8525e-05	0	0	0.00449211	0	2.53878e-05	0.0007626	0	0	6.1834e-05	0.000457537	0	0.00115278	0	0.000565629	0.000567352	0	0	0	0	0	5.84847e-05	7.69571e-05	0.00444655	0	0.00108948	0.00229839	0	0	0	4.38885e-05	1.75596e-05	0	0	0	0
Proteobacteria	Betaproteobacteria	Burkholderiales	Oxalobacteraceae	-	0.00881057	0.00263644	2.24717e-05	0.00890633	0.0093917	0.00866512	0.00240678	0.00125081	0.00133414	5.70499e-05	7.64e-05	0	0.000982649	0.00198174	0.0020818	0.00201049	0	2.54576e-05	0	0	0	0	4.71431e-05	0	0	0	9.90864e-05	0	0	4.63542e-05	0	0.00178925	0.00146641	9.5048e-05	0	0	0	0	0	0	0.000175596	0	2.17292e-05	0	0.00201609
Proteobacteria	Betaproteobacteria	Burkholderiales	Oxalobacteraceae	Herminiimonas	1.66237e-05	0	0	0	0.000323852	0	0	0	0	0	0	0	0	0	0	0	0	0	0	0	0	0	0	0	0	0	0	0	0	0	0	0	0	0	0	0	0	0	0	0	0	0	0	0	0.000703046
Proteobacteria	Betaproteobacteria	Burkholderiales	Oxalobacteraceae	Janthinobacterium	0.0340953	0.00986027	8.98866e-05	0.0527896	0.0241539	0.0237727	0.00470248	0.000859929	0.00957307	2.8525e-05	0.0002674	0.0007691	0.00488517	0.0122508	0.00733707	0.0107457	0.000443009	0.000330949	0.000350393	0	3.27944e-05	0	0	0.000942714	0	0.00191457	0.000138721	0	0	0	2.92423e-05	0.00188545	0.00879849	0.000190096	0.000562311	2.83752e-05	7.21033e-05	0	1.64263e-05	4.38885e-05	0.000965776	0	0.000434584	0.00548575	0.905957
Proteobacteria	Betaproteobacteria	Burkholderiales	Oxalobacteraceae	Massilia	0.000349098	0.00042183	3.37075e-05	0.000545982	0	0	0	0	0	0	0	0	0	0	0.000888573	9.24364e-05	0	0	2.06113e-05	0	0	0	0	0	0	0.00221239	0	0	0	6.95314e-05	0	3.84786e-05	0	0	0	0	0	0	0	0	0.000509228	0	0	0.00252168	0
Proteobacteria	Betaproteobacteria	Ellin6067	-	-	0.000332474	0	0	0	0.00091758	6.44247e-05	0	0	0.000210654	0	0	0	0	0	0	0	0	0	0	0	0	0	0	0	0	0	0	0	0	0	0	0	0	0	0	0	0	0	0	0	0	0	0	0	0
Proteobacteria	Betaproteobacteria	Neisseriales	Neisseriaceae	Other	0.00257668	0.00142368	0.00503365	0.0199966	0.0126032	0.0020938	0	0.00242344	0.0296321	0.00017115	0.0110398	0.00427568	0.0131956	0.00912803	0.00383356	0.00730247	0.115201	0.0365062	0.0371416	0.0684194	0.131899	0.0526887	0.017443	0.0340791	0.0791456	0.0225494	0.00590555	0.0664311	0.0092747	0.00183099	0.115917	0.00078881	0.0399716	0.000902956	0.0213678	0.0111515	0.0129786	4.21698e-05	0.000295673	0.00122888	0.0428102	0	0.0116469	0.011989	0.000423895
Proteobacteria	Betaproteobacteria	Neisseriales	Neisseriaceae	-	0.000515335	0.00400738	0.0100898	0.000853097	0.00631511	0.00531504	0	0.0030293	0.00353431	0	0.0123004	1.30356e-05	0.00261104	0.00444391	0.00281805	0.00270376	0.00758653	0.00857921	0.0146134	0.00533207	0.0178402	0.00562826	4.71431e-05	0.0055463	0.0163681	0.0493108	0.00651989	0.00744189	0.00103478	0.000857553	0.00605316	0.0010774	0.0148534	9.5048e-05	0.0047445	0.00598717	0	2.81132e-05	8.21315e-06	0.000131666	0.0104479	0	0.00582343	0.00141568	0.000413556
Proteobacteria	Betaproteobacteria	Neisseriales	Neisseriaceae	Alysiella	1.66237e-05	0.00321645	0.000438197	0	0.00178118	0.00112743	0	0.000234526	0.00011703	0	0.0149744	0	0.00317255	0.00234206	0	9.24364e-05	0.000221504	0.000763728	0.00249397	0	0	0.00135621	0	0.000204255	0.00273747	0	0.000257625	2.87332e-05	0.000632366	9.27085e-05	0.000292423	0.000192393	0	0	0.000527167	0	0	0	0	0.000131666	1.75596e-05	0	0.0106256	0.00013272	0.000155084
Proteobacteria	Betaproteobacteria	Neisseriales	Neisseriaceae	Conchiformibius	0.0013299	0.0437648	0.00330333	0.00836035	0.0157338	0.0131748	0.00162921	0.0121563	0.00952626	0.00017115	0.0608908	0.000182498	0.0188107	0.00456402	0	0.027107	0.00673743	0.0082228	0.00511161	0.0113856	0.0217099	0.00867973	0.0030643	0.111217	0.0979958	0.0139551	0.00182319	0.0271241	0.00540385	0.000950262	0.00137439	0.00802278	0.00979186	9.5048e-05	0.0006326	0.0064128	0.0374937	1.40566e-05	0.00088702	0.00100944	0.0260233	2.29001e-05	0.0551922	0.0190674	0.00268812
Proteobacteria	Betaproteobacteria	Neisseriales	Neisseriaceae	Neisseria	0.000116366	0.000316372	0.00221346	0	8.09629e-05	0.00354336	0	0.000684035	0.00383859	2.8525e-05	0.0007449	0	0.00019653	0.000540476	2.53878e-05	0.000554618	0.00155053	0.000305491	0.000680174	0.00793651	0.000360739	0.00176307	0.00542146	0.000267102	0.00595719	0.00021273	0.00178356	0.0181594	0.000459902	6.95314e-05	0.00383075	7.69571e-05	0.0134816	9.5048e-05	0.00108948	0.00661143	0.0124739	0	0	0	0.00237054	0	0.000369397	0.00752079	0
Proteobacteria	Betaproteobacteria	Nitrosomonadales	Nitrosomonadaceae	Nitrosovibrio	0.000415593	0.00116003	0	0	0	0.000998583	0	0	0.00107668	0	0	0	0	0	0	0	0	0	0	0	0	0.00305147	0	0	0	0	0	0	0	6.95314e-05	0.000818785	0	0	9.5048e-05	0	0	0	0	0	0	0	0	0	0	0
Proteobacteria	Betaproteobacteria	Rhodocyclales	Rhodocyclaceae	Hydrogenophilus	0	0	1.12358e-05	0.0636751	0	0	0	0	0	0	0	0.000495353	0	0	0.000787022	0	0	0	2.06113e-05	0	0.00678844	0	0.00400717	0	0.00458137	0	0	0.00471224	0.00105394	0	0	0	0.00165563	0	0.00305757	0	0.0204773	1.40566e-05	0	0	0.000351191	0	0	0.00960007	0
Proteobacteria	Betaproteobacteria	Rhodocyclales	Rhodocyclaceae	Petrobacter	0	0	0	0.00412899	0	0	0	0	0	0	0	0	0	0	0	0	0	0	0	0	0	0	0	0	0.000652455	0	0	0	0.000306602	0	2.92423e-05	0	0.00118259	0	0.0003163	0	0.0043983	0	0	0	0	0	0	0.0026544	0
Proteobacteria	Betaproteobacteria	SC-I-84	-	-	0.000282603	0	0	0	0	0.00119186	0	0	0.000444715	0	0	0	0	0	0	0	0	2.54576e-05	0	0	0	0	0	9.42714e-05	0	0	0	0	0	0	0	0	0	0	0	0	0	0	0	0	0	0	0	0	0
Proteobacteria	Betaproteobacteria	Tremblayales	Tremblayaceae	Candidatus Tremblaya	0	0	0	0	0	0	0	0	0	0	0	0	0	0	0	0	0	0	0	0	0	0	0	0	0	0	0	0	0	0	0	0	0	0	0	0	0	0	0	0	0	0	0	0	0
Proteobacteria	Deltaproteobacteria	Desulfovibrionales	Desulfomicrobiaceae	Desulfomicrobium	0	5.27287e-05	2.24717e-05	0.000170619	0	0	0	0	0	0	7.64e-05	0	0	0	0	4.62182e-05	0.000461467	0.000585525	0.000803842	0	0.000131178	0	0	3.92798e-05	0.00011347	0	0	0	0	0	2.92423e-05	0	9.46074e-05	0	0.0006326	0.00136201	0	0	0	4.38885e-05	0.000491668	0	0	0	0
Proteobacteria	Deltaproteobacteria	Myxococcales	-	-	0	0	0	0	0	0	0	0	0	0	0	0	0	0	0	0	0	0	0	0	0	0	0	0	0	0	0	0	0	0	0	0	0	0	0	0	0	0	0	0	0	0	0	0	0
Proteobacteria	Deltaproteobacteria	Myxococcales	Cystobacteraceae	-	0.000781315	0	0	0	0	0	0	0	0	0	0	0	0	0	0	0	0	0	0	0	0	0	0	0	0	0	0	0	0	0	0	0	0	0	0	0	0	0	0	0	0	0	0	0	0
Proteobacteria	Deltaproteobacteria	Myxococcales	Cystobacteraceae	Cystobacter	0	0	0	0	0	0	0	0	0	0	0	0	0	0	0	0	0	0	0	0	0	0	0	0	0	0	0	0	0	0	0	0	0	0	0	0	0	0	0	0	0	0	0	0	0
Proteobacteria	Deltaproteobacteria	Myxococcales	Haliangiaceae	-	0	0	0	0	0	0	0	0	0	0	0	0	0	0	0	0	0	0	0	0	0	0	0	0	0	0	0	0	0	0	0	0	0	0	0	0	0	0	0	0	0	0	0	0	0
Proteobacteria	Deltaproteobacteria	Myxococcales	Myxococcaceae	Myxococcus	0	0	0	0	0	0	0	0	0	0	0	0	0	0	0	0	0	0	0	0	0	0	0	0	0	0	0	0	0	0	0	0	0	0	0	0	0	0	0	0	0	0	0	0	0
Proteobacteria	Deltaproteobacteria	Myxococcales	Polyangiaceae	Aetherobacter	0.000166237	0.000474558	0	0	0	0	0	0	0	0	0	0	0	0	0	0	0	0	0	0	0	0	0	0	0	0	0	0	0	0	0	0	0	0	0	0	0	0	0	0	0	0	0	0	0
Proteobacteria	Deltaproteobacteria	Myxococcales	Polyangiaceae	Sorangium	0	0	0	0	0	0	0	0	0	0	0	0	0	0	0	0	0	0	0	0	0	0	0	0	0	0	0	0	0	0	0	0	0	0	0	0	0	0	0	0	0	0	0	0	0
Proteobacteria	Deltaproteobacteria	Spirobacillales	-	-	0.000116366	0.000263644	0	0	0	0	0	0	0	0	0	0	0	0	0	0	0	5.09152e-05	0	0	0	0	0	0	0	0	3.96346e-05	0	0	0	0	0	0	0	0	0	0	0	0	0	0	0	0	0	0
Proteobacteria	Epsilonproteobacteria	Campylobacterales	Campylobacteraceae	Arcobacter	0	0	0.000168537	0	0	0	0	0	7.02181e-05	0	0.0002101	0	0	0	0	0.000485291	0.0023258	0.000687355	0.00183441	0.00369549	0	0	4.71431e-05	0.000439933	0.000326227	0	0.000614336	0.0155446	9.5813e-05	0	0.000146212	0	0	0	0.000738033	0.000822882	0	0	0	0	0	0	0.00360705	0	0.000351523
Proteobacteria	Epsilonproteobacteria	Campylobacterales	Campylobacteraceae	Campylobacter	0.000664949	0.000790931	0.00156178	6.82477e-05	0	0.000483185	0	0.000840385	0.00152139	0	0.0001719	0	0.000336908	0.000240211	0.00149788	0.000161764	0.00858329	0.0139762	0.00282375	0	0.000557505	0.00305147	0.00381859	0.00365302	0.00556005	0.00268039	0.0010305	0	0.00101562	0.000139063	0.00491271	7.69571e-05	0.00577105	0.000142572	0.00246011	0	0.00367727	0	7.39183e-05	0.00140443	0.0490088	0	0.00082571	0	0.000279151
Proteobacteria	Epsilonproteobacteria	Campylobacterales	Helicobacteraceae	Helicobacter	0.000365722	0	0	0	0	0	0	0.000273614	0	0	0	0	0	0	0	0.0043214	0	0	0	0	0	0	0	0.000141407	0	0	0	0	0	0	0	0.0514843	0	0	0	0	0	0	0	0.0388852	0	0	0	0	0
Proteobacteria	Epsilonproteobacteria	Campylobacterales	Helicobacteraceae	Wolinella	0	5.27287e-05	0.000292132	0.00146733	0	0	0	0	0	0	0.0002101	0	0	0	0	0.000623946	0	0.00063644	0.00298864	0	0	0	0	0.000141407	0	0	0.000396346	0	0	0	0	1.92393e-05	0	0	0	0	0	0	0	0.000965548	0.000386311	0	0.000782252	0.00115024	0
Proteobacteria	Gammaproteobacteria	Other	Other	Other	0.00216108	0.000527287	0	0.00191094	0.00836617	0.00196495	0.00151812	0.000801298	0.000819212	0.0001141	0	0	0.000421135	0.00144127	0.000406205	0.000161764	0	7.63728e-05	0	0	0	0.00101716	0	0.000125695	0	0	0	0	0	0	0	0.000115436	0.000946074	4.7524e-05	0.000175722	0	0	0.00420292	0	0	0	0	6.51876e-05	0	0
Proteobacteria	Gammaproteobacteria	Aeromonadales	Succinivibrionaceae	-	0	0	0	0	0	0	0	0	0	0	0	0	0	0	0	0.103459	0	0	0	0	0	0	0	9.42714e-05	0	0	0	0	0	0	2.92423e-05	0	0	0	0	0	0	0	0	8.7777e-05	0	0	0	0	0
Proteobacteria	Gammaproteobacteria	Aeromonadales	Succinivibrionaceae	Anaerobiospirillum	0.000482088	0	0	0	0	0	0	0.00240389	0	2.8525e-05	0	0	0	0	0	0.0113003	0	0	0	0	0	0	0	0.00491783	0	0	1.98173e-05	0.00749935	3.83252e-05	0	0	0.00303981	0.000520341	0	0	0	0	0	5.7492e-05	0.0174676	1.75596e-05	0	2.17292e-05	0	2.06778e-05
Proteobacteria	Gammaproteobacteria	Cardiobacteriales	Cardiobacteriaceae	-	0.000415593	0.000896388	0.00573027	0.000136495	0	9.6637e-05	0	0.00119217	0.00816871	5.70499e-05	0.0026549	0.000221605	0	0.00324285	0	0.000970582	0.00769728	0.00621165	0.0189624	0.00575441	0.0101663	0.00569607	0.00495003	0.0012491	0.0117867	0.0553523	0.00370583	0	0.000785666	0.00032448	0.022926	0.00026935	0.00648061	0.000142572	0.00699374	0	7.21033e-05	5.62264e-05	1.64263e-05	0.00030722	0.0191399	0	0.0196867	0.002212	0
Proteobacteria	Gammaproteobacteria	Cardiobacteriales	Cardiobacteriaceae	Suttonella	0.000182861	0.00100185	0.00122471	0	0.00215901	0	0	1.95438e-05	0.00559405	2.8525e-05	0.0354305	0.000404104	0.00190915	0	0	0.000647055	0.0113706	0.0110486	0.0230435	0	0.0215131	0.00447549	4.71431e-05	0.001854	0.0126236	0.0102961	0.0021799	0	0.000459902	0.000185417	0.00602392	0.000211632	0.00160833	9.5048e-05	0.00502566	0.00119176	0	1.40566e-05	3.28526e-05	0.000219443	0.0172084	1.145e-05	0.00180352	0.002212	6.20335e-05
Proteobacteria	Gammaproteobacteria	Enterobacteriales	Enterobacteriaceae	Other	0.00139639	0.000369101	0	0.00129671	0.0160307	0.000740884	3.70274e-05	0.000195438	0.00011703	0.000570499	1.91e-05	0.000260712	8.42271e-05	0	0.000203102	9.24364e-05	0.00014767	0	0	0	0	0	0	1.57119e-05	0	0	0	0	0	0	0	9.61964e-05	0	0	0	0	0	0.000435754	1.64263e-05	4.38885e-05	0	0.0274343	0	0	0.000351523
Proteobacteria	Gammaproteobacteria	Enterobacteriales	Enterobacteriaceae	Erwinia	0.0359239	0.00284735	0	0.0217369	0.0513845	0.0234184	0.0133299	0.0295894	0.00751334	0.11159	0.0026358	0.133224	0.0379583	0.0112899	0.0442255	0.00175629	0	0	0	3.51952e-05	3.27944e-05	0	0.000801433	0	0	0.000127638	0	0	1.91626e-05	0	0	0	0	4.7524e-05	0	0.00147551	0.00021631	0	0.0202208	0	0	0.00277091	6.51876e-05	0	0
Proteobacteria	Gammaproteobacteria	Enterobacteriales	Enterobacteriaceae	Proteus	0	0	0	0	0	0	0	0	0	0	0	0	0	0	0	4.62182e-05	0	0	0	0	0	0	0	0	0	0	0	0	0	0	0	0.0108317	0	0	0	0	0	0	0	0	0	0	0	0	0
Proteobacteria	Gammaproteobacteria	Enterobacteriales	Enterobacteriaceae	Serratia	9.97423e-05	0	0	0	0.000215901	0	0	0	0	0	0	0	0	0	0	0	0	0	0	0	0	0	0	0	0	0	0	0	0	0	0	0	0	0	0	0	0	0	0	0	0	0	0	0	0
Proteobacteria	Gammaproteobacteria	Enterobacteriales	Enterobacteriaceae	Trabulsiella	0.00269304	0.000210915	0	0.00324177	0.00717871	0	0	0.00312702	0.00510252	0	0	0	0	0	0.00426515	0.00420586	0	2.54576e-05	0	0.00557843	0	0.00108497	0	0	0	0	0.00166465	0	0	0	0	0.0091579	0	0	0	0	0	0.000182736	0	0.0131227	0.00112381	0.94259	6.51876e-05	0	0.021722
Proteobacteria	Gammaproteobacteria	Pasteurellales	Pasteurellaceae	Other	0.00299227	0.00775112	0.0315727	0.00849684	0.00313057	0.00115964	0	0.00300975	0.0214633	0.00017115	0.0854534	0.000391068	0.00906845	0.00210185	0.00261494	0.015876	0.0286294	0.0164711	0.0310201	0.0201316	0.0088217	0.0110531	4.71431e-05	0.00336235	0.0484235	0.0289312	0.0260597	0.0898773	0.00421577	0.002225	0.0501798	0.0010774	0.0184957	0.00123562	0.0673719	0.0156631	0.011897	1.40566e-05	6.57052e-05	0.00245776	0.0273754	0	0.0337237	0.0133605	0.000268812
Proteobacteria	Gammaproteobacteria	Pasteurellales	Pasteurellaceae	-	0.00658299	0.0982863	0.269963	0.0127282	0.0191612	0.00380106	0.00559114	0.0161628	0.0100646	0.000256725	0.145026	0.000847314	0.0121568	0.00270238	0.00152327	0.0197583	0.0174619	0.00873196	0.19387	0.00927392	0.00229561	0.012884	0.00598718	0.0198441	0.0223537	0.0256978	0.112998	0.0252564	0.0066111	0.00106615	0.0150306	0.0191431	0.0246925	0.00071286	0.15808	0.019891	0.00165837	7.0283e-05	0.000139624	0.0527979	0.0201584	0	0.107212	0.0303929	0.000982196
Proteobacteria	Gammaproteobacteria	Pasteurellales	Pasteurellaceae	Actinobacillus	0	0.000369101	0.00142695	3.41239e-05	0	0	3.70274e-05	0	0	0	0.000191	0	0	0	0	2.31091e-05	0	0	0.00030917	0.00490972	0	0	0	0.000109983	0	0	0.000277442	0	0	0	0.000146212	0	0	0	3.51444e-05	0	0	0	0	0	0	0	0.000108646	0	0
Proteobacteria	Gammaproteobacteria	Pasteurellales	Pasteurellaceae	Haemophilus	0	0	0	0	0	0	0	0	0	0	0	0	0	0	0.00132017	0	0	0	0	0	0.00249238	0	0	0	0	0.00297822	0	0	0	0	0	0	0	0	0	0	0	0	0	0	0	0	0	0	0
Proteobacteria	Gammaproteobacteria	Pasteurellales	Pasteurellaceae	Pasteurella	0.00305876	0.00137095	0.0059887	0.0021498	0.00275274	0.00119186	3.70274e-05	0.000429965	0.00987735	0.0001141	0.0013179	0.000521424	0.00145994	0.00246217	0.00309731	0.00360502	0.0293678	0.0190677	0.00748191	0.0180903	0.00547667	0.0165457	0.0301716	0.0120432	0.00794292	0.00438223	0.00560829	0.0374393	0.00366006	0.000394011	0.0204111	0.00277046	0.0157048	0.000332668	0.0119491	0.00593042	0	1.40566e-05	0.000106771	0.000526662	0.026515	1.145e-05	0.00404163	0.00712263	6.20335e-05
Proteobacteria	Gammaproteobacteria	Pseudomonadales	Moraxellaceae	Other	0.000398969	0.00216188	0.00142695	0.00232042	0.00377827	0	0	0.000625403	0.00334706	0	0.0034571	0.000286783	0.00409905	0.00126111	0	0.00281931	0.0108353	0.00906291	0.00822392	0.0113152	0.0251205	0.00556045	0.00796719	0.000903435	0.00812731	0.0126361	0.000376528	0.013562	0.00385168	0.000115886	0.00967921	0.000519461	0.00865658	4.7524e-05	0.00133549	0.00383066	0.0067056	0	2.46394e-05	0.00030722	0.00633901	0	0.0123205	0.00278712	0.0015405
Proteobacteria	Gammaproteobacteria	Pseudomonadales	Moraxellaceae	Acinetobacter	0.0140969	0.000369101	0	0.00276403	0.0406704	0.00138513	0.00151812	0.00107491	0.00297257	0	0	0.00032589	0.000364984	0.000600528	0	0.000462182	0.000203046	0	0	0	0.00491916	0.00230555	0.0027343	1.57119e-05	2.83676e-05	0.000893465	1.98173e-05	0.000430997	0.000479065	0	5.84847e-05	0.00026935	0.000283822	0	0.000105433	0.00394416	0.017449	0	0	4.38885e-05	0.000105357	0	0	0.00641479	0.000206778
Proteobacteria	Gammaproteobacteria	Pseudomonadales	Moraxellaceae	Enhydrobacter	8.31186e-05	0.00152913	0.000224717	0.000784849	0.00237491	0	0	0.000703578	0.00023406	0	0.0007258	5.21424e-05	0	0.00138122	0	0.00214915	0.00507614	0.0163947	0.00144279	0.0249886	0.00495196	0.0105784	0.00867434	0.000958426	0.00121981	0.0057437	0.00021799	0.000143666	0.00122641	0.000139063	0.000964997	0.000423264	0.00193945	0	7.02889e-05	0.0025254	0	0	0	0	0.00284465	0	0.000108646	0.0499469	0.00127169
Proteobacteria	Gammaproteobacteria	Pseudomonadales	Moraxellaceae	Moraxella	0.000681573	0.00527287	0.0118201	0.00392425	0.0069898	0.00202938	0	0.000859929	0.00184908	0	0.0791886	0.000338926	0.00457634	0.000900793	0	0.00207982	0.014767	0.00544793	0.00278253	0.0108049	0.0137081	0.00820506	0	0.000722748	0.00405656	0.00119129	0.000911595	0.00643623	0.0022037	0.000278125	0.00163757	0.000480982	0.00425733	9.5048e-05	0.0106488	0.000737756	0.00475881	0	0	0.000570551	0.00428454	0	0.00447622	0.00844983	0.000713385
Proteobacteria	Gammaproteobacteria	Pseudomonadales	Moraxellaceae	Psychrobacter	0.00222758	0.00042183	5.61791e-05	0.0343286	0.00696281	0.00879397	0.00414707	0.000410421	0.00297257	0.104173	0.0003438	0.589704	0.00174069	0.0144727	0.00281805	0.000554618	0	0	8.24453e-05	5.27927e-05	0	0.00155964	0	0.000298526	0.000198573	0	0	0	0.000153301	2.31771e-05	2.92423e-05	5.77178e-05	0.0012772	0	0.000140578	0.00462516	0.00108155	0.981614	0	0	0.00040387	0.0001374	0	0.00168112	0.000341184
Proteobacteria	Gammaproteobacteria	Pseudomonadales	Pseudomonadaceae	Pseudomonas	0.0124179	0.00253098	0.000101122	0.052346	0.0260701	0.00624919	0.000296219	0.0247816	0.00468121	0.749865	0.0001719	0.00065178	0.000308833	0.020478	0.00200564	0.00247267	0	2.54576e-05	4.12227e-05	3.51952e-05	3.27944e-05	0.00101716	0.00231001	0	0.000156022	0.00140402	3.96346e-05	0.00577536	0	0	0.000116969	0.234623	0.000804163	4.7524e-05	0	5.67505e-05	0.0760689	9.83961e-05	0.969628	0.000131666	1.75596e-05	0.00245031	2.17292e-05	0.00216776	0.000403217
Proteobacteria	Gammaproteobacteria	Thiotrichales	Piscirickettsiaceae	-	8.31186e-05	0	0	0	0.00213202	0.000901946	0	0.000899017	0	0	0	0	0	0	0	0	0	0	0	0	0	0	0	0	0	0	0	0	0	0	0	0	0	0	0	0	0	0	0	0	0	0	0	0	0
Proteobacteria	Gammaproteobacteria	Xanthomonadales	Sinobacteraceae	-	0.000698196	0.000210915	0	0.000955468	0.00194311	0.000740884	0	0	0	0	3.82e-05	0	0.000870346	0	0	0.000138655	0	0	0	0	0	0	0	0	0	0	0	0	0	0	0	0	0	0	0	0	0	0	0	0	0	0	0	0	0
Proteobacteria	Gammaproteobacteria	Xanthomonadales	Sinobacteraceae	Steroidobacter	9.97423e-05	0.000263644	0	0	0	0.00202938	0	0	0	0	0	0	0	6.00528e-05	0	0	0	0	0	0	0	0	0	0	0	0	0	0	0	0	0	0	0	0	0	0	0	0	0	0	0	0	0	0	0
Proteobacteria	Gammaproteobacteria	Xanthomonadales	Xanthomonadaceae	Other	0.00109717	5.27287e-05	0	0	0.000674691	0.000483185	0	0.001114	7.02181e-05	0	0.0002483	0	0	6.00528e-05	0	4.62182e-05	0.00518689	0.000458237	0.00140157	0	0	0.000813725	0	5.49917e-05	0	0	0	0	0	0	8.7727e-05	0.000327068	0.00118259	0	0	0	0	1.40566e-05	0	0	7.02383e-05	0	0	0	0
Proteobacteria	Gammaproteobacteria	Xanthomonadales	Xanthomonadaceae	-	0	0	0	0	0	0	0	0	0.00292576	0	0.0015089	0	0	0	0	0.000415964	0.00369174	0.000381864	0.0449327	0	0.0023284	0	0	0.000133551	0.00343248	0.021741	0.000515249	0	0.000210789	0.000208594	0.00184227	3.84786e-05	0.00245979	4.7524e-05	0.00151121	0	0	0	0	0	0.00179108	0	0.0111905	4.424e-05	0
Proteobacteria	Gammaproteobacteria	Xanthomonadales	Xanthomonadaceae	Ignatzschineria	0	0	0	0	0	0	0	0	0	0	0	0	0	0	0	0	0	0	0	0	0	0	0	0	0	0	0	0	0	0	0	0	0	0	0	0	0	0	0	0	0	0	0	0	0
Proteobacteria	Gammaproteobacteria	Xanthomonadales	Xanthomonadaceae	Luteimonas	0.0170559	0.00300554	0	0.00586931	0.00331948	0.00273805	0.000666494	0.00207165	0.003862	0	0.0003056	0.000286783	0	0.00144127	0.000609307	0.00249578	0.00553761	0.00127288	0.000762619	0	0.00364018	0.000813725	0	5.49917e-05	0.0011347	0	0.0017241	0.00557423	0.000229951	6.95314e-05	0.00260257	9.61964e-05	0.000283822	0	0.000246011	0	0	0	8.21315e-06	0	0.0018262	0	0.000217292	0	1.03389e-05
Proteobacteria	Gammaproteobacteria	Xanthomonadales	Xanthomonadaceae	Lysobacter	1.66237e-05	0.00042183	0	0	0	0	0	0	0	2.8525e-05	0	0	0	0	0.00045698	0	0	0	0	0	0	0	0	0	0	0	0.000257625	0	0	6.95314e-05	0	5.77178e-05	0	0	0.000175722	0	0	0	2.46394e-05	0	0	0	0	0	0
Proteobacteria	Gammaproteobacteria	Xanthomonadales	Xanthomonadaceae	Stenotrophomonas	0.00207797	0.000263644	0	0.000580106	0.00658498	0.00376884	0.000777576	0	0.000585151	2.8525e-05	0	0.00551406	0	0	0	0.000184873	0	0	6.1834e-05	0	0	0	0	0	0	0	0	0	0	0	0	0	0	0	0	0	0	1.40566e-05	0.000402444	0	0	4.58001e-05	0	0	0
SR1	-	-	-	-	0.000116366	0.00221461	0.00747183	0.00160382	0	0.000837521	0	0.000429965	0.00301938	0	0.0029223	0.000182498	0.000533438	0.000300264	0.000304654	0.000115545	0.0102446	0.00481149	0.00721397	0.000457537	0.00491916	0.000881535	4.71431e-05	0.000471357	0.00319135	0.00251021	0.000931412	0.00781542	0.000421577	6.95314e-05	0.0015206	5.77178e-05	0.00175024	0.00023762	0.00344416	0.000170251	0	0	1.64263e-05	8.7777e-05	0.00442501	0	0.00273788	0.00013272	0.000372201
Spirochaetes	Spirochaetes	Spirochaetales	Spirochaetaceae	Treponema	0	0.000158186	0.000325839	0	0	0	0	0	0	0	0.0001146	0	0	0	0	0	0	0	0.000474061	0.00119664	0	0	0	0.000377086	0	0.00106365	9.90864e-05	0	0	0	0	0	0	0	0.000246011	0	0	0	8.21315e-06	0.00184332	0	0	0	0	0
Spirochaetes	[Brachyspirae]	[Brachyspirales]	Brachyspiraceae	Brachyspira	0.00256005	0	0	0	0	0	0	0.000234526	0	0	0	0	0	0	0	0.000346636	0	0	0	1.75976e-05	0	0	0	0.000510637	0	0	0	0	0	0	0	0	0.000189215	0	0	0	0	0	8.21315e-06	0.0155804	0	0	0	0	0
TM7	TM7-3	-	-	-	0.00260992	0.00395465	0.000573027	0	0.00145733	0	0.000518384	0.00228663	0.00404925	0	0.0003247	0.000273748	0	0.00162143	0.00215796	0.000485291	0.0234241	0.0149945	0.00160768	0	0.00731315	0.00745914	0	0.00399082	0.018056	0	0.000812509	0.0055455	0.00249114	0.000463542	0.00883118	0.000230871	0.00988647	0.00023762	0.00358473	0	7.21033e-05	0	6.57052e-05	0	0.0178756	2.29001e-05	0.00321592	4.424e-05	0.000206778
Tenericutes	Mollicutes	Acholeplasmatales	Acholeplasmataceae	Acholeplasma	0	0.000158186	0	0	0	0	0	0	0	0	5.73e-05	0	0	0	0	0	0	0	0.000391615	0	0	0.000406862	0	0	0	0	0.000297259	0	0	0	0	0	0	0	0.000492022	0	0	0	0	0.000438885	0	0	0.000304209	0	0
Tenericutes	Mollicutes	Anaeroplasmatales	Anaeroplasmataceae	gut	0.000182861	0	0	0	0	0	0	0	0	0	0	0	0	0	0	0	0	0	0	0	0	0	0	0	0	0	1.98173e-05	0	0	0	0	0	0	0	0	0	0	0	0	0.0237876	0	0	0	0	0
Tenericutes	Mollicutes	Mycoplasmatales	Mycoplasmataceae	Mycoplasma	0.000216108	0.00121276	0.000157302	0	0	0	0	0	0	0	5.73e-05	0	0	0	0	0.00143276	0.000332257	0	6.1834e-05	0	0	0.000745914	0	1.57119e-05	0	0	0.000535067	0	0	0	2.92423e-05	3.84786e-05	0	0	0.00207352	0	0	0	0	0.000658328	0	0	4.34584e-05	0	0
Tenericutes	Mollicutes	Mycoplasmatales	Mycoplasmataceae	Ureaplasma	6.64949e-05	0.00158186	0.00185391	0	0.00172721	0	0	0	0	0	3.82e-05	0	0	0	0	0.0228087	0.000590678	0	0.000267947	0.00487453	0	0	0	0	0	0	0	0	0	0	0	0.000115436	0	0	0	0	0	0	0	0.000921659	0	0	2.17292e-05	0	0
[Thermi]	Deinococci	Deinococcales	Deinococcaceae	Deinococcus	0	0	0	0	0	0.000161062	0	0	0	0	0	0	0	0	0	0	0	0	0	0	0	0	0	0	0	0	1.98173e-05	0	0	2.31771e-05	0	1.92393e-05	0	0	0	0.000368878	0	0	0	0	0	0	4.34584e-05	0	0
[Thermi]	Deinococci	Deinococcales	Trueperaceae	Truepera	0.000349098	0.0104403	2.24717e-05	0	2.69876e-05	0.0018361	0.00599844	0.000527684	0.00124052	0.000142625	0.0009932	0	0.00721545	0.00270238	0.000990124	0.00161764	1.84587e-05	0.000458237	0	1.75976e-05	0	0.00169526	0	0.0006599	5.67352e-05	4.25459e-05	0.00265552	2.87332e-05	0	0.000533074	0.000175454	0.00078881	0.00364238	4.7524e-05	0.00446334	0.0273821	0.011897	9.83961e-05	0	8.7777e-05	0	1.145e-05	0.000456313	4.424e-05	0.00188168
[truncated: 229 more columns]

## Sheet: B) OTU_table_individual
Additional File 3. OTU table at genus level collapsed by individual
Phylum	Class	Order	Family	Genus	Dog 1	Dog 2	Dog 3	Dog 4	Dog 5	Dog 6	Dog 7	Dog 8	Dog 9	Dog 11	Dog 12	Dog 13	Dog 14	Dog 15	Dog 16	Dog 17	Dog 18	Dog 19	Dog 20	Dog 21	Dog 22	Dog 23	Dog 24	Dog 25	Dog 26	Dog 27	Dog 28	Dog 29	Dog 30	Dog 31	Dog 32	Dog 33	Dog 34	Dog 35	Dog 36
Acidobacteria	Acidobacteria-6	iii1-15	-	-	0.00012649	5.50797e-05	0.00021566	0.000133687	0.00152419	0.00044182	8.00951e-05	4.92458e-06	0.000417598	0.000378647	4.09606e-05	0	0	0	0	0	0	0	0	0	0	2.78454e-05	0	0	0	0	0	2.88777e-06	0	0	9.90047e-05	0.000755252	4.27669e-05	4.12269e-05	4.70514e-06
Acidobacteria	Acidobacteriia	Acidobacteriales	Acidobacteriaceae	Terriglobus	9.27988e-05	5.07786e-05	4.18172e-06	0	0	3.041e-05	7.92184e-06	0	0	3.29554e-05	9.01788e-05	0	1.44295e-05	0	0	0	9.55419e-05	0	0	8.77275e-06	2.88647e-05	0	0	0	8.17019e-05	3.58263e-05	8.76978e-06	0.000121737	0.000190542	8.23479e-06	0	0.000122879	3.8879e-06	2.74846e-05	6.80995e-06
Acidobacteria	BPC102	B110	-	-	0	0	0	0	0	0	0	0	0	0	0	0	0	0	0	0	0	0	0	0	0	0	0	0	0	0	0	0	0	0	0	0	0	0	0
Acidobacteria	[Chloracidobacteria]	RB41	Ellin6075	-	7.72297e-05	0.000309259	2.991e-05	9.75121e-06	1.57228e-05	4.72918e-05	0.000127212	7.84089e-06	7.74899e-05	8.71219e-05	0	2.06219e-05	1.09659e-05	0.000468191	0	0	0.000170561	0	0	3.9315e-05	0.000110289	1.09774e-05	0	0	2.05105e-05	2.56381e-06	0	2.70319e-05	0.000616048	3.4743e-05	2.8042e-06	9.95809e-05	0	0	1.36199e-05
Actinobacteria	Acidimicrobiia	Acidimicrobiales	-	-	0.000218203	7.58089e-05	0.000334736	0.000324372	0	0.00018964	0.00012266	0.000171042	0.000237913	0.00068544	0.00031123	3.1822e-06	6.48374e-05	0	0	0	1.003e-06	4.9682e-05	0	8.77275e-06	3.82966e-05	0	1.08094e-05	0	0	0	0	3.80874e-05	0	0	0.000489431	0.000219899	0.000289853	0.000428609	1.56838e-06
Actinobacteria	Acidimicrobiia	Acidimicrobiales	C111	-	0.00161696	0.00139577	0.000367407	0.000451656	9.34744e-05	0.00048136	0.000139099	2.43014e-05	0.000123283	0.000885276	1.73318e-05	0	3.60545e-05	0	0	0	1.30161e-05	3.00445e-06	0	0	1.53186e-05	5.40284e-06	0	0	0	0.000238112	0	9.93201e-06	0	0	0.000344139	0.000819633	0.000203962	0.000217156	5.48694e-05
Actinobacteria	Actinobacteria	Actinomycetales	Other	Other	0.000184165	8.31939e-05	0.000863308	1.60415e-05	0.000118614	0.000178488	0	4.43212e-05	0.000135664	6.87233e-05	2.04803e-05	0	2.40491e-06	0.000199187	2.19495e-06	5.24458e-05	1.30331e-05	4.72233e-05	5.22845e-05	0	0	3.7021e-05	3.95885e-05	0.000142871	6.5846e-06	8.23076e-07	4.86697e-05	7.47113e-05	0.000195325	0.000118899	1.62872e-05	0.000122401	1.19143e-05	8.19457e-06	0.000180018
Actinobacteria	Actinobacteria	Actinomycetales	-	-	0.00209894	7.11865e-06	2.99552e-05	0	1.16052e-05	1.45065e-06	0	0	1.67616e-05	4.68295e-05	1.75545e-05	0	2.89714e-06	0	0	4.27326e-06	4.34946e-05	0	0	0	0	0	6.54467e-06	0	0	0	0	1.12173e-05	0	1.36844e-05	9.28453e-05	0.000102634	4.87405e-06	1.16004e-05	0
Actinobacteria	Actinobacteria	Actinomycetales	Actinomycetaceae	Actinomyces	0.00573744	0.00485367	0.00241177	0.00061816	0.00378234	0.00229625	0.0012574	0.00413248	0.00343766	0.00154035	0.000972634	0.0127147	0.00720747	0.00259905	0.00274893	0.00223903	0.0024453	0.00879426	0.00750107	0.00803034	0.00613183	0.00628974	0.00529203	0.0019145	0.00475375	0.00633318	0.0068275	0.00566517	0.00330463	0.00776897	0.00148087	0.00196256	0.00270263	0.0040722	0.00460938
Actinobacteria	Actinobacteria	Actinomycetales	Beutenbergiaceae	Salana	0.000736434	0.000436211	0.000212649	0.00075129	0.000111249	0.000524055	0.000341186	0	0.000233805	0.00103646	0.000358628	0	5.73065e-05	0	1.97545e-05	0	0	0	0	0	5.33148e-06	5.48872e-06	0	0.00053993	8.80654e-06	2.58944e-05	0	0	0	1.33442e-05	0.000248653	0.000371315	0.000322676	0.00021908	0.000933207
Actinobacteria	Actinobacteria	Actinomycetales	Cellulomonadaceae	Cellulomonas	0.000136261	0.000111746	0.000195995	0.000352703	6.26594e-05	0.00056236	0.00012102	9.33992e-05	6.0076e-05	0.000443976	7.16134e-05	3.28636e-05	0	3.50509e-05	0	0	3.67025e-05	0.000581227	0	0	3.55432e-06	6.14471e-05	7.79142e-06	0	5.22254e-06	6.52817e-07	1.47615e-05	0.000315045	0.000108577	1.261e-05	0.000230197	0.00050213	5.94181e-05	0.000492585	0.000440877
Actinobacteria	Actinobacteria	Actinomycetales	Corynebacteriaceae	Corynebacterium	0.0143401	0.0409828	0.0376381	0.0108726	0.00572874	0.0111592	0.120533	0.0111561	0.0177631	0.0200985	0.0107484	0.0184663	0.0368538	0.019137	0.00288655	0.0786656	0.00943732	0.0117512	0.0433339	0.00970874	0.00913645	0.0162696	0.0406056	0.00737633	0.00791431	0.0353069	0.0137294	0.00447892	0.0136669	0.0206193	0.0265657	0.0562413	0.0121169	0.0135041	0.0818768
Actinobacteria	Actinobacteria	Actinomycetales	Cryptosporangiaceae	Cryptosporangium	0	7.17237e-06	1.4955e-05	0	0	1.30548e-05	3.54318e-06	0	4.77938e-05	0	0	0	0	0	0	0	0	0	0	0	0	0	0	0	0	0	0	0	0	0	0	0	0	0	1.02149e-05
Actinobacteria	Actinobacteria	Actinomycetales	Dermabacteraceae	Brachybacterium	0	0.000507409	2.01022e-05	0	7.78142e-05	1.28866e-05	0	4.76381e-06	2.51889e-05	1.31822e-05	0	0	0	6.35227e-05	0	0	1.003e-06	0	0	0	0	0	0	5.40823e-06	0	0.000217164	0	0	0	0	0	0	3.05452e-06	0	0
Actinobacteria	Actinobacteria	Actinomycetales	Dermatophilaceae	Dermatophilus	0.000175425	0.000365176	0	0	0.000608409	0.000119567	0	3.93966e-05	0.00048457	1.31822e-05	7.02181e-05	0.00175217	0.00159215	6.38053e-05	4.1704e-05	0	3.90483e-05	0.00071567	0	0.000142515	0	1.73871e-05	9.03816e-06	0.000148393	0	3.0992e-06	0	0.000249152	0.00368923	7.75448e-05	4.65532e-05	3.75209e-05	2.73701e-05	0.00481995	0.00015841
Actinobacteria	Actinobacteria	Actinomycetales	Dietziaceae	Dietzia	5.57021e-05	8.65225e-05	0.00017155	3.53127e-06	0.000593675	0.000234481	1.12841e-05	0.000278685	0.000131746	0.000157955	0.000487828	0.000923699	0.000560728	0.000692056	5.92636e-05	0.000149293	8.20479e-05	4.15552e-05	0.000422809	0.000187581	0.000611661	1.82434e-05	6.71731e-05	0.000107905	7.5019e-05	0.000132824	0.00291747	0.00554273	0.000117342	0.000232398	0.000110292	0.000153931	0.000167566	0.00056601	2.32014e-05
Actinobacteria	Actinobacteria	Actinomycetales	Geodermatophilaceae	Other	0	2.28078e-05	6.21531e-06	0	0	0	5.43537e-05	5.37562e-06	0	1.94161e-05	0	0	0	3.07514e-05	0	0	0	0	0	0	0	0	0	0	0	0	6.67664e-06	1.40885e-05	0	0	0	0	0	0	2.05322e-05
Actinobacteria	Actinobacteria	Actinomycetales	Geodermatophilaceae	-	0.000755736	0.000317499	0.00163339	0.00124552	0.000342585	0.000789595	0.000610543	0.000191149	0.000986609	0.0011276	0.000539791	0.000921532	0.0035994	0.000384195	2.34195e-05	0.000149583	0.000501271	0.000163545	0.00056282	0.000189031	0.000369059	0.000330734	0.000218946	9.57098e-05	0.000165565	0.000556403	0.00101011	0.000979498	0.000658655	0.000109668	0.000201211	0.000404925	0.000223847	0.00032484	0.000248332
Actinobacteria	Actinobacteria	Actinomycetales	Geodermatophilaceae	Modestobacter	0.000624271	0.000203833	0.000111651	5.80449e-05	0.000385405	9.88779e-05	0.000240716	6.76517e-05	5.32453e-05	7.3964e-05	3.44966e-05	0.000596668	0.00028134	2.50051e-05	2.19495e-06	2.20204e-06	4.47054e-05	4.3898e-05	3.74521e-06	1.02168e-05	3.20488e-05	0.000143205	0.000190391	0.000231676	1.43287e-05	3.50058e-05	0.000553481	0.000124425	7.61892e-06	1.99415e-05	8.1085e-05	4.76327e-05	2.4428e-05	9.33681e-05	9.40541e-05
Actinobacteria	Actinobacteria	Actinomycetales	Gordoniaceae	Gordonia	0.000109447	3.88784e-05	0.000262014	0.000255502	0.000170496	7.98892e-05	5.8844e-05	0.000272023	0.00029703	0.00026539	0.000157639	0.0012825	7.20124e-06	0.000246231	2.95767e-05	9.66048e-06	0.00017701	0.000100349	0.000823136	0.00159572	0.00115568	7.0621e-05	3.45062e-05	0.000127853	0.000191092	6.79281e-05	0.000267458	8.17671e-05	0.00245346	0.00051571	0.000138374	0.000166386	0.000322582	0.00171999	3.47693e-05
Actinobacteria	Actinobacteria	Actinomycetales	Intrasporangiaceae	Other	0	0	0	0	0	0	0	0	0	0	0	0	0	0	0	0	0	0	0	0	0	0	0	0	0	0	0	0	0	0	0	0	0	0	0
Actinobacteria	Actinobacteria	Actinomycetales	Intrasporangiaceae	-	0.00142423	0.000223212	0.00050472	0.000753159	0.000206605	0.000733349	0.000170353	9.9505e-05	0.000358377	0.000837499	0.000231584	0.000440892	0.000572707	7.60427e-05	0	1.77252e-05	1.30246e-05	0.000195271	9.0932e-05	0.000629509	0.000307085	8.55938e-05	8.14967e-05	0.000116645	0	1.21321e-05	0	5.39633e-05	0.000244778	0.000114451	0.000339285	0.00177076	0.000235107	0.00069741	0.000179486
Actinobacteria	Actinobacteria	Actinomycetales	Intrasporangiaceae	Janibacter	0	8.4631e-06	2.991e-06	0	0	1.55125e-05	3.01525e-05	7.84089e-06	0	1.06176e-05	0	0	0	0	0	0	0	0	0.000356987	0	0	5.48872e-06	0	0	4.48423e-05	5.60529e-06	0	1.40885e-05	0	0	0	0	0	0	0
Actinobacteria	Actinobacteria	Actinomycetales	Intrasporangiaceae	Knoellia	0.00517475	0.00494537	0.00139353	0.00331028	0.00127951	0.00191459	0.000772672	0.000232678	0.00192333	0.00532691	0.00250725	1.17858e-05	1.06041e-05	2.19653e-05	2.19495e-05	2.11723e-05	4.42933e-06	9.27557e-05	0	5.11118e-05	0.000170103	5.10242e-05	2.96721e-05	0.000412287	3.82346e-05	1.56905e-05	0.000214256	2.39569e-06	0.00102425	7.50808e-05	0.0025554	0.00299982	0.0028548	0.00249508	0.00250257
Actinobacteria	Actinobacteria	Actinomycetales	Intrasporangiaceae	Phycicoccus	2.94791e-05	2.22481e-05	5.98201e-06	1.41251e-05	1.34008e-05	3.6871e-05	0	0	3.46396e-05	0.0001977	0.000126932	0	2.40491e-06	0	0	0	0	0	0	0	7.65931e-06	1.71356e-05	0	2.78014e-05	0	0	0	0	1.01027e-05	1.73423e-06	2.25583e-05	9.55233e-05	5.59949e-05	4.38142e-05	0
Actinobacteria	Actinobacteria	Actinomycetales	Jonesiaceae	Other	0.000246902	5.74478e-06	0.000546074	3.56105e-06	3.01766e-05	0.000491301	0.000145343	4.92458e-06	0.000726839	0	0.000438037	0.000110192	9.82083e-05	0.00130779	1.31697e-05	1.54143e-05	0	2.06602e-05	1.12356e-05	0.000217002	0.000224006	0.000659146	2.77712e-05	4.63727e-06	0	3.0992e-05	0.000951746	0	4.86361e-05	0.000137232	0.000267964	0.000901615	0.000522688	0.000500241	0.00533219
Actinobacteria	Actinobacteria	Actinomycetales	Kineosporiaceae	-	0.000106103	2.37223e-05	7.77302e-05	1.49189e-05	0.000171275	5.92792e-05	3.09945e-05	2.72087e-05	0.000179772	5.26038e-05	3.09771e-05	8.1986e-06	0.000131491	0.021684	3.7204e-05	0	0.000110864	0.000502507	0.000669395	0.000176587	0.000275036	0.000341513	3.22283e-05	0	0.000101914	1.89377e-05	1.26749e-05	0.000179796	2.02054e-05	0.000175349	1.09712e-05	2.46078e-06	0.000227074	0.000231886	3.74547e-05
Actinobacteria	Actinobacteria	Actinomycetales	Kineosporiaceae	Kineococcus	0.000642088	0.000611814	0.000394205	0.000936584	0.000387958	0.00202439	0.000634018	0.000116795	0.00104579	0.000956585	0.00104684	3.88152e-05	1.59202e-05	9.29484e-05	1.82266e-06	2.2463e-05	0.000185612	8.18035e-05	0	0.000150773	0.000551646	0.00143487	7.33447e-05	5.39309e-05	4.75217e-05	6.07987e-05	0.000218329	7.04541e-05	0.000202628	9.20274e-05	0.000909313	0.00110001	0.00071276	0.00125748	0.00120249
Actinobacteria	Actinobacteria	Actinomycetales	Microbacteriaceae	Other	0.000263296	0.000888227	0.000524217	0.000295628	0.000482372	0.000649667	0.000107241	5.06757e-05	9.16607e-05	0.000929632	7.54279e-05	3.1822e-06	3.21395e-05	2.08767e-05	2.58473e-06	2.20204e-06	2.44323e-05	5.5053e-05	8.1721e-05	1.16609e-05	4.96761e-05	6.28851e-05	1.95738e-05	7.88967e-06	3.09077e-05	6.5474e-05	0	5.97179e-05	5.80186e-05	4.02536e-05	0.000232082	0.00070694	0.000127938	0.000183996	0.000223083
Actinobacteria	Actinobacteria	Actinomycetales	Microbacteriaceae	-	0.000675956	1.93689e-05	0.000144032	7.83479e-06	0.000107599	0.000107292	1.09608e-05	6.892e-05	0.000189703	1.88001e-05	0.000364657	0.000386278	0.000280087	0.000128565	0.000294964	0.00031244	0.000226788	0.00118772	0.000304287	0.000609172	0.000156861	0.000624927	0.00100833	3.22405e-05	0.000213505	0.000292461	0.000452238	0.000248379	0.000422275	0.000647094	6.85778e-05	0.000114709	9.77757e-05	4.26758e-05	7.49053e-05
Actinobacteria	Actinobacteria	Actinomycetales	Microbacteriaceae	Agrococcus	0.00148527	0.00165884	0.000303804	0.00039585	0.000159798	0.0013949	0.000502754	2.82865e-05	0.000467652	0.00162121	0.000591644	8.4763e-06	2.79549e-05	0	0	1.7093e-05	2.60491e-05	0	0	0	1.53186e-05	0	0	2.09971e-05	1.46014e-05	2.10732e-05	0.000540808	4.63769e-05	9.72722e-06	4.1174e-06	0.000933927	0.00128443	0.000364775	0.00123509	0.000683197
Actinobacteria	Actinobacteria	Actinomycetales	Microbacteriaceae	Agromyces	0	0	3.22431e-06	8.17154e-06	5.80262e-06	1.40131e-05	0	0	0	0	0	0	0	0	0	0	0	0	0	0	0	0	0	0	0	0	0	0	0	0	0	1.54496e-05	0	0	0
Actinobacteria	Actinobacteria	Actinomycetales	Microbacteriaceae	Clavibacter	0.00103845	0.00118815	0.000992186	0.000434302	0.000303237	0.00396496	0.00028711	0	0.0011647	0.00200201	0.00213599	0	2.47716e-06	0.000615372	2.19495e-06	0	5.3057e-06	0.000616235	0.000734389	0	2.17778e-05	5.53167e-05	0	0	0	0	5.90458e-06	7.04424e-06	0.000327743	2.78415e-06	0.000983012	0.00204173	0.000691467	0.00266829	0.000513798
Actinobacteria	Actinobacteria	Actinomycetales	Microbacteriaceae	Curtobacterium	0.000362672	0.00091836	0.000669391	0.000611166	0.000553943	0.00109696	0.000167261	3.82964e-05	0.000367738	0.00287049	0.0018928	5.93341e-05	0.00011647	0.000224876	1.09747e-05	8.80815e-06	1.55351e-05	0.000247389	4.80123e-06	7.29259e-06	1.0663e-05	0.000388941	1.34098e-05	1.64303e-05	1.94852e-05	1.43031e-05	5.08211e-05	0.000124373	0.000150276	6.93693e-06	0.000798215	0.000731601	0.00119671	0.000820404	0.00167853
Actinobacteria	Actinobacteria	Actinomycetales	Microbacteriaceae	Frigoribacterium	0.0015675	0.00211044	0.00191569	0.00141161	0.000841802	0.00592993	0.00104125	9.47611e-05	0.00121033	0.00393431	0.00165528	9.81994e-07	0.00251702	0.000750648	1.96315e-05	3.2639e-05	0.000228049	8.07304e-05	0.00118272	0.000164085	0.000114985	0.0022014	9.77666e-05	0.000796375	5.68389e-06	4.43895e-05	5.03209e-05	0.00013125	0.000786513	0.000133686	0.00238725	0.0031736	0.00243931	0.00204718	0.00301971
Actinobacteria	Actinobacteria	Actinomycetales	Microbacteriaceae	Frondihabitans	5.05357e-05	0	0	0	0	1.0879e-05	0.00032788	1.47737e-05	6.29723e-06	1.52601e-05	0	0	0	0	0	0	2.60322e-05	0	0	5.8485e-06	2.29779e-05	2.57034e-05	0	1.97242e-06	0	0	8.85687e-06	4.17307e-06	0	0	4.07914e-06	2.46078e-06	3.5244e-06	1.37423e-05	3.40497e-06
Actinobacteria	Actinobacteria	Actinomycetales	Microbacteriaceae	Leucobacter	0.00230058	0.00204884	0.000397458	0.000250076	0.00126283	0.000568042	0.000688119	0.00142034	0.00341636	0.000208909	0.000900626	0.00331535	0.00196371	0.000706595	0.00166666	0.000579343	0.000660808	0.00158204	0.00303755	0.00642905	0.00218333	0.00124749	0.000623095	0.000563695	0.00104941	0.00180441	0.00445402	0.00193293	0.000544972	0.00196227	0.000161446	0.000431636	0.000682641	0.000817563	0.000832756
Actinobacteria	Actinobacteria	Actinomycetales	Microbacteriaceae	Microbacterium	0.00334951	0.00497067	0.00276555	0.0036066	0.00341236	0.00679734	0.000811827	0.000193714	0.00313312	0.00784473	0.00337783	0.000208386	0.000151893	0.00021595	0.000293315	0.00033897	6.65773e-05	1.80219e-05	0.00127646	5.76368e-05	0.000341038	0.000159938	3.867e-05	5.30753e-05	4.48423e-05	0.000115917	0.000504116	0.000862373	0.000310059	0.000253337	0.00427194	0.00468121	0.00696474	0.00627286	0.00643835
Actinobacteria	Actinobacteria	Actinomycetales	Microbacteriaceae	Mycetocola	0.000422963	0.000368772	0.000198191	0.000124564	0.000188916	0.000896261	4.28404e-05	2.68781e-06	0.000556593	0.000771085	0.000389717	0	0.000800872	0.000118612	2.71396e-05	5.45263e-06	3.009e-06	0	3.22886e-05	0	0	0.00480819	4.16375e-06	0	0	1.96794e-05	4.22497e-06	0.000581625	2.56757e-06	2.78415e-06	0.000873357	0.000458061	0.000191607	0.000330747	0.000391404
Actinobacteria	Actinobacteria	Actinomycetales	Microbacteriaceae	Pseudoclavibacter	0.000262926	0.000274822	0.000184411	0.000396979	3.48157e-05	0.000405091	6.38918e-05	0	0.000569737	0.000589491	6.01575e-05	8.67174e-06	0.000298103	0	3.26403e-06	8.54652e-05	8.02401e-06	0	0	0	0	5.48872e-06	1.9634e-05	0	0	0	0	0	0	0	0.00016956	0.000217967	0.000533145	2.9001e-06	5.07423e-05
Actinobacteria	Actinobacteria	Actinomycetales	Microbacteriaceae	Rathayibacter	0.0039883	0.00372668	0.002937	0.00382502	0.00171046	0.00733788	0.00110494	8.6442e-05	0.00421524	0.00251601	0.00252455	9.5466e-06	0.000368345	0.000107268	0	2.80378e-05	7.3836e-05	4.67966e-05	9.82621e-05	0	0.000130717	0.000716423	0.000453556	0.000327215	9.94451e-05	5.09239e-05	8.57461e-05	1.69762e-05	0.000978866	3.97634e-05	0.00231797	0.00288455	0.00179149	0.0044873	0.00133901
Actinobacteria	Actinobacteria	Actinomycetales	Micrococcaceae	Other	0	2.1586e-06	0	0	0	0	0	8.06343e-06	0	0	4.775e-06	0	0.00451279	0.110107	0	0	0	0	6.99477e-06	0	0	0	0	3.10305e-06	0	0	2.19244e-05	7.04424e-06	2.93356e-05	0	0	4.92155e-06	0	4.91674e-05	3.40497e-06
Actinobacteria	Actinobacteria	Actinomycetales	Micrococcaceae	-	0.00275178	0.00522833	0.00217407	0.00265068	0.00337971	0.0032385	0.00174947	0.000304379	0.00451055	0.00328395	0.00126207	0.000795295	0.00433299	0.0254758	0.00074271	0.00356562	0.000450003	0.000221518	0.00292248	0.000139725	0.000410808	0.0027003	0.000496538	0.00592004	8.47644e-05	0.000520685	0.0013126	0.00177314	0.00134928	0.00050305	0.00195839	0.00152844	0.00249366	0.00476489	0.00110236
Actinobacteria	Actinobacteria	Actinomycetales	Micrococcaceae	Arthrobacter	0.00021604	0.000760565	0.00107461	0.000818051	0.000127995	0.000543322	0.00037146	0.000140383	0.00247518	0.00117809	0.0003396	1.16585e-05	0.00816741	0.00905119	7.2085e-05	0.00019657	1.84713e-05	5.76012e-06	3.07556e-06	8.21899e-06	7.65931e-06	2.37141e-05	7.63154e-05	7.58219e-06	3.26609e-05	1.11511e-05	0.000112089	2.88777e-06	1.23853e-05	4.40263e-05	0.000731609	0.000693342	0.0102439	0.000210389	0.00207548
Actinobacteria	Actinobacteria	Actinomycetales	Micrococcaceae	Citricoccus	0	0	8.06077e-06	0.000112095	3.93069e-06	1.26667e-05	0	0	0	0.000105074	0	0	0	0	0	0	0	0	0	0	0	3.0111e-06	0	0	0	0	0	0	0	0	5.6084e-06	1.52216e-05	0	0	3.40497e-06
Actinobacteria	Actinobacteria	Actinomycetales	Micrococcaceae	Kocuria	0.000874476	0.000566537	0.00398018	0.000473294	0.00224264	0.00145796	0.000105687	0.00204846	0.00244228	0.00249105	0.00399973	0.00224707	0.0019461	0.00121231	0.00565336	0.0057074	9.87063e-05	0.000448198	0.00110772	0.00169749	0.00093379	0.000416299	0.00031795	0.000222829	0.000211875	0.000100682	0.00257071	0.000147487	0.00183889	0.000467187	0.000572719	0.0032115	0.000601878	0.00188863	0.0017661
Actinobacteria	Actinobacteria	Actinomycetales	Micrococcaceae	Microbispora	0.000450351	0.000941451	0.00124991	0.00198375	0.000165285	0.00141726	1.77543e-05	0.000366685	0.000867795	0.00214165	0.000159086	0.000226408	0.000249911	3.60226e-05	2.51868e-05	0.00427055	0.000153993	0.000112613	4.80123e-06	0.000178098	0.000168461	0.000148772	7.56466e-05	1.7483e-05	0.000140164	2.86963e-05	0.000189519	0.000640727	0.000230667	9.47338e-05	0.000725701	0.000314749	0.000361777	0.00100153	7.39774e-05
Actinobacteria	Actinobacteria	Actinomycetales	Micrococcaceae	Micrococcus	6.59409e-05	0.000258854	0.000372257	0.00225101	0.000190379	0.000375578	1.76389e-05	0.000367258	0.00014893	0.000681348	0.000558698	0.00091836	0.000987453	0.000212547	0.00469016	0.000366245	5.34186e-05	2.27602e-05	6.25469e-05	8.77275e-06	0.000173919	7.93761e-06	2.18415e-05	5.78097e-05	3.16363e-05	0.000217244	0.000526337	3.16361e-05	0.000333509	1.38739e-05	0.0169739	0.000559268	0.000173364	0.000682365	1.74465e-05
Actinobacteria	Actinobacteria	Actinomycetales	Micrococcaceae	Rothia	0.000202717	0.00032409	0.000214613	0.000117383	0.000138414	0.00533569	1.29917e-05	0.000560267	0.00263935	0.000406588	0.000313615	3.29435e-05	0.000187716	0.000191053	3.21614e-05	0.000852657	0.000330244	0.000544752	0.000250735	0.000182513	0.000596409	0.000979074	0.000338655	0.000676033	0.00127333	0.00305398	0.000480748	7.15225e-05	0.000185032	0.00141321	0.000393761	0.000425434	0.000356468	0.000420924	0.000153649
Actinobacteria	Actinobacteria	Actinomycetales	Micromonosporaceae	Other	1.82285e-05	0	1.7946e-05	5.97966e-05	0	1.12767e-05	3.96092e-06	2.68781e-06	1.54331e-05	0	3.21833e-05	3.1822e-06	0	0	0	0	3.25402e-05	0	0	3.9315e-05	0	0	0	0	5.68389e-06	7.10486e-07	0	0	3.53594e-05	0	4.27153e-06	0	0	0	1.02149e-05
Actinobacteria	Actinobacteria	Actinomycetales	Micromonosporaceae	-	0.000360627	1.43447e-05	3.88437e-05	9.01476e-05	1.067e-05	0.00017262	0	0	9.22676e-05	0.000191941	0.000127612	0	0	0	0	6.40989e-06	0	0	0	0	3.20718e-06	5.48872e-06	0	0	0	0	0	8.34613e-06	0	0	7.77451e-05	0.000130605	8.81101e-06	7.47759e-05	1.02149e-05
Actinobacteria	Actinobacteria	Actinomycetales	Micromonosporaceae	Actinoplanes	0.000100063	0.000256898	0.000403357	5.26719e-05	4.71977e-05	0.000279885	8.7379e-06	9.48912e-05	5.08912e-05	0.000248605	0.000621049	0	4.95432e-06	1.03336e-05	1.27974e-05	0	4.36355e-05	0.000195275	7.49041e-06	0.00110191	3.20718e-06	0.00014872	1.2899e-05	6.95591e-06	0.000186897	3.90285e-05	0.000277967	7.74866e-05	1.01027e-05	1.67049e-05	0.000133185	5.52361e-05	0.000484393	0.000404332	6.99031e-05
Actinobacteria	Actinobacteria	Actinomycetales	Micromonosporaceae	Virgisporangium	9.99372e-05	0.000104854	0.000273403	0	0	0.00011328	7.92184e-06	0	0	0.000409364	0	0	0	3.51444e-05	0	0	0	0	1.12356e-05	0	0	0	0	0	0	0	0	0	0	0	5.98254e-05	0.000217333	1.7622e-06	0.00021741	2.56908e-05
Actinobacteria	Actinobacteria	Actinomycetales	Mycobacteriaceae	Mycobacterium	0	8.4631e-06	2.45543e-05	0	4.31094e-06	5.08692e-05	2.71769e-05	0	6.29723e-06	1.03898e-05	0	9.22935e-06	0	3.58248e-05	0	0	0	0	0	0	0	0	3.08201e-06	7.58219e-06	0	0	0	0	0	0	1.26004e-05	3.03072e-05	0	0	6.80995e-06
Actinobacteria	Actinobacteria	Actinomycetales	Nakamurellaceae	-	9.70988e-06	4.39002e-05	2.26395e-05	6.49937e-05	1.79265e-05	4.9382e-05	2.03827e-05	1.51471e-05	2.73047e-05	0.00010469	2.77753e-05	3.1822e-06	7.31058e-06	0	0	0	0	8.85436e-06	0	0	3.06373e-05	0	0	0	1.21678e-05	5.53769e-06	1.13705e-05	7.04424e-06	0	2.78415e-06	1.75114e-05	7.32067e-05	7.77581e-06	5.80019e-06	1.06824e-05
Actinobacteria	Actinobacteria	Actinomycetales	Nocardiaceae	-	0.00131397	0.000620143	0.000137045	0.000190689	0.000174148	0.000327806	6.60153e-06	5.37562e-06	0.000473863	0.000859359	5.83295e-05	0	0	0	0	0	0	2.31849e-05	0	0	0	0	0	0	0	6.1984e-06	0	0	0	0	0.000781213	9.42311e-05	0.000733641	0.000329352	3.03186e-06
Actinobacteria	Actinobacteria	Actinomycetales	Nocardiaceae	Nocardia	1.14595e-06	0	0	0	0	4.35161e-06	1.40478e-05	4.92458e-06	0	0	7.50661e-06	8.4763e-06	0	5.91296e-06	0	3.67121e-05	0	9.16758e-06	0	0	1.27366e-05	0	0	1.97242e-06	0	0	3.04585e-05	0	3.24241e-06	8.07567e-06	9.09885e-06	5.07388e-06	0	6.87115e-06	0
Actinobacteria	Actinobacteria	Actinomycetales	Nocardiaceae	Rhodococcus	0.016654	0.021289	0.0146293	0.0127336	0.00774897	0.0274333	0.00436595	0.00137633	0.00714812	0.0176252	0.0136044	0.000684679	0.000460354	0.0141541	0.000358881	0.00111983	0.000213069	0.000237035	0.00149107	0.000523225	0.00185733	0.000532592	0.000410784	0.000325693	0.000295146	0.000346818	0.00190447	0.00162909	0.000628344	0.000437206	0.016532	0.0151574	0.0180024	0.0163124	0.0084532
Actinobacteria	Actinobacteria	Actinomycetales	Nocardioidaceae	Other	0.000136899	4.31956e-05	0.000115929	0.000333618	1.29328e-05	0.000199226	1.51137e-05	2.26146e-05	0.000120215	0.000608144	1.98017e-05	8.4763e-06	0.000138274	0	0	0	1.003e-06	4.9682e-05	4.80123e-06	2.92425e-06	5.40348e-05	2.25888e-05	1.24913e-05	0	0	9.2976e-06	3.21869e-05	9.03976e-05	0	0	0.000140342	0.000609788	2.43703e-06	0.000597007	8.37833e-06
Actinobacteria	Actinobacteria	Actinomycetales	Nocardioidaceae	-	0.00292344	0.00508446	0.00624327	0.00582828	0.00247455	0.00662112	0.0018161	0.000947583	0.00282405	0.00986461	0.00181337	0.000148984	8.01528e-05	0.000711417	3.06191e-05	1.00966e-05	0.000229486	0.000101265	0	0.000250243	0.000197689	5.82534e-05	0.000158215	8.88258e-06	3.5801e-05	0.000188351	0.00107756	0.000289381	0.00421573	7.22831e-05	0.00657105	0.00984874	0.00269745	0.00498142	0.00227907
Actinobacteria	Actinobacteria	Actinomycetales	Nocardioidaceae	Aeromicrobium	0.000145782	0.00233385	0.000169625	0.000197448	0.000199159	0.00112898	1.6069e-05	4.47723e-05	0.000235765	0.000540928	0.000431145	7.94689e-05	0.000249957	2.19653e-05	0	2.13663e-05	2.60322e-05	0	0	1.74734e-05	0	1.75927e-05	9.03816e-06	1.35656e-05	3.91227e-05	7.56343e-05	8.44994e-06	5.77554e-06	1.01027e-05	1.96518e-05	0.000630275	0.000586823	0.000159223	0.000625959	0.000923652
Actinobacteria	Actinobacteria	Actinomycetales	Nocardioidaceae	Friedmanniella	0.00421029	0.00252171	0.000610432	0.00052552	0.000569911	0.000965234	0.00209883	0.000731733	0.00143025	0.00284343	0.000902456	0.00261017	0.000951676	0.00272253	5.41322e-05	0.000149617	0.00106147	0.000556386	0.00020181	0.000482487	0.00172268	0.00143838	0.000652499	0.000274154	0.000506774	0.000943522	0.00158908	0.00136696	0.00103948	0.000461194	9.92024e-05	0.000201189	0.000601443	0.00113578	0.00132777
Actinobacteria	Actinobacteria	Actinomycetales	Nocardioidaceae	Kribbella	2.14151e-05	0	0	0	0	0	0	0	0	0	0	0	0	0	0	0	0	0	0	0	0	0	0	0	0	0	0	0	0	0	0	3.88754e-06	0	0	0
Actinobacteria	Actinobacteria	Actinomycetales	Nocardioidaceae	Nocardioides	0.000391397	0.000615041	0.000889067	0.000851308	0.000476155	0.000925223	0.000939124	0.000139126	0.000426025	0.0018317	0.000499511	3.23027e-05	6.99482e-05	0	0	4.27326e-06	0	1.09543e-05	0	0.000366413	2.83741e-05	2.68819e-05	2.25954e-05	4.29124e-05	0.000126312	3.93184e-05	0.000311203	4.17307e-06	0.000116052	0.000124097	0.000582585	0.00192784	0.000227166	0.0012483	0.000147683
Actinobacteria	Actinobacteria	Actinomycetales	Nocardiopsaceae	Thermobifida	1.43385e-05	0	3.99518e-05	0.000289157	6.39864e-05	1.31691e-05	0	0	0	9.96207e-05	0	0	0	0	0	0	9.98615e-06	0	0	0	0	1.75927e-06	0	5.494e-05	0	0	0	0	0	0	6.34277e-05	2.41088e-05	9.74811e-06	0.000331345	3.13999e-05
Actinobacteria	Actinobacteria	Actinomycetales	Propionibacteriaceae	Other	0	0	0	0	0	0	0	0	0	0	0	0	0	8.78611e-06	0	0	0	0	0	5.8485e-06	7.10863e-06	0	0	0	0	0	0	0	0	0	0	3.49879e-05	0.00017536	0.00017826	0
Actinobacteria	Actinobacteria	Actinomycetales	Propionibacteriaceae	-	0.00162435	0.000840055	0.00185378	0.000976064	0.00116398	0.000946383	0.000244522	0.00105265	0.00203962	0.000930053	0.00035926	0.00231327	0.00152548	0.000981071	0.000884526	0.00198794	0.00162833	0.00327342	0.00217341	0.00277662	0.00201257	0.00198096	0.00284126	0.00238787	0.00420968	0.00156598	0.00106607	0.00232778	0.00282396	0.00346385	0.000522294	0.00113456	0.00139565	0.000791278	0.00249038
Actinobacteria	Actinobacteria	Actinomycetales	Propionibacteriaceae	Microlunatus	0.00196143	0.00125506	0.00156854	0.00240566	0.00149502	0.00197362	0.0012852	7.40776e-05	0.000929189	0.00225179	0.000284624	3.1822e-06	3.2004e-05	4.56876e-05	2.41444e-05	1.24295e-05	7.51104e-06	0	3.74521e-06	0	2.29779e-05	1.09774e-05	1.541e-05	2.07628e-05	4.07657e-05	3.29885e-05	4.38489e-06	0.000121623	0.000149151	4.95054e-05	0.00125731	0.00317116	0.000921628	0.00181026	5.61184e-05
Actinobacteria	Actinobacteria	Actinomycetales	Propionibacteriaceae	Propionibacterium	0.000628868	0.000222584	0.000142721	0.000943417	0.00139427	0.000747385	0.000559866	0.000598181	0.000776889	0.00134997	0.000813257	0.00376971	0.000338017	0.00204559	0.000121641	0.000254243	0.000144445	0.000409266	0.0033138	0.00187534	0.00159373	0.000518467	0.000317079	0.000365566	0.00124532	0.000541396	0.00157047	0.00072348	0.0016544	0.000402882	0.000627782	0.000267187	0.00022152	0.00249895	0.00231443
Actinobacteria	Actinobacteria	Actinomycetales	Pseudonocardiaceae	Other	0.000792538	0.000644713	0.00113668	0.000840968	0.000288471	0.00198296	0.000868866	0.000423514	0.000851928	0.00119697	2.54898e-05	0.000360092	0.000401451	0.000588055	6.28615e-05	3.25059e-06	0.00108563	0.000940774	2.31377e-05	0.000197407	0.00188553	0.000351714	0.000812144	0.00031051	0.000504486	0.000216087	0.00027258	0.00187753	0.00136077	0.000169179	0.000967012	0.000549132	0.000299601	0.00137776	0.00119019
Actinobacteria	Actinobacteria	Actinomycetales	Pseudonocardiaceae	-	0	0	0	0	0	0	0	0	0	0	0	0	0	0	0	0	0	0	0	0	0	0	0	0	0	0	0	0	0	0	0	0	0	0	0
Actinobacteria	Actinobacteria	Actinomycetales	Pseudonocardiaceae	Actinomycetospora	0.00219168	1.93689e-05	5.48355e-05	0.00014425	1.63808e-05	0.00013895	2.39219e-05	2.8509e-05	2.17683e-05	7.02457e-05	0.000103996	0.00010649	2.09563e-05	0	2.46656e-05	1.37398e-05	2.83623e-05	8.21576e-06	4.80123e-06	8.70018e-05	0.000141475	3.08941e-05	0.000181134	0.0027957	3.30935e-05	6.3279e-05	7.62701e-05	0.00018209	9.76079e-05	0.000120668	2.83491e-05	4.08345e-05	0.00034204	0.000336021	0.000118165
Actinobacteria	Actinobacteria	Actinomycetales	Pseudonocardiaceae	Pseudonocardia	0.000760165	0.000431136	0.000912422	0.00101708	0.000572353	0.00153233	0.000208114	0.000187695	0.000288256	0.00152335	5.48153e-05	1.7875e-05	0.000135205	5.60898e-05	7.88561e-06	2.20204e-06	1.30246e-05	4.25732e-05	6.80286e-05	2.26059e-05	0.000214565	7.24799e-06	6.15055e-05	0.000146176	0.000100512	2.49607e-05	4.18048e-05	0.000279261	0.000639582	2.78415e-06	0.00044937	0.00130363	0.000105235	0.0016314	5.56828e-05
Actinobacteria	Actinobacteria	Actinomycetales	Sporichthyaceae	-	0.00114396	0.00275405	0.00084937	0.000700297	0.000202889	0.002969	0.00157906	0.000176233	0.00090151	0.00184739	0.00194961	0.000250751	0.000323357	0.00685261	0.000146484	2.20204e-06	0.00279002	0.00237339	4.42226e-05	0.00220773	0.00150882	0.00294917	0.000831072	5.13463e-05	8.2395e-05	0.000167552	0.000591358	0.00230072	0.000944567	0.0019922	0.00020423	0.000354607	0.000677171	0.00111478	0.00139723
Actinobacteria	Actinobacteria	Actinomycetales	Streptomycetaceae	Other	0.000334059	0.000540468	0.000155064	0.00027584	0.00014264	7.40852e-05	1.20058e-05	9.52762e-06	6.49947e-06	0.00026872	1.42625e-05	2.22754e-05	0	0	0	0	2.60322e-05	2.73859e-06	0	0	3.55432e-06	0	2.25954e-05	0	0	1.87823e-06	0	0	0	0.000110981	0.000194386	0.00018779	8.43589e-05	0.000508618	1.96835e-05
Actinobacteria	Actinobacteria	Actinomycetales	Streptomycetaceae	-	4.13553e-05	0.00123853	0.000155892	0.000476735	8.18278e-05	0.000108612	1.39248e-05	1.61269e-05	8.71274e-05	0.000450161	1.46288e-05	3.1822e-06	3.65529e-06	0	0	0	6.50804e-06	8.21576e-06	0	0	0	0	0	0	0	1.87823e-06	0	0	0	0.000230724	0.000242776	0.000190761	0.000563232	0.000562798	1.97305e-05
Actinobacteria	Actinobacteria	Actinomycetales	Streptomycetaceae	Streptomyces	0	0	0	0	0	0	0	0	0	0	0	0	0	0	0	0	0	0	0	0	0	0	0	0	0	0	0	0	0	0	0	0	0	0	0
Actinobacteria	Actinobacteria	Actinomycetales	Williamsiaceae	Williamsia	0.00107171	0.000529605	0.000900759	0.000529542	0.000313622	0.00024935	4.91249e-05	1.52248e-05	0.000437362	0.000818672	0.000487811	7.72925e-06	6.0602e-06	4.73037e-05	0	0	1.30161e-05	0	0	8.73668e-06	0.000386618	2.43986e-05	0	5.21021e-06	0	6.14103e-05	0	0.000164228	6.8466e-05	5.10685e-05	0.00126686	0.000435471	0.000553634	0.00101584	3.56482e-05
Actinobacteria	Nitriliruptoria	Other	Other	Other	0.0031977	0.000106357	0.000511463	0.000174809	0.000522027	0.000347632	9.39711e-05	0.00013852	0.000797723	0.000166133	0.000360147	0.00284567	0.00140213	0.000321805	0.000561383	0.000486777	0.000585466	0.00104019	0.00163235	0.000828885	0.00185762	0.000606938	0.000361301	0.000230751	0.000563494	0.00158174	0.000733604	0.000556065	7.66697e-05	0.000822057	0.000286082	0.000354867	0.000327819	0.000229282	0.00202698
Actinobacteria	Nitriliruptoria	Euzebyales	Euzebyaceae	Euzebya	0.00030213	0.000366482	0.000281055	0.000188812	0.000368785	0.000195489	0.000564381	0.000100354	0.000883956	9.85015e-05	0.000743288	0.00243415	0.000796153	0.000235092	0.000220317	0.000213388	0.000280805	0.00100948	0.000858487	0.0012317	0.0012056	0.000417569	0.000805597	0.000303943	0.00069489	0.000528582	0.00110372	0.00112792	0.000112802	0.000767907	0.000488418	0.000681111	0.000448262	0.000885791	0.000849944
Actinobacteria	Rubrobacteria	Rubrobacterales	Rubrobacteraceae	Rubrobacter	0	0	0	0	0	0	0	0	0	0	0	0	0	0	0	0	0	0	0	4.8658e-06	0	0	0	0	0	0	6.67664e-06	0	0	0	0	0	0	0	0
Actinobacteria	Thermoleophilia	Gaiellales	Gaiellaceae	-	0.000401105	0.000442426	0.00172154	0.00316233	0.000588848	0.0018712	0.000271938	0.000406756	0.000531166	0.00175958	0.000703831	3.1822e-06	9.44957e-06	8.54879e-05	0	1.57337e-05	4.42933e-06	5.55849e-05	1.9664e-06	0	1.53186e-05	1.38037e-05	9.24602e-06	1.71791e-06	0	2.47936e-05	0	0.000113614	6.80905e-05	0	0.0011473	0.00265437	0.000156842	0.00347638	0.000824866
Actinobacteria	Thermoleophilia	Solirubrobacterales	-	-	0	2.75398e-05	7.01145e-05	8.34651e-05	0	0.000282262	0	0	2.97543e-05	5.97168e-05	0	0	4.95432e-06	7.09555e-05	0	0	0	0	0	0	0	0	0	0	0	0	0	7.04424e-06	0	0	4.11749e-05	0.000168421	3.01738e-05	0.000250188	1.82561e-05
Actinobacteria	Thermoleophilia	Solirubrobacterales	Patulibacteraceae	-	0.000199629	0.000161228	0.00038778	0.000441778	0.000529402	0.000858195	2.62664e-05	0.000111877	8.04559e-05	0.000946504	9.355e-05	0	0	0	0	0	4.42933e-06	0	0	0	0	4.50182e-05	0	0	0	0	8.44994e-06	7.04424e-06	0	4.82675e-05	0.000491557	0.000795068	0.000205359	3.48012e-05	1.91341e-05
Actinobacteria	Thermoleophilia	Solirubrobacterales	Patulibacteraceae	Patulibacter	1.60658e-05	4.98306e-05	5.24934e-05	0.000262159	6.26199e-05	0.000204508	2.64061e-06	0	4.2918e-06	9.68497e-05	7.48063e-05	0	0	0	0	0	0	0	0	0	0	0	0	6.20609e-06	0	0	0	0	0	2.78415e-06	8.13576e-05	9.15136e-05	7.35755e-05	0.000117293	0
Actinobacteria	Thermoleophilia	Solirubrobacterales	Solirubrobacteraceae	-	1.51601e-05	8.29136e-05	0.000242965	0.000381167	3.79767e-05	0.000328681	1.28381e-05	4.92458e-06	1.52361e-05	3.36046e-05	5.81439e-06	0	0	1.75707e-06	0	0	9.83676e-06	2.95145e-05	0	0	0	0	0	0	0	0	0	0	0	0	8.95355e-05	0.000381657	2.33274e-05	9.77125e-06	1.14536e-05
Bacteroidetes	Bacteroidia	Bacteroidales	-	-	0.000434974	0.0005032	0.000166094	2.17908e-05	5.87127e-05	8.17178e-05	0.00107512	0.00190026	0.000152122	7.25132e-05	5.86256e-05	0.00347005	2.12082e-05	2.92444e-05	0.0082123	0.000971667	0.000291306	0.00250051	0.00180214	0.00611915	0.0126728	0.0028616	0.00499272	0.0196395	0.00873479	0.0295316	0.00826701	0.0382175	0.0259697	0.0115106	0.00114564	0.00092196	0.000156294	0.00011249	6.0739e-05
Bacteroidetes	Bacteroidia	Bacteroidales	Bacteroidaceae	Bacteroides	0.00184342	0.0384737	0.00262514	0.00802428	0.00415426	0.0183446	0.012746	0.0326262	0.00786765	0.00635048	0.0162262	0.00970042	0.0100362	0.00962171	0.00223367	0.013087	0.00989044	0.00283748	0.0016179	0.00516874	0.00873143	0.00177297	0.0056905	0.0377363	0.0044722	0.0137068	0.00923677	0.00491149	0.00692347	0.0164206	0.0229132	0.00912106	0.0124493	0.0130105	0.0115195
Bacteroidetes	Bacteroidia	Bacteroidales	Porphyromonadaceae	Paludibacter	2.24829e-05	4.16618e-06	3.64186e-05	8.60704e-06	1.96535e-05	5.696e-05	3.68289e-05	0.000213639	8.75765e-05	0.000173577	7.49215e-05	0.000178741	2.40491e-06	4.51013e-05	0.00123795	0.000265892	4.42933e-06	0.000179863	0.000665263	8.73668e-06	9.60977e-05	4.5626e-05	3.00978e-05	0.000551445	0.000160587	7.30591e-05	6.96342e-05	1.67698e-05	4.53937e-05	2.66885e-05	0.000370408	5.93628e-05	5.36146e-05	0.00012466	0.000402618
Bacteroidetes	Bacteroidia	Bacteroidales	Porphyromonadaceae	Parabacteroides	7.51112e-07	0.00078603	0	3.01246e-05	8.19247e-06	7.97855e-06	0	7.0215e-05	2.83865e-06	2.07797e-06	0	0	0	2.19443e-05	0	0	3.32872e-06	6.00889e-06	0	0	7.10863e-06	0	1.86824e-05	1.71791e-06	4.87789e-05	6.09736e-06	0	0	0	0	0.000118141	0	0	0	7.84191e-06
Bacteroidetes	Bacteroidia	Bacteroidales	Porphyromonadaceae	Porphyromonas	0.020915	0.0129693	0.00633477	0.00643075	0.0150105	0.0189795	0.0134938	0.0360302	0.0218506	0.0422602	0.0188192	0.0540589	0.0321673	0.0295965	0.0318461	0.0119099	0.0125746	0.0577964	0.0300457	0.0411381	0.0244161	0.00594891	0.0302753	0.0696757	0.0791805	0.0387925	0.0318445	0.0243628	0.0292299	0.0101351	0.0378818	0.038412	0.0235744	0.0324067	0.0449308
Bacteroidetes	Bacteroidia	Bacteroidales	Porphyromonadaceae	Tannerella	0.000382228	6.15939e-05	0.000134094	4.7451e-05	7.40437e-05	9.09178e-05	0.000398621	0.000586735	0.000329378	2.79746e-05	5.04735e-05	0.00141485	0.00193066	0.000398042	0.000553126	0.000295988	0.000187967	0.00286629	0.00051453	0.000364015	0.000588955	0.000196944	0.000455505	0.00177655	0.00106278	0.00157088	0.000163497	0.000149279	0.000269233	0.000223714	0.0001265	0.00011665	0.000181589	6.04566e-05	0.000405598
Bacteroidetes	Bacteroidia	Bacteroidales	Prevotellaceae	Prevotella	0.000285735	0.00305913	0.000899309	0.00335824	0.00119635	0.0033538	0.000228275	0.00454206	0.00212393	0.000495026	0.000426771	0.000736868	0.000549931	0.00122647	2.03108e-05	0.00158735	0.00139945	0.000844583	0.00183101	0.00152016	0.00241837	0.000176875	0.0021576	0.000754102	0.00142089	0.002874	0.000162231	0.000753739	0.00116947	0.00312426	0.000607114	0.00106723	0.000620011	0.000818148	0.000170273
Bacteroidetes	Bacteroidia	Bacteroidales	Rikenellaceae	-	0	4.87639e-05	0	8.60704e-06	0	0	0	0	0	0	0	0	0	0	0	0	0	0	0	8.73668e-06	1.0663e-05	0	0	0	0	0	0	0	0	1.36844e-05	2.13577e-06	0	0	0	0
Bacteroidetes	Bacteroidia	Bacteroidales	S24-7	-	2.56531e-05	0.00335073	0.000241299	6.61797e-05	0.000174773	0.00021404	4.42401e-05	0.00282551	0.000248789	2.60134e-05	3.3129e-05	0.000388185	2.63869e-05	0.000680468	0	0.000649931	0.000530825	4.26792e-05	1.37648e-05	0.00112346	0.000386755	7.60433e-06	0.00047787	6.48847e-05	0.000883951	0.000153636	4.22497e-06	6.64187e-05	0.000176797	4.1174e-06	0.000581551	0.000303641	0.000124667	0.000330357	3.52065e-05
Bacteroidetes	Bacteroidia	Bacteroidales	SB-1	-	0	0	0	0	0	0	0	0	0	0	0	0	0	0	0	0	0	0	0	0	0	0	0	0	0	0	0	0	0	0	0	0	0	0	0
Bacteroidetes	Bacteroidia	Bacteroidales	[Paraprevotellaceae]	CF231	0	0	0	0	0	0	0	0	0	0	0	0	0	0	0	0	0	0	0	0	0	0	0	0	0	0	0	0	0	0	0	0	0	0	0
Bacteroidetes	Bacteroidia	Bacteroidales	[Paraprevotellaceae]	[Prevotella]	0.00304947	0.00854046	0.00174983	0.0022503	0.00275342	0.0128425	0.00437882	0.0296839	0.00635089	0.0035219	0.0110878	0.00612694	0.0061362	0.00299547	0.00157002	0.0020641	0.000580492	0.00629855	0.00187528	0.00706511	0.00384449	0.000767208	0.00164098	0.00580588	0.00227441	0.00204254	0.00128104	0.0045121	0.00747655	0.00231377	0.00661884	0.00502137	0.00837335	0.00780951	0.00771632
Bacteroidetes	Cytophagia	Cytophagales	Other	Other	0	0	0	0	0	0	0	0	0	0	0	0	0	0	0	0	0	0	0	0	0	0	0	0	0	0	0	0	0	0	0	0	0	0	0
Bacteroidetes	Cytophagia	Cytophagales	Cytophagaceae	Other	0	0	0	0	0	0	0	0	0	0	0	0	0	0	0	0	0	0	0	0	0	0	0	0	0	0	0	0	0	0	0	0	0	0	0
Bacteroidetes	Cytophagia	Cytophagales	Cytophagaceae	-	0	0	1.08684e-05	4.30352e-06	1.16052e-05	1.53596e-05	0.000142679	0	0	0	2.44418e-05	9.5466e-06	0	0	0	0	0	0	0	0	0	0	0	0	0	0	0	1.40885e-05	0	0	0	0	0	2.74846e-05	0
Bacteroidetes	Cytophagia	Cytophagales	Cytophagaceae	Adhaeribacter	0.00064691	0.000191798	4.18172e-06	0.000358056	4.8912e-05	3.04647e-05	2.71644e-05	0	0.000531352	0.000244541	0.000193462	0.000652675	2.22944e-05	5.9405e-06	2.71615e-06	0	0.000228053	0.000202655	0	1.46213e-05	9.19118e-05	2.19549e-05	0	8.34041e-05	0.000104067	1.67648e-05	0	0.000106698	0.000765321	5.5683e-06	0	0	0	3.43558e-05	6.12895e-05
Bacteroidetes	Cytophagia	Cytophagales	Cytophagaceae	Dyadobacter	0.000341591	0.00137435	0.000278102	0.000990106	0.000387705	0.000680573	5.35653e-05	0	0.000709196	0.00124793	0.000204469	6.3644e-06	1.4863e-05	0	2.19495e-06	0	0	0	0	0	7.25928e-05	0	0	0	2.67692e-05	7.36286e-06	0	0	0	1.14199e-05	0.00137364	0.000421521	0.00089131	0.000954695	0.000697776
Bacteroidetes	Cytophagia	Cytophagales	Cytophagaceae	Hymenobacter	0.00502417	0.00875076	0.00294852	0.00645673	0.00179099	0.00402643	0.000560333	0.000118143	0.00633645	0.00588174	0.00339124	0.00026023	0.000296267	0.00792763	3.25938e-05	0.000130267	0.000776765	0.000648459	4.80123e-06	0	0.000510178	0.00387908	0.000103446	0.000454693	0.000422152	0.000109596	6.02436e-05	0.000679732	0.000246072	0.000247621	0.00426276	0.00351804	0.00300571	0.00294982	0.00388604
Bacteroidetes	Cytophagia	Cytophagales	Cytophagaceae	Pontibacter	0	0	0	0	0	0	0	0	0	0	0	0	0	0	0	0	0	0	0	0	0	0	0	0	0	0	0	0	0	0	0	0	0	0	0
Bacteroidetes	Cytophagia	Cytophagales	Cytophagaceae	Rhodocytophaga	0	9.89757e-05	4.59989e-05	0.00011122	5.80262e-06	5.65076e-05	0.00012909	0	0	0.000132876	1.75545e-05	0	0	0	0	0	0	0	0	0	0	0	0	0	0	6.24717e-05	0	2.8177e-05	0	0	0	3.89664e-05	1.15103e-05	0	1.56838e-06
Bacteroidetes	Cytophagia	Cytophagales	Cytophagaceae	Spirosoma	6.20921e-05	3.28462e-05	0	0.000418305	2.75149e-05	5.86859e-05	2.36212e-05	3.83925e-05	0.000343082	0.00107813	3.22156e-05	0.000101716	0.00087677	0	5.4323e-06	0	0.000190431	8.26701e-06	0	2.92425e-06	6.59054e-05	9.47191e-05	5.54225e-05	1.85491e-05	0.00189704	0.00023713	5.7798e-05	0.000137479	0.000213656	4.42165e-05	0	0.000102042	0.000278982	0.000278982	4.08597e-05
Bacteroidetes	Flavobacteriia	Flavobacteriales	Flavobacteriaceae	Capnocytophaga	0.0218021	0.0392831	0.0109162	0.00303888	0.0251983	0.0118048	0.00495122	0.0263719	0.0184369	0.0147161	0.0131815	0.0549049	0.046457	0.0146895	0.0196902	0.024511	0.0192022	0.0498737	0.0356719	0.0344997	0.0252878	0.0659016	0.0102596	0.0103154	0.0291109	0.0208202	0.0129969	0.0241676	0.0169685	0.074309	0.0340511	0.0193025	0.0101695	0.0146148	0.0385452
Bacteroidetes	Flavobacteriia	Flavobacteriales	Flavobacteriaceae	Flavobacterium	0.00350422	0.00316474	0.000346333	0.000483936	0.000884895	0.00105411	0.000551961	0.00510625	0.00222614	0.000495396	0.00805965	0.00414084	0.00107361	0.00194707	0.00295877	0.00476943	0.00066838	0.0181002	0.00577114	0.00267897	0.00236751	0.00265643	0.00150453	0.000590151	0.000718211	0.00201811	0.00642418	0.00245946	0.00395832	0.00405058	0.00047846	0.0015021	0.000640046	0.000866045	0.00250826
Bacteroidetes	Flavobacteriia	Flavobacteriales	Flavobacteriaceae	Gillisia	0	0	0	0	3.93069e-06	4.91337e-07	0	1.61269e-05	0	0	0	0	0	0	0	0	0	0	0	0	0	0	0	0	0	0	0	0	0	0	0	0	1.73904e-05	0	0
Bacteroidetes	Flavobacteriia	Flavobacteriales	Flavobacteriaceae	Salinimicrobium	0	0	0	0	0	0	0	0	0	0	0	0	0	0	0	0	0	0	0	0	0	0	0	0	0	0	0	0	0	0	0	0	0	0	0
Bacteroidetes	Flavobacteriia	Flavobacteriales	[Weeksellaceae]	Other	0.00372749	0.000294317	0.000609029	0.000123089	0.000634266	0.000297603	0.000131738	0.00036927	0.00232034	0.000129403	0.00242418	0.003374	0.000569742	0.000331659	0.00210376	0.00138103	0.000620837	0.00267165	0.00310616	0.0042265	0.00220068	0.00274711	0.000488315	0.000202264	0.000597278	0.00204446	0.00140472	0.000226602	0.000658061	0.000921095	7.48951e-06	0.000390701	0.000695884	0.0019462	0.000463767
Bacteroidetes	Flavobacteriia	Flavobacteriales	[Weeksellaceae]	-	0.0380263	0.0313014	0.0270667	0.00717795	0.0564554	0.0305324	0.0266096	0.036662	0.0597365	0.0310297	0.0258615	0.0500965	0.0449351	0.0309043	0.0277899	0.0258482	0.0150135	0.0482508	0.0818826	0.0907753	0.0527174	0.145436	0.0247827	0.0131754	0.0277144	0.0463382	0.0493107	0.0374326	0.0368441	0.0967605	0.00930745	0.0345771	0.040346	0.0401002	0.0310112
Bacteroidetes	Flavobacteriia	Flavobacteriales	[Weeksellaceae]	Chryseobacterium	0.0038623	0.0128768	0.00574357	0.0137295	0.00452528	0.0113441	0.00301295	6.83314e-05	0.00410971	0.0142145	0.00746556	6.12818e-06	3.14083e-05	0.00199633	2.85343e-05	2.20204e-06	2.51473e-05	1.18058e-05	2.01931e-05	3.16033e-05	2.55317e-05	9.47944e-05	0	4.63727e-06	0.000148044	0.000468131	0.000168222	1.40885e-05	0.00152931	1.67628e-05	0.0119199	0.00930043	0.00479652	0.0136524	0.00163202
Bacteroidetes	Flavobacteriia	Flavobacteriales	[Weeksellaceae]	Cloacibacterium	0.000176971	0.000684391	0	0	0	6.95449e-05	0	0.000108368	5.03051e-05	1.2825e-05	2.60712e-05	3.69462e-05	0	0.00168123	0	0	1.8e-05	6.62427e-05	2.65573e-06	0	8.88579e-06	8.56781e-06	1.0373e-05	0	0	0.000827549	0.000200696	0	0.000151339	0	4.58836e-05	0	0	0	1.42727e-05
Bacteroidetes	Flavobacteriia	Flavobacteriales	[Weeksellaceae]	Riemerella	0.00238564	0.000492248	0.000587984	0.000846716	0.00110235	0.000416147	9.00859e-05	0.00189278	0.000360711	0.00123999	0.00215394	0.00201563	0.00135236	4.20444e-05	0.000966917	0.000848834	0.00043766	0.00284208	0.00423584	0.00192296	0.00188538	0.00195285	0.0065619	0.00373544	0.0109824	0.00827898	0.00439657	0.059324	0.00107272	0.0013812	0.000121278	0.000704348	0.00209051	0.00209614	0.000777973
Bacteroidetes	Flavobacteriia	Flavobacteriales	[Weeksellaceae]	Wautersiella	0	0	0	0	5.80262e-06	7.25327e-07	0	0	4.46315e-05	0	0	3.1822e-06	0	0	0	1.49564e-05	0	0	0	0	0	0.000185546	0	0	0	0.000123422	0	0	0	8.63032e-05	0	0	0	0	3.40497e-06
Bacteroidetes	Sphingobacteriia	Sphingobacteriales	Sphingobacteriaceae	Other	0	0	8.06077e-06	0	0	0	0.000278563	0	0	0	0	0	0	0	8.84799e-05	0	4.42933e-06	0	0	0	0	0	0	0	0	0	0	0	0	0	2.8042e-06	8.65921e-06	0	0	0
Bacteroidetes	Sphingobacteriia	Sphingobacteriales	Sphingobacteriaceae	-	0.0011036	0.000493515	0.00142077	0.000172255	0.000240154	0.000783026	0.000288264	5.09295e-05	0.000260481	0.00135773	6.13569e-05	0	3.76462e-05	0.000106433	0	6.7293e-06	0.000249398	0.00010151	8.76392e-05	0.000163458	0.00037852	0.000185847	2.91955e-05	0.00102319	0.000210795	0.000121897	0.000383097	0.00041379	0.00119791	5.5683e-06	0.000855667	0.000618972	0.00045017	0.00450354	0.000155831
Bacteroidetes	Sphingobacteriia	Sphingobacteriales	Sphingobacteriaceae	Pedobacter	0.00150323	0.00276088	0.0016546	0.00808048	0.00117307	0.0054792	0.00105364	8.01168e-05	0.00187035	0.00616161	0.00376973	0	3.65529e-05	0.00318293	2.63394e-05	0	4.55563e-05	3.0141e-05	0	0	1.20988e-05	0.000119975	0.000175396	0.000174541	1.94685e-05	0.000157163	0	3.98516e-05	6.48481e-06	2.99928e-05	0.00912875	0.00390228	0.00195762	0.00769617	0.000628651
Bacteroidetes	Sphingobacteriia	Sphingobacteriales	Sphingobacteriaceae	Sphingobacterium	0	3.32785e-05	0	0	4.34619e-05	1.17691e-05	3.39711e-05	0	0.000102071	0.000127857	0	0	1.09659e-05	0.000431293	0	0	0	0	0	0	4.49006e-05	0	0	0	8.15315e-05	1.01914e-05	0	0	1.29696e-05	0	8.85748e-05	1.75301e-05	1.16637e-05	2.06135e-05	0
Bacteroidetes	[Saprospirae]	[Saprospirales]	Chitinophagaceae	-	0.00068918	0.000700683	0.00124484	0.00450964	0.000420027	0.00181952	0.00289653	0.000119122	0.000668732	0.00187919	0.00100523	0	7.98914e-05	1.18259e-05	0	0	5.69979e-05	0	0	4.86334e-05	0	2.99873e-05	9.81701e-06	6.95591e-06	8.64364e-06	1.08046e-06	0	4.11203e-05	0.000236696	5.6686e-05	0.000815855	0.00226734	0.000927705	0.00103456	0.0021214
Bacteroidetes	[Saprospirae]	[Saprospirales]	Chitinophagaceae	Flavisolibacter	0.000153961	0.000447111	0.00111531	0.000809408	0.000179013	0.00076253	0.00396678	2.46229e-05	0.000324301	0.00124464	0.000160842	3.1822e-06	0	5.8963e-05	0	0	1.003e-06	0	0	0	0	0	0	0	0	1.02151e-05	0	7.04424e-06	0	6.3577e-05	0.000738198	0.000247658	0.000867298	0.000915807	8.37833e-06
Chlorobi	OPB56	-	-	-	0.000736088	0.000199943	8.35434e-05	0.000251176	9.82674e-05	0.000333657	2.64061e-06	0.00178194	0.00111371	0.000691944	8.74621e-05	0.00128697	8.15045e-05	0.000119639	0.000544347	0.000299346	0.000473768	0.00501497	0.000857624	0.00333067	0.00116061	0.000199408	0.00176281	0.00302404	0.00128806	0.00318519	0.000326865	0.000295349	0.00071961	0.000499968	0.00020779	0.000729349	0.000806903	3.77013e-05	0.00547471
Chloroflexi	Anaerolineae	Caldilineales	Caldilineaceae	-	0.00024902	6.09651e-05	4.95995e-05	0.000227162	0.000106972	4.9609e-05	3.96092e-06	2.41903e-05	0	5.09427e-05	0	0	0	0	0	0	0	0	0	0	0	5.48872e-06	1.30893e-05	0	0	0	0	0	0	0	5.6084e-06	1.23039e-05	0	0	3.93213e-05
Chloroflexi	Ellin6529	-	-	-	6.6737e-05	0.000162812	0.000323373	0.00148835	0.000131249	0.000578084	0.000122398	1.77566e-05	0.000134234	0.000781419	9.21326e-05	0.000335895	0	0	0	0	1.003e-06	8.21576e-06	1.44037e-05	0	1.77716e-05	1.75927e-06	0	0	0	0	4.74987e-05	0	5.83633e-05	6.66514e-05	0.000461411	0.000775183	0.00022464	0.000442393	2.58681e-05
Chloroflexi	Gitt-GS-136	-	-	-	1.80755e-05	7.5737e-05	0.000224784	0.000430016	4.60928e-05	0.000209968	3.39711e-05	1.96983e-05	0	0.00032528	2.3406e-05	0	0	0	0	0	0	0	0	0	0	2.53478e-06	0	0	0	0	0	0	0	0	0.000284191	0.000747172	5.20503e-05	0.0008381	4.87598e-05
Chloroflexi	S085	-	-	-	0	3.58618e-06	0	0	0	1.21753e-05	0	0	0	0	0	0	0	0	0	0	0	0	0	0	0	0	0	0	0	0	0	0	0	0	0	6.49441e-05	0	0	0
Chloroflexi	Thermomicrobia	JG30-KF-CM45	-	-	2.18742e-05	1.43447e-05	2.73543e-05	0	0.000187866	0.000130616	0	0.00015789	6.29723e-06	0.000134003	1.10534e-05	0	2.87439e-05	0	0	0	0	0	0	3.9315e-05	0	8.02677e-05	6.16401e-06	0	0	5.93373e-06	4.64458e-05	4.17307e-06	0	2.95084e-05	0.000153963	1.47647e-05	9.20931e-05	8.36947e-05	6.80995e-06
Cyanobacteria	Other	Other	Other	Other	0.0133084	0.0324105	0.00907924	0.00862932	0.0155862	0.0306804	0.00711726	0.00572057	0.0110968	0.00780738	0.0143825	0.0195575	0.00583504	0.0147268	0.00104074	0.000402485	0.0199877	0.0166212	0.00238085	0.0055465	0.0265155	0.0164331	0.00607827	0.00802959	0.0146948	0.0146592	0.0223706	0.0223204	0.00695663	0.0038626	0.00278723	0.00690371	0.0106843	0.0220086	0.00653496
Cyanobacteria	4C0d-2	YS2	-	-	0	0	0	0	0	0	0	0	0	0	0	0	0	0	0	0	0	0	0	0	0	0	0	0	0	0	0	0	0	0	0	0	0	0	0
Cyanobacteria	Nostocophycideae	Nostocales	Nostocaceae	Other	0.00263077	0.00224321	0.00328162	0.00154447	0.000873243	0.00467865	0.00222406	0.000569709	0.00382451	0.000994466	0.000472674	0.00195531	0.00238113	0.00406078	5.93396e-05	0.000104824	0.00244745	0.00221335	0.000172277	0.00110224	0.00471852	0.000899668	0.000593405	0.000364072	0.00328437	0.000925187	0.00663464	0.00346454	0.00163621	0.000776364	0.00179121	0.000597458	0.000618035	0.0038923	0.000417002
Cyanobacteria	Nostocophycideae	Nostocales	Nostocaceae	Nostoc	0	0	0	0	0	0	0	2.95659e-05	0	0	0	0	0	0	0	0	0	0	0	0	0	0	0	0	0	0	0	0	0	0	0	0	9.96365e-05	9.96365e-05	0
Cyanobacteria	Nostocophycideae	Nostocales	Nostocaceae	Toxopsis	0.0088839	5.53695e-05	1.44429e-05	0.000169501	9.11446e-05	0.000113656	0	0.000212808	5.36682e-05	0.000154322	0	4.90997e-06	4.056e-05	0	0	3.25059e-06	0	0.000374271	9.60246e-06	0.000875401	0.000477273	5.48872e-06	2.9374e-05	0.000369097	0.000728142	0.00165558	0	2.11327e-05	2.56757e-06	0	0	7.38633e-05	3.5244e-06	0	4.56725e-05
Cyanobacteria	Nostocophycideae	Stigonematales	Rivulariaceae	Calothrix	0.00322298	0.00386237	0.001754	0.00220248	0.00251614	0.00119462	0.000752212	0.00173096	0.00273161	0.0119197	0.00695886	0.000304995	0.00154795	0.00204452	0.000308508	0.000137294	0.00440675	0.00231103	0.00038152	0.000745854	0.00251603	0.00233689	0.000770523	0.000213847	0.00404267	0.00237625	0.00389951	0.00122218	0.0016837	0.000392123	0.000257126	0.000432956	0.000467072	0.000233619	0.00227637
Cyanobacteria	Oscillatoriophycideae	Other	Other	Other	0.00134683	0.000576595	6.65028e-05	0.00152659	0.000546058	0.000149426	0.000254168	0.0001758	0.00081957	0.00161605	0.00296988	2.64396e-05	0.000158538	7.0283e-06	3.29242e-05	8.80815e-06	0.000165009	3.03903e-05	1.92049e-05	0.000599327	0.000492072	0.000297034	0.000102517	0.000145972	0.00105583	0.000187764	0.00131111	0.000336303	0.00118136	3.39912e-05	0.000110293	0.000314044	0.000103184	1.59436e-05	0.000302506
Cyanobacteria	Oscillatoriophycideae	Chroococcales	Other	Other	0.00154306	0.000987314	0.000713746	0.000542401	0.00156192	0.000675285	0.000106466	5.12232e-05	0.000542936	0.000893452	0.00109764	5.37001e-05	0.000313963	0.000590013	5.2689e-05	1.83837e-05	0.00172703	0.0005541	8.43726e-05	0.000166795	0.00110064	0.00126971	0.000320046	2.61852e-05	0.000280849	0.000966995	0.00011528	0.00155514	0.0109176	0.000170721	4.53257e-05	0.000181208	0.000185169	0.000514541	9.32542e-05
Cyanobacteria	Oscillatoriophycideae	Chroococcales	-	-	0.000682475	0.000149777	0.000400254	0.000457496	0.00132336	0.000299415	1.45234e-05	0	0.000340573	0.000882269	0.00104497	0	3.41239e-05	0.000226232	0	2.13663e-06	0	0.000987973	6.61414e-05	0	9.62155e-06	0.000265999	0	3.10305e-06	0	0.000260963	0.000116417	0	0.000217241	0.000193248	0.00044884	0.000238343	4.27669e-05	0.00204569	9.17972e-05
Cyanobacteria	Oscillatoriophycideae	Chroococcales	Xenococcaceae	Other	0.00723437	0.00656993	0.00805267	0.00776662	0.00469387	0.00249601	0.0030009	0.00195558	0.00611668	0.0277105	0.00661176	0.00242952	0.00122075	0.0059144	0.000137005	9.89604e-05	0.00233625	0.00165547	0.000408324	0.00124052	0.00370234	0.00447891	0.00139523	0.00195157	0.00978628	0.00168446	0.00518869	0.00325965	0.00889454	0.000889389	0.000664636	0.00171544	0.00211672	0.00561578	0.00178915
Cyanobacteria	Oscillatoriophycideae	Chroococcales	Xenococcaceae	-	0.0843206	0.0286304	0.0303013	0.0223992	0.09443	0.0462481	0.0489785	0.0205545	0.0926876	0.0145362	0.0619743	0.0221795	0.00924536	0.00672473	0.00145238	0.00263074	0.04859	0.0424346	0.0186383	0.0126346	0.124455	0.145824	0.0411615	0.0177219	0.0153758	0.0228352	0.0111718	0.054654	0.0554151	0.042059	0.0137693	0.012097	0.0173295	0.0463646	0.0267299
Cyanobacteria	Oscillatoriophycideae	Chroococcales	Xenococcaceae	Chroococcidiopsis	0.035256	0.0340998	0.016653	0.0154701	0.0335621	0.0306242	0.0527103	0.0316363	0.0315612	0.052821	0.0832882	0.0290771	0.0110911	0.0195005	0.0196758	0.00310233	0.042053	0.0367026	0.0325337	0.0334225	0.052573	0.0676448	0.02909	0.00880585	0.0403679	0.0456087	0.0473692	0.0296443	0.0344287	0.0208822	0.00494203	0.0142715	0.00452539	0.0350058	0.0173219
Cyanobacteria	Oscillatoriophycideae	Chroococcales	Xenococcaceae	Pleurocapsa	0.00310866	7.65968e-05	0.000457385	0.000641987	0.00353949	0.000793662	0.000581784	0.00332143	0.000521209	0.000703746	0.00182422	0.000438472	0.000221887	0.00145821	1.53646e-05	0.000166788	1.42746e-05	0.0140146	0.00436681	0.00222894	0.00262901	0.00247011	4.33113e-05	0.000404602	0.000259438	0.00158549	0.00214091	7.67915e-06	0.00553555	0.00303281	0.00116507	0.00201288	0.0031723	0.0287074	0.000268417
Cyanobacteria	Oscillatoriophycideae	Oscillatoriales	Phormidiaceae	Oscillatoria	0.000264462	0.000100413	0.000279434	0.000139864	2.90131e-05	0.00027409	6.60153e-06	1.07512e-05	0.000138518	0.00137928	0.000295204	0	0	0	0	0	0	0	0	0	0	0	0	1.71791e-06	0	0	0	0	0.000333968	6.67212e-06	0.000131247	0.000513807	0.000104622	0.00020883	0.00169886
Cyanobacteria	Oscillatoriophycideae	Oscillatoriales	Phormidiaceae	Phormidium	6.84646e-05	3.80308e-05	0.00010815	0.000225712	0.00010575	0.00072981	0.00061449	2.39218e-05	8.67531e-05	0.0012804	3.7775e-05	0	7.20124e-06	0	0	0	8.08747e-06	0.000547717	0	0	0	5.27782e-06	0	0	0	1.60668e-05	8.76978e-06	1.95634e-05	5.18785e-05	0	0.000162623	0.00108546	5.14625e-06	8.4283e-05	0.000771356
Cyanobacteria	Synechococcophycideae	Pseudanabaenales	Pseudanabaenaceae	Leptolyngbya	0.000494724	4.30342e-05	8.73893e-05	5.29691e-05	1.19343e-06	0.000118488	0.002113	5.37562e-06	4.14384e-05	5.85402e-05	1.44432e-05	0	0	0	0	0	9.98615e-06	0	0	0	1.77716e-06	0	0	0	0	0	0	8.62449e-05	0	0	7.1791e-05	7.87448e-05	0	0.000158036	0
Deferribacteres	Deferribacteres	Deferribacterales	Deferribacteraceae	Mucispirillum	8.69653e-05	4.31719e-06	0.000208803	0.000798087	9.55788e-06	0.00032107	0.00147374	0.00158748	3.69025e-05	0.000675563	3.75523e-05	1.96399e-06	0	0.0026772	0	3.25059e-06	0	5.408e-05	6.00509e-05	0.000144155	0.00011907	0	8.3275e-06	8.58953e-05	1.83739e-05	0.000595728	1.75396e-05	0.000248348	0.000126284	5.84112e-06	0.00200121	0.000320991	0.00119457	0.000825592	0.00265997
Firmicutes	Bacilli	Bacillales	Other	Other	9.60579e-05	0.000110739	0.000531044	0.00474223	0.00035784	8.11701e-05	0.000131628	2.68781e-06	0.000234049	0.00159811	0.000102247	0.000394824	3.72325e-05	0.00025183	1.09747e-05	0	0	0	8.95745e-06	0	0	0	0	0	0	5.89494e-06	1.00461e-05	0	8.43025e-05	1.47388e-05	0.000822599	0.000620913	4.27669e-05	0.000648087	3.86773e-05
Firmicutes	Bacilli	Bacillales	-	-	0	5.59376e-06	4.70057e-05	6.0847e-05	8.62188e-06	1.84842e-05	8.87715e-06	0	9.55877e-06	5.85204e-05	2.92576e-06	0	1.59568e-05	0	0	0	0	0	0	0.000220984	0	0	0	0.000136534	0	0	0	0	0	0	5.4192e-05	7.38233e-06	0	0	0
Firmicutes	Bacilli	Bacillales	Alicyclobacillaceae	Alicyclobacillus	0	0	0	0	0	0	0	0	0	0.000177168	0	0	0	0	0	0	0	0	0	0	0	0	0	7.83493e-05	0	0	0	0	0	0	3.74476e-06	0	0	0	0
Firmicutes	Bacilli	Bacillales	Bacillaceae	Bacillus	0.00221893	0.000320456	0.00180634	0.0053084	0.000897289	0.000828302	0.000230056	0.000288208	0.000330563	0.00274644	0.000371505	6.3644e-06	3.8407e-05	0.000799256	0	1.07486e-05	3.96224e-05	0.000110813	7.10154e-05	6.0585e-05	0.000352599	3.18919e-05	7.70121e-05	1.32126e-05	4.00933e-05	9.98909e-06	0.000193301	9.21651e-05	0.00122182	3.27378e-05	0.00428611	0.00146002	0.00014859	0.00288224	7.53368e-05
Firmicutes	Bacilli	Bacillales	Bacillaceae	Geobacillus	0.00121301	7.70916e-05	0.000568176	0.0015403	0.000583164	0.000212435	2.39908e-05	5.8489e-05	0.000226022	0.0018009	0.00028393	0.00055496	4.7048e-05	0.000126879	0	0	1.49811e-05	6.04058e-05	7.49041e-06	2.43167e-05	6.34571e-05	0.000103207	1.55595e-05	1.76918e-05	0	9.17324e-06	0.00015752	1.40885e-05	0	7.36864e-06	0.000466498	0.000660304	3.55126e-05	0.000574609	0.00155246
Firmicutes	Bacilli	Bacillales	Listeriaceae	Brochothrix	1.98107e-05	0	2.64284e-05	0	0.000180955	2.26193e-05	0.000101913	4.61929e-05	0	9.40009e-05	0	0.000500896	0.000161444	0	0	0.000114408	6.51653e-06	4.42718e-05	2.89332e-05	0.000307767	6.32335e-05	0	0.000176214	0.000350644	3.8937e-05	2.70763e-05	0.000263736	7.90578e-05	0.000493948	0.00015737	6.76749e-05	0.00015729	3.34903e-05	0.000150531	0.000432971
Firmicutes	Bacilli	Bacillales	Paenibacillaceae	-	2.59324e-05	3.01175e-05	0.000143726	0.0024039	0.000105225	0.000158469	6.60153e-06	0	6.29723e-06	0.000787151	3.51091e-05	0	0	0	0	0	0	3.2466e-05	0	0	0	0	0	0	6.11486e-05	7.64358e-06	0	0	0	0	0.00023716	0.000231406	0	0.000277977	0
Firmicutes	Bacilli	Bacillales	Paenibacillaceae	Paenibacillus	3.6457e-06	3.53247e-06	0.00297879	2.12619e-05	9.11785e-05	5.27641e-05	0	0.000133387	0.00231165	0	8.20093e-05	0	0.0022889	0	0	0	0.000488461	0	0	0	0	0	0	0	0	0	3.33832e-05	0	0	0	0.000367682	4.27204e-06	0.000109256	0	1.17078e-05
Firmicutes	Bacilli	Bacillales	Planococcaceae	Other	0.000275886	0.00046573	0.000665237	8.86132e-05	1.29706e-05	2.11923e-05	8.35759e-05	0	2.04428e-05	2.01327e-05	2.25198e-05	0	0	0	0	0	1.61749e-05	0	0	6.07918e-06	0	0	0	0	0	0	0	0	0	0	1.18653e-05	0.0109466	3.40946e-05	0	0
Firmicutes	Bacilli	Bacillales	Planococcaceae	-	0.000312974	0.000307595	0.00089168	5.03501e-05	0	3.41278e-06	0.114759	2.15025e-05	6.69114e-05	8.05309e-06	0.0126142	2.30734e-06	7.85146e-06	7.21691e-05	0.00472746	3.26619e-05	5.35716e-05	5.63063e-05	3.53952e-05	1.50329e-06	0.000360721	0	0.0153265	0.000134319	7.8448e-06	2.35194e-05	0	0	0.133545	0.000258028	0.116678	0.0125111	0.000282205	0.000449683	6.46178e-06
Firmicutes	Bacilli	Bacillales	Planococcaceae	Lysinibacillus	0.000270678	4.41782e-05	0.00028392	0.00126749	0.000270921	8.02566e-05	0.000128127	0	0.000348924	0.000261266	0.000156645	0	4.78703e-05	0	2.63394e-05	0	0	0	0	0	0	3.8704e-05	3.27234e-06	0	4.40327e-06	3.64961e-06	0	0	0	1.38739e-05	0.000186525	0.000342913	8.64332e-05	0.000401017	1.42727e-05
Firmicutes	Bacilli	Bacillales	Planococcaceae	Planococcus	0	3.58618e-06	0.00136765	1.41251e-05	1.05198e-05	6.48582e-06	0	0	2.83865e-06	0	0.00116017	0	0	0	0	0	0	0	0	0	0	0	0	0	0	0	0	0	0	0	0	0	0	2.53427e-05	1.02149e-05
Firmicutes	Bacilli	Bacillales	Planococcaceae	Planomicrobium	0.00112268	0.000783512	0.0293378	0.00100073	0.000332288	0.000220479	0.00110679	0	0.000475554	0.00664647	0.000380391	6.3644e-06	0.000129299	0	0.00043117	8.80815e-06	5.59178e-05	0	0	3.03959e-05	0	0	7.37034e-05	2.89158e-06	1.13678e-05	1.5696e-05	0	1.69928e-05	0.000313244	4.1174e-06	0.000910914	0.0105779	0.0121593	0.000538549	0.000347212
Firmicutes	Bacilli	Bacillales	Planococcaceae	Rummeliibacillus	0	0	0	0	0	0	0	0	0	0	0	0	0	0	0	0	0	0	0	0	0	0	0	0	0	0	0	0	0	2.94777e-05	0	0	0	0	0
Firmicutes	Bacilli	Bacillales	Planococcaceae	Sporosarcina	0.000352428	0.000206	0.00484117	0.00306406	1.86013e-05	0.000483886	4.59314e-05	0.0106026	0.042	0.000614767	0.000201652	1.9529e-05	0.00957271	0.00272369	0.0149561	4.32144e-05	0.00255377	0.000389092	0.0640882	1.26234e-05	1.80667e-06	0	0.0015354	2.08341e-05	0.000171216	2.1402e-05	0.000125075	2.39569e-06	0.0021327	6.90155e-06	0.00130055	0.000243813	0.000392292	0.000620886	7.11016e-05
Firmicutes	Bacilli	Bacillales	Planococcaceae	Ureibacillus	8.9102e-05	3.70157e-05	0.000310778	0.00034325	0.000168891	0.000107759	3.39711e-05	1.17613e-05	2.87271e-05	0.000654976	0.00011069	0	0	0	0	0	0	2.06602e-05	0	0	1.80667e-06	0	0	0	0	0	1.4291e-05	2.88777e-06	0	4.91294e-06	0.000461529	0.000227154	9.04079e-05	0.000156551	3.16219e-05
Firmicutes	Bacilli	Bacillales	Staphylococcaceae	Jeotgalicoccus	0.000165289	1.29171e-05	5.98201e-06	0	0	1.30548e-05	0	0.115075	0	0	0.00166384	4.23815e-05	0	0	1.00188e-05	0	1.003e-06	2.75567e-06	0	0	6.90322e-06	2.53478e-06	0.0126382	0	0	3.0992e-06	1.56429e-05	0	6.48481e-05	0	0	2.46078e-06	4.27669e-05	0	0
Firmicutes	Bacilli	Bacillales	Staphylococcaceae	Macrococcus	0.000415317	0.00221859	0.0022661	0.0313577	0.00100128	0.0016337	3.47786e-05	0.000239753	0.000590426	0.00941161	0.000681639	3.1822e-06	0.00222226	0.000136351	2.19495e-05	1.48472e-06	8.85865e-06	0.000285112	0.000200435	2.31664e-05	0.000118023	2.75968e-05	7.2233e-06	3.10305e-06	1.13678e-05	0.000157743	0	2.86055e-05	0.000904883	2.74431e-05	0.0473026	0.00482074	0.000588118	0.00036194	0.000429431
Firmicutes	Bacilli	Bacillales	Staphylococcaceae	Staphylococcus	0.0079288	0.0137712	0.0118198	0.00243741	0.00220292	0.00419279	0.00644829	0.00166071	0.00213829	0.00223932	0.0659451	0.00550412	0.0846935	0.0226629	0.00181315	0.00347354	0.000828675	0.00417857	0.00741957	0.00547336	0.00471208	0.00269656	0.00115459	0.00265337	0.00292583	0.00304182	0.00973063	0.00106003	0.00488482	0.00626935	0.00134793	0.010602	0.00256698	0.00791528	0.00321043
Firmicutes	Bacilli	Bacillales	Thermoactinomycetaceae	Planifilum	3.6457e-06	0.000212056	7.607e-05	0.000804228	9.17236e-05	8.28516e-05	2.64061e-06	0	5.10486e-05	0.000230901	7.29899e-05	0	0	2.36518e-05	6.58484e-06	1.05494e-05	0	0	0	4.36834e-06	1.69383e-05	0	0	4.29105e-06	0	0	0	7.04424e-06	0	0	0.000235704	0.000141668	9.97467e-05	8.65804e-05	0.000125784
Firmicutes	Bacilli	Bacillales	[Exiguobacteraceae]	Exiguobacterium	0.00893645	0.0105548	0.0186951	0.013798	0.00327749	0.00331424	0.0231486	0.000377034	0.00153812	0.0124454	0.00590449	0	4.55591e-05	0	3.63071e-05	0	1.73317e-05	3.52217e-05	0	0	1.53186e-05	2.21068e-05	3.08201e-06	6.20609e-06	0	4.97743e-06	0	2.88777e-06	0.00202037	8.92878e-05	0.00495327	0.00557441	0.0103179	0.00659351	0.000624398
Firmicutes	Bacilli	Gemellales	-	-	0.000534951	0.000315976	1.14382e-05	0.000192149	9.69267e-05	0.000180242	8.38719e-05	0.00013036	0.000226709	0.000320707	0.000304553	0.000119138	0.000631863	0.00216006	0.000904791	0.000201625	0.000254729	0.000250735	0.000658169	0.000159001	0.000299571	0.000104057	0.000203715	0.00014441	0.000190808	7.43457e-05	8.16094e-05	0.000205292	0.00197593	0.000343816	0.00017254	2.488e-05	5.1447e-05	0.00070878	0.000588836
Firmicutes	Bacilli	Gemellales	Gemellaceae	-	4.52915e-05	3.38524e-05	0	2.82502e-05	5.35249e-05	6.69061e-06	0	0	0	0	9.52042e-06	0.000135536	0	0	0	0	2.91749e-05	0.000333167	0.000760987	2.50508e-05	0	7.93761e-06	0	2.5274e-06	2.43356e-06	3.80463e-05	9.82665e-05	0	0	0	0	0	1.94962e-05	0	0
Firmicutes	Bacilli	Gemellales	Gemellaceae	Gemella	0.00726032	0.00245131	0.0052767	0.0014756	0.00635655	0.00836692	0.00320628	0.00363144	0.0065636	0.00405932	0.00506428	0.00482335	0.0125554	0.00288335	0.0115415	0.010675	0.00249299	0.00812146	0.00655583	0.00668649	0.024193	0.0162735	0.0190477	0.010707	0.0150547	0.0269919	0.0150326	0.0122421	0.0183124	0.0268707	0.00166301	0.00467021	0.0121644	0.00549114	0.00299647
Firmicutes	Bacilli	Lactobacillales	Aerococcaceae	Other	0.000201331	0.000359362	0.000123361	3.58379e-05	0.000335263	0.000122295	5.3598e-05	0.00011869	0.000153778	0.000458475	4.39568e-05	6.41814e-05	4.47733e-05	0	8.45311e-05	0.000117767	0.000111701	9.69587e-05	4.16491e-05	0.000139651	0.000123465	6.84091e-05	0.000156529	1.72209e-05	0.000162844	0.000312112	0.000266704	0.000212151	0.000180554	0.00013363	0.000126075	0.000137087	6.16314e-05	0	0.000118409
Firmicutes	Bacilli	Lactobacillales	Aerococcaceae	-	0.00729613	0.0062846	0.0100679	0.00186505	0.0120596	0.0214924	0.00352071	0.00933114	0.00852107	0.0207052	0.00756656	0.0139323	0.02555	0.00268712	0.030184	0.00400236	0.00430683	0.0112527	0.00889123	0.0217304	0.0103361	0.00485887	0.00774222	0.0091729	0.00636171	0.0289817	0.0162124	0.00578335	0.00882217	0.00972706	0.00955914	0.0143693	0.00846107	0.0235006	0.0151013
Firmicutes	Bacilli	Lactobacillales	Aerococcaceae	Aerococcus	0.000109494	1.79309e-05	0	0	0	0	0	0.000288069	0	0	0	0	0	0	0.00014817	1.90959e-05	6.89009e-06	0	0	0	5.17741e-05	1.35071e-05	5.4229e-05	1.2637e-05	0	2.49647e-05	6.38464e-06	8.66331e-06	0	6.93693e-06	4.44744e-05	0	1.7622e-06	0	0
Firmicutes	Bacilli	Lactobacillales	Aerococcaceae	Facklamia	0.00152214	0.00208986	0.00269137	0.000477488	0.00285051	0.00187219	0.000312001	0.001309	0.00302029	0.000618808	0.0013075	0.00631951	0.00150529	1.28526e-05	0.00110742	6.33115e-05	0.000130717	0.00180921	0.00447072	0.00212979	0.00140276	0.00183948	0.002306	0.000608542	0.00237153	0.00167472	0.000439949	0.00131414	0.00195459	0.00450868	0.000773333	0.00198692	0.000504254	0.00257973	0.000716029
Firmicutes	Bacilli	Lactobacillales	Carnobacteriaceae	-	0.0017112	0.00079875	0.000197132	0.000280242	0.00121393	0.000380425	0.000302903	0.000684782	0.00287977	0.000777674	0.000435152	0.00836829	0.00620022	0.000754783	0.00484858	0.000851003	0.000498209	0.00644029	0.00163107	0.00753259	0.0030476	0.00153942	0.00136159	0.00223519	0.000945727	0.00168745	0.00447631	0.00435197	0.00444295	0.0025588	0.00111465	0.000873131	0.000898523	0.000919151	0.00321623
Firmicutes	Bacilli	Lactobacillales	Carnobacteriaceae	Carnobacterium	0	0	0	0	0	0	0	4.76381e-06	9.13588e-06	0	0	0	0.11041	0.000207917	0	0	3.25402e-05	0	0	0	0	0	0	9.45029e-05	0	0	0.000229332	0	0	0	0	1.23039e-05	0	0	0
Firmicutes	Bacilli	Lactobacillales	Carnobacteriaceae	Granulicatella	1.27259e-05	0	4.18172e-06	1.05938e-05	3.60602e-05	4.50753e-06	6.79422e-06	3.95255e-05	8.01308e-05	0	0	0	0	5.28833e-05	0	0	0	4.47005e-05	5.31146e-06	3.49467e-05	3.45161e-05	4.19506e-05	0	0	1.63063e-05	2.03829e-06	3.45781e-05	2.95037e-05	0	2.28073e-05	2.70699e-05	0	4.78255e-05	6.15678e-05	1.56838e-06
Firmicutes	Bacilli	Lactobacillales	Enterococcaceae	Other	1.21008e-05	8.63439e-06	0	2.72385e-06	6.82706e-07	8.53382e-08	0	7.70832e-05	0.000216363	2.78557e-05	0.000384189	0.000283796	0.00121688	6.78861e-05	0	0	2.2967e-06	6.00889e-06	0	0	2.84345e-05	0	0	8.58953e-06	9.81784e-05	7.65397e-05	2.95229e-06	0	0	2.88218e-05	1.28146e-05	5.07388e-06	6.7681e-06	0.000946503	4.70514e-05
Firmicutes	Bacilli	Lactobacillales	Enterococcaceae	Enterococcus	0.000263198	0.00898204	0.000189244	0.00171767	0.00138654	0.000962055	0.00147145	0.00563252	0.00239129	0.0005106	0.00134198	0.00147411	0.0134023	0.00380363	0.000291193	1.06148e-05	9.97494e-05	0.000150781	0.000103301	0.000143974	0.000575124	0.000659479	0.00679473	0.000739557	0.00724464	0.00176907	0.000477476	2.01497e-05	0.000220993	0.000513202	0.000462	0.00108791	0.00209768	0.0234202	0.00146901
Firmicutes	Bacilli	Lactobacillales	Lactobacillaceae	Lactobacillus	0.0240759	0.0016242	0.043867	0.000749607	0.0726258	0.010283	0.00452362	0.0285338	0.04873	0.000990108	0.00161944	0.0323461	0.00498461	0.00599009	0.00246114	0.227186	0.352238	0.0977644	0.0725155	0.0408748	0.0313819	0.0192498	0.0708802	0.0566656	0.184886	0.0344913	0.00847065	0.0578374	0.00890169	0.0477987	0.00590296	0.00710385	0.00661338	0.0065475	0.015178
Firmicutes	Bacilli	Lactobacillales	Leuconostocaceae	Leuconostoc	0	0	0	0	5.80262e-06	4.24927e-05	4.72425e-06	5.09719e-06	0	0	0	0	0	0	0	0	0	0	4.80123e-06	0	0	0	0	0	0	0	2.01168e-06	0	0	8.67116e-06	0	0	0	0	0
Firmicutes	Bacilli	Lactobacillales	Streptococcaceae	Streptococcus	0.0190114	0.0103551	0.0189902	0.00733038	0.0261621	0.044342	0.0113776	0.017268	0.0293847	0.0224208	0.0213465	0.0411195	0.027041	0.0169875	0.0160712	0.0112023	0.0104237	0.0347166	0.0234095	0.0676982	0.0377437	0.0871021	0.019751	0.0207207	0.0174828	0.0492585	0.0259582	0.0164356	0.021136	0.0480509	0.0127501	0.0186851	0.016689	0.0332106	0.0258697
Firmicutes	Bacilli	Turicibacterales	Turicibacteraceae	Turicibacter	0.0147329	0.0072408	0.0222898	0.0206212	0.0505419	0.0109996	0.00365759	0.0473197	0.0386562	0.0357976	0.00460638	0.0336511	0.00775219	0.00646385	0.00258486	0.00254594	0.00795003	0.0416984	0.0306407	0.0662925	0.0263971	0.00370151	0.0115748	0.00486013	0.0334389	0.00577236	0.0116867	0.00931405	0.00924381	0.00330233	0.0182163	0.0168609	0.00380048	0.0178839	0.00715959
Firmicutes	Clostridia	Clostridiales	Other	Other	0.00156977	0.000510103	0.000168949	0.000259669	0.00233672	0.000477953	0.00036204	0.00109364	0.000982323	0.000748274	0.000122638	0.00272975	0.000454129	0.000915932	0.00025072	0.000299196	0.000387766	0.000909913	0.000859767	0.00156889	0.000286271	0.000425869	0.000359924	0.000757333	0.00085057	0.000770216	0.0010281	0.00351637	0.00203168	0.00217499	0.000839579	0.000758445	0.000737797	0.00132139	0.00132136
Firmicutes	Clostridia	Clostridiales	-	-	0.00110413	9.1522e-05	8.52132e-05	3.01246e-05	0.000272952	0.000172176	0.000808031	0.000462581	0.000552528	0.000562585	0.000113988	0.00317125	0.00120156	0.00167128	7.76729e-05	0.000435577	9.21823e-05	0.00165717	0.000498	0.00186244	0.00679312	0.00107031	0.00172427	0.00223921	0.00205513	0.0153854	0.00653757	0.00840361	0.00818287	0.00155194	0.000523026	0.000630413	0.000900906	0.000559339	0.000229112
Firmicutes	Clostridia	Clostridiales	Clostridiaceae	Other	0	0	0	0	0	0	0	0	0	0	0	0	0	0	0	0	0	0	0	0	0	0	0	0	0	0	0	0	0	0	0	0	0	0	0
Firmicutes	Clostridia	Clostridiales	Clostridiaceae	02d06	0.00032999	0.00022138	0.000416208	0.000188568	0.00095807	0.000191998	0.000136414	0.000392318	0.000838755	7.83787e-05	0.00015732	5.6251e-05	0.000203417	0.000623635	1.31697e-05	3.25059e-06	6.51653e-06	5.05457e-05	2.08381e-05	0.000496306	0.000347388	0.000110294	0.00207119	0.000105041	0.00628897	0.000804343	0.000349676	1.27983e-05	0	0	0.00365291	0.000395774	0.000404228	0.000388362	4.82259e-05
Firmicutes	Clostridia	Clostridiales	Clostridiaceae	Clostridium	0.0014867	0.00119643	0.00289882	0.00686476	0.00634802	0.00201746	0.000927548	0.00701269	0.00741656	0.00342165	0.00120594	0.0081913	0.00195768	0.00983547	0.000607137	0.00434011	0.00769624	0.00447034	0.00247484	0.0128246	0.00414301	0.00963598	0.00965172	0.00647742	0.00969215	0.00745504	0.00431313	0.0120209	0.0101255	0.00332144	0.00188185	0.00176119	0.00156518	0.00208275	0.000842243
Firmicutes	Clostridia	Clostridiales	Clostridiaceae	SMB53	0.00181856	0.00131754	0.00725839	0.00451997	0.0123537	0.00281616	0.00110954	0.00437122	0.00732008	0.00857486	0.000445983	0.00749838	0.000853151	0.00468324	0.000150264	0.00411721	0.0100605	0.00466205	0.00382849	0.00860413	0.0140113	0.000378961	0.00491389	0.0020201	0.0173954	0.00236002	0.00321586	0.00187925	0.00593495	0.000191292	0.00668282	0.00343851	0.000984868	0.00773746	0.00151576
Firmicutes	Clostridia	Clostridiales	Clostridiaceae	Sarcina	0.000183195	5.78527e-05	0.000185011	0.00773652	0.000154474	0.0011438	0.000109073	0.0009806	0.00053598	0.00575555	0.00014754	0	0	5.48607e-06	0	8.69199e-05	0.000269175	2.95145e-06	0	1.21584e-05	4.81078e-05	8.09099e-05	0.00172505	0.000128897	0.00116284	0.000186033	1.26749e-05	0.000719429	7.45753e-05	4.91294e-06	0.000641378	0.000420675	0.00100068	0.00106775	8.56512e-05
Firmicutes	Clostridia	Clostridiales	Lachnospiraceae	Other	0.0002803	0.000373366	1.70754e-05	0.000528124	6.23839e-05	0.000589582	0.000152229	0.00107949	0.000495018	0.000495276	0.00010349	0.00159307	0.00042235	0.0011915	2.77462e-05	0.000276172	0.000650372	8.48999e-05	9.25297e-05	0.000605581	0.000291902	0.00130274	0.000154612	0.000548727	0.000111146	0.000418903	8.30417e-05	0.00106078	0.000762211	0.000135408	0.000375843	0.000211893	0.000657104	0.000482188	0.000364536
Firmicutes	Clostridia	Clostridiales	Lachnospiraceae	Blautia	0.000978361	0.000387061	0.0021821	0.00520484	0.00134983	0.00471316	0.00315839	0.00587928	0.00269534	0.00463733	0.000728693	0.0064786	0.00312157	0.00260438	2.68606e-05	0.00519535	0.0112869	0.00395392	0.00152701	0.00546667	0.00566645	0.000328832	0.00240773	0.00125972	0.00232589	0.00228937	0.0007625	0.00685645	0.0137362	0.000754929	0.00534593	0.00213015	0.00188288	0.00388783	0.00264816
Firmicutes	Clostridia	Clostridiales	Lachnospiraceae	Clostridium	0.00118159	0.000249434	0.000148376	8.26514e-05	0.000471064	0.000437462	0.000443198	0.00172624	0.00153577	0.00037012	9.35687e-05	0.0017824	0.000821593	0.000441365	0.000876699	0.000464913	0.000696039	0.00166082	0.00199838	0.00220086	0.00101382	0.000801581	0.000778466	0.00113525	0.00207838	0.0017754	0.00124215	0.00373197	0.000681539	0.00266364	0.000149617	0.000805837	0.000505643	0.000284305	0.00140503
Firmicutes	Clostridia	Clostridiales	Lachnospiraceae	Coprococcus	6.14839e-06	2.58687e-05	2.77284e-05	0	0.000243441	4.9475e-05	4.32132e-05	7.47767e-05	0.000348718	3.31573e-05	4.775e-06	5.96045e-05	0	1.02664e-06	1.35808e-05	3.84593e-05	3.64687e-06	2.00216e-05	0	0.000159732	0.000153364	6.47412e-05	0.000351063	0.00013228	3.59366e-05	0.000273296	0.000117661	0.000527783	4.10152e-05	6.73211e-05	4.88931e-05	0.000145489	2.14118e-05	0.00017826	2.63409e-05
Firmicutes	Clostridia	Clostridiales	Lachnospiraceae	Dorea	0.000192442	8.84039e-05	0.000301429	0.000790632	0.000587253	0.00117961	0.000464157	0.00125418	0.000405139	0.000840296	0.000179467	0.00118752	0.00010965	0.000345622	0.000851835	0.00189664	0.00139497	0.000401086	0.000461722	0.00086394	0.0010317	4.07229e-05	0.000983192	0.000304798	0.00121162	0.000914224	0.000102129	0.00192167	0.00240967	4.54068e-05	0.0015477	0.000335132	0.000491508	0.0019849	0.000787845
Firmicutes	Clostridia	Clostridiales	Lachnospiraceae	Lachnospira	0	0	0	0	0	0	0	0	0	0	0	0	0	0	0	0	0	0	0	0	0	0	0	0	0	0	0	0	0	0	0	0	0	0	0
Firmicutes	Clostridia	Clostridiales	Lachnospiraceae	Roseburia	0	0	0	0	0	0	0	0	0	0	0	0	0	0	0	0	0	0	0	0	0	0	0	0	0	0	0	0	0	0	0	0	0	0	0
Firmicutes	Clostridia	Clostridiales	Lachnospiraceae	[Ruminococcus]	0.000275382	0.000374718	0.000123108	0.000193393	0.00032694	0.00044289	0.000634172	0.000769976	0.00029244	0.000798622	0.000229426	0.000822864	0.000135788	0.000412482	0	0.000827744	0.00178536	0.000907995	2.58773e-05	0.000309446	0.00092113	0.000620128	0.000466285	0.000186675	0.00131723	0.000595454	0.00117467	0.00106488	0.000688063	0.000230858	0.00130688	0.00042535	0.000218778	0.000539298	0.00307729
Firmicutes	Clostridia	Clostridiales	Peptococcaceae	Peptococcus	0.00163768	0.000367015	0.000437696	0.000247485	0.00106323	0.000770122	0.000624557	0.0020137	0.00142553	0.000917713	7.64615e-05	0.00515253	0.000630007	0.00206114	0.000637922	0.00118173	0.00411759	0.00292476	0.0030879	0.00380507	0.00167831	0.000199837	0.00108885	0.00162668	0.00167993	0.00175643	0.002218	0.00323074	0.00390236	0.000657794	0.00119871	0.000303815	0.000519113	0.000872389	0.00116861
Firmicutes	Clostridia	Clostridiales	Peptostreptococcaceae	Other	0.00348052	8.16072e-05	0.000249021	3.51368e-05	0.000739492	0.000208711	0.000109841	0.000383538	0.000587171	0.000165521	8.86011e-05	0.00690713	0.000273821	0.000995283	1.98943e-05	6.12959e-05	0.000174155	0.000726484	0.00259561	0.0051204	0.00088413	0.000235728	0.000320018	0.000897507	0.000150256	0.000711843	0.000244449	0.00231485	0.000330118	0.000163304	0.000342399	9.73858e-05	4.91486e-05	0.000142862	0.000612637
Firmicutes	Clostridia	Clostridiales	Peptostreptococcaceae	-	0.00153633	0.000508258	0.000460669	0.000341937	0.000881491	0.000767445	0.000101666	0.00123445	0.00150559	0.000301897	0.000524844	0.00308248	0.00426222	0.000437307	0.00028767	0.000432585	0.000661793	0.00185254	0.00167369	0.00368766	0.00124172	0.000847915	0.00118585	0.00151991	0.00135131	0.000748742	0.00167801	0.00250942	0.0016952	0.000710798	0.001273	0.00103137	0.000700722	0.00196042	0.0023751
Firmicutes	Clostridia	Clostridiales	Peptostreptococcaceae	Filifactor	0.000316645	2.81198e-05	0.000112401	1.05938e-05	5.73737e-05	0.000242894	8.64353e-06	0.00118259	0.000451773	0.000250217	0.000284978	0.00260208	0.000102129	0.000244305	7.3023e-05	5.88893e-05	0.000170748	0.00106943	0.00240754	0.000403178	0.000348386	3.80217e-05	0.000518704	0.00070385	0.000815435	0.000336516	0.000158453	0.000620817	0.000444499	0.000143509	0.000231258	0.000262871	0.000289185	0.00012198	0.000675034
Firmicutes	Clostridia	Clostridiales	Peptostreptococcaceae	Peptostreptococcus	9.30441e-05	5.67512e-05	0.000146713	2.82502e-05	3.84553e-05	3.88591e-05	0.000263926	5.19294e-05	9.64612e-05	0.000136195	2.92576e-06	0.000561645	5.49767e-05	0.000431255	0	9.00858e-06	1.83131e-05	0.000469228	0.000159901	0.000444387	2.41976e-05	5.64809e-05	0.000157446	0.00041648	0.00016248	0.000200456	0.000284568	0.000849449	0.000171805	0.000371519	4.38951e-05	4.37399e-05	4.63035e-05	4.09729e-06	2.36538e-05
Firmicutes	Clostridia	Clostridiales	Ruminococcaceae	Other	0	0	0	0	0	0	0	0.000135917	0	0	1.44432e-05	0.000294598	0	2.05329e-06	0	0	0	0	0	0.000113613	0	0	0	1.37432e-05	0	0	0	2.88777e-06	0	0	0.000128386	0	8.46012e-05	0	0
Firmicutes	Clostridia	Clostridiales	Ruminococcaceae	-	0.000365281	0.000398946	0.000135968	0.000139604	4.30105e-05	0.000468283	0.000361803	0.000980368	0.000124901	8.55043e-05	9.3429e-06	0.00113956	7.21473e-06	0.000796506	0	0.00012723	0.00015445	0.00246212	1.9664e-05	0.00010632	0.000570039	0	6.67667e-05	7.61995e-05	1.83522e-05	0.00012577	5.26187e-05	4.62043e-05	0.0003738	6.63905e-05	0.000807513	0.000163968	0.000161626	0.000230006	4.70514e-05
Firmicutes	Clostridia	Clostridiales	Ruminococcaceae	Butyricicoccus	1.57095e-05	4.31719e-06	3.61073e-06	4.90292e-05	1.39951e-05	3.24644e-05	0.000217259	0.000596661	4.82571e-05	9.2096e-05	0.000779932	0.000187561	7.69571e-05	0.000283896	1.44137e-06	1.16634e-05	7.91677e-05	9.01334e-06	1.9664e-06	0	1.42173e-05	0	0.000261971	1.08165e-05	8.08223e-05	9.74285e-05	5.70035e-05	0.000265675	7.07189e-05	8.23479e-06	0.000448511	0.00033735	0.000433701	0.000589821	2.0389e-05
Firmicutes	Clostridia	Clostridiales	Ruminococcaceae	Faecalibacterium	3.26785e-05	9.89995e-05	2.52751e-05	0.000291451	1.84331e-05	0.00157891	0.00046331	0.000646577	0.000126606	0.000258646	0.000103991	7.10967e-06	4.33606e-05	6.58328e-05	0	0.00025003	0.000975671	0.0001156	7.95657e-05	1.21584e-05	2.63102e-05	1.20444e-05	0.000200986	0.000171791	0.000453878	0.000123977	0.000118392	0.000436848	0.000336563	1.64696e-05	0.000830623	0.000133979	0.000636304	0.000458163	0.000141154
Firmicutes	Clostridia	Clostridiales	Veillonellaceae	Acidaminococcus	0	0	0	0	0	0	0	0	0	0	0	0	0	0	0	0	0	0	0	0	0	0	0	0	0	0	0	0	0	0	0	0	0	0	0
Firmicutes	Clostridia	Clostridiales	Veillonellaceae	Megamonas	0.0011312	0.0195877	8.96484e-05	0.0033481	0.00125019	0.00329513	0.00273654	0.0105208	0.00217481	0.00145962	0.00276209	0.0139616	0.00567543	0.00500081	0.00100166	0.00482221	0.0226479	0.00211249	0.00107414	0.00842323	0.00197076	0.000409373	0.00165043	0.00140476	0.0031884	0.00764098	0.000869631	0.00167574	0.00134228	0.000458652	0.00135666	0.00177972	0.00340541	0.0015942	0.000917416
Firmicutes	Clostridia	Clostridiales	Veillonellaceae	Megasphaera	0	0	0	0	4.84721e-05	6.05901e-06	0	0	5.96117e-05	0	0	0	0	0	0	5.52601e-05	0	0	0	0	0	0	0	0	0	0	0	0	0	0	0	0	0	0	0
Firmicutes	Clostridia	Clostridiales	Veillonellaceae	Phascolarctobacterium	0.00059718	0.00430756	0.000438372	0.00363867	0.00166951	0.00547389	0.0033053	0.00689558	0.00350497	0.000751481	0.00152145	0.00191369	0.000218017	0.0014364	0.000549239	0.00225268	0.00508557	0.00161371	0.00149154	0.000899711	0.00265444	3.32164e-05	0.00291881	0.00324625	0.00286967	0.00351961	0.00139989	0.00129046	0.0155184	0.000158887	0.00360738	0.00191958	0.00144657	0.00139509	0.000567316
Firmicutes	Clostridia	Clostridiales	Veillonellaceae	Veillonella	0.000288763	1.29171e-05	0.000223022	0.000134522	0.000166252	4.20153e-05	0.000408538	4.67372e-05	1.79813e-05	3.56826e-05	0	0.00179959	0.0010883	0.00020084	4.55953e-05	0.0059819	0.0448775	0.00185458	0.000920515	0.00524242	0.0026638	0.000180062	0.000191954	0.00471705	0.00088658	0.000138979	0.00183627	0.000138604	0	0.000591318	0.000105956	9.41505e-05	5.83186e-05	6.87115e-06	0.00111491
Firmicutes	Clostridia	Clostridiales	[Acidaminobacteraceae]	Fusibacter	0.00320638	0.000607672	0.000597756	0.000288051	0.000764692	0.0003038	0.000161682	0.00328527	0.00216684	0.000784677	0.000485927	0.00391091	0.00350965	0.00139639	0.00149429	0.000472963	0.000572756	0.00802401	0.00541594	0.00643277	0.00191035	0.000916566	0.00269097	0.00458853	0.00238722	0.00348619	0.00184497	0.00492376	0.00193389	0.000929169	0.00114028	0.000832323	0.00115768	0.000883726	0.00244217
Firmicutes	Clostridia	Clostridiales	[Mogibacteriaceae]	-	1.81184e-05	0.00010028	8.24272e-05	3.53127e-06	3.78925e-05	3.94605e-05	7.68099e-05	0.00031206	0.000114303	4.81218e-05	2.88864e-06	0.000155168	2.47716e-06	0.000235901	2.71615e-06	0.00026305	0.000463408	0.000115781	2.44681e-05	0.000277947	0.000134428	0	0.000248989	9.12653e-05	0.000117435	1.77785e-05	0	7.58436e-05	0.000153516	1.11202e-05	0.000306684	3.69665e-05	2.33841e-05	9.86033e-05	1.80362e-06
Firmicutes	Clostridia	Clostridiales	[Mogibacteriaceae]	Anaerovorax	0.000105665	2.02268e-05	7.69774e-06	0	2.33881e-05	3.97323e-05	0	0.000165638	0.000210498	0.000150033	2.3875e-06	0.000179952	1.77418e-05	3.13219e-05	0.000265589	1.7388e-05	3.84979e-05	0.000241284	0.000470468	0.00279329	0.000268228	4.03597e-05	0.000413588	0.000442669	0.000320555	0.000716796	4.85612e-05	0.000544928	0.000116946	0.000171894	8.03653e-06	1.22117e-05	0.000182097	0.000102432	0.000193328
Firmicutes	Clostridia	Clostridiales	[Tissierellaceae]	-	0.00104444	2.2804e-05	0.000281528	4.7781e-05	7.21452e-05	0.000115011	0.000613052	0.000324148	0.000404079	0.000135355	2.88864e-06	0.00031093	0.000394046	0.000405015	0.000581108	0.000118025	7.73857e-05	0.00121004	0.00123559	0.0116804	0.000173574	0.000323021	0.000191827	0.00119817	0.000481118	0.000624177	0.000744133	0.00119096	0.000628413	0.00017271	0.00033096	0.000103832	5.48914e-05	6.20191e-05	0.000447201
Firmicutes	Clostridia	Clostridiales	[Tissierellaceae]	Anaerococcus	0	0	0	0	0	0	0	0	0	0	0	0	0	0	0	0	0	0	0	0	0	0	0	0	0	0	0	0	0	0	0	0	0	0	0
Firmicutes	Clostridia	Clostridiales	[Tissierellaceae]	Finegoldia	6.13954e-05	3.58618e-06	1.54668e-05	0	1.01136e-05	1.64948e-05	3.11378e-05	2.46229e-05	2.59945e-05	0	6.0296e-05	0	0.00187125	5.91296e-06	0	3.46357e-05	1.30331e-05	4.13204e-05	1.70929e-05	0.000287369	1.88729e-05	6.45394e-05	3.27234e-06	0	0.000438727	7.24726e-05	0.000109639	3.83311e-05	0	2.05266e-05	7.32833e-05	3.97107e-05	0	2.74846e-05	4.34948e-05
Firmicutes	Clostridia	Clostridiales	[Tissierellaceae]	Helcococcus	0.000515157	3.04054e-05	0.000173106	3.2106e-05	0.000133647	3.78776e-05	6.60153e-06	0.000630043	0.000191598	3.8475e-05	7.4622e-05	0.000889961	0.000177533	6.51271e-06	0	0.000158077	6.67401e-05	0.00149317	0.00241517	0.00209901	0.000202106	0.000121055	0.0010247	0.000429552	0.00584386	0.00154399	0.000593329	0.00178944	0.000611852	0.000272222	0.000178587	0.000238695	0.000549084	4.78255e-05	0.00272555
Firmicutes	Clostridia	Clostridiales	[Tissierellaceae]	Parvimonas	0.000691834	5.01313e-05	9.91817e-05	0.000166096	0.000383536	0.000396238	0.00027414	0.00194216	0.000910672	0.00112622	0.000375956	0.00365892	0.00788698	0.00645533	0.00287814	0.000445457	0.000142114	0.00323808	0.00310688	0.00212288	0.021796	0.00440956	0.00258097	0.0087993	0.00675026	0.0493229	0.0287818	0.0118537	0.0220962	0.00878478	0.000317319	0.00144402	0.000320385	0.000503399	0.00105966
Firmicutes	Clostridia	Clostridiales	[Tissierellaceae]	Peptoniphilus	0	0	0	0	0	0	0	0	0	0	0	0	0	0	0	0	0	0	0	0	0	0	0	0	0	0	0	0	0	0	0	0	0	0	0
Firmicutes	Erysipelotrichi	Erysipelotrichales	Erysipelotrichaceae	Other	0	0	0	0	0	0	0	0	0	0	0	0	0	0	0	0	0	0	0	0	0	0	0	0	0	0	0	0	0	0	0	0	0	0	0
Firmicutes	Erysipelotrichi	Erysipelotrichales	Erysipelotrichaceae	-	0.00255937	0.000482786	0.0018113	0.00010737	0.00099912	0.000837121	0.000531271	0.00173382	0.00212003	0.00130401	0.00121472	0.00211929	0.00210873	0.00482373	0.000930958	0.00137876	0.000756467	0.00518498	0.00342341	0.0022109	0.00327361	0.00266575	0.00191233	0.00152478	0.00378886	0.00216691	0.00620234	0.00354052	0.00304915	0.00576098	0.0007515	0.00158227	0.00245706	0.00195729	0.00315144
Firmicutes	Erysipelotrichi	Erysipelotrichales	Erysipelotrichaceae	Allobaculum	0.0050741	0.000978751	0.00865027	0.00122272	0.0202078	0.00379642	0.00127123	0.0204795	0.00638715	0.00118555	0.00048569	0.0030351	0.00388494	0.0100669	8.75686e-05	0.00237817	0.00545841	0.0295575	0.0074571	0.00832168	0.0138187	0.00115716	0.00659794	0.000887717	0.0176159	0.00347447	0.000561651	0.000892684	0.005613	0.00340076	0.00256372	0.00178516	0.000644364	0.00241967	0.00551596
Firmicutes	Erysipelotrichi	Erysipelotrichales	Erysipelotrichaceae	Catenibacterium	0.00158424	0.00116772	0.000717377	0.0279921	0.000852811	0.00421285	0.0145218	0.0201487	0.00134126	0.00945899	0.00410006	0.00557746	0.00029339	0.00458952	2.65058e-05	0.00329973	0.0125104	0.00307872	0.000372112	0.0242462	0.00160213	0.000370023	0.00697664	0.00467037	0.00389891	0.00458084	0.00146469	0.00110912	0.000950506	0.000353124	0.0153459	0.00156548	0.0107694	0.00684207	0.00718116
Firmicutes	Erysipelotrichi	Erysipelotrichales	Erysipelotrichaceae	[Eubacterium]	0.00342206	0.000573588	0.000709848	0.00468684	0.00277215	0.00423981	0.00840903	0.0141622	0.00589478	0.00885145	0.00185536	0.00679938	0.0020648	0.00176657	8.54241e-05	0.00286802	0.0085737	0.00949787	0.00262	0.012889	0.00270803	0.00092337	0.00722889	0.00378674	0.00680344	0.00453983	0.0011543	0.00914043	0.00433603	0.00591289	0.00848663	0.00498409	0.00502089	0.00470841	0.00445136
Firmicutes	Erysipelotrichi	Erysipelotrichales	Erysipelotrichaceae	p-75-a5	0.000314278	2.1586e-06	3.51263e-05	3.95143e-05	3.56903e-05	4.46129e-06	1.87364e-05	0.000120798	0	0.000119649	4.61674e-05	0.000126904	0.000321022	6.75679e-05	0.000273826	0.000121847	9.86165e-06	0.000685692	0.000317655	0.00019102	0.00013745	7.0371e-06	0.000137649	0.000118435	0.000513977	8.20483e-05	0.000164455	0.000232368	0.000477447	4.91294e-06	4.84068e-05	3.25909e-05	5.29283e-05	0.000137315	0.000116645
Fusobacteria	Fusobacteriia	Fusobacteriales	Fusobacteriaceae	Fusobacterium	0.0222127	0.0105852	0.0070517	0.0240803	0.0431388	0.0580162	0.0177118	0.0718975	0.0296286	0.0129139	0.0142768	0.0893289	0.0743801	0.0447762	0.0227114	0.0149005	0.022121	0.0296655	0.034286	0.0528525	0.105844	0.027409	0.0401223	0.199139	0.0981989	0.180126	0.199129	0.259178	0.104153	0.0420262	0.0246833	0.0192707	0.069524	0.0200619	0.0334676
Fusobacteria	Fusobacteriia	Fusobacteriales	Leptotrichiaceae	-	0.00754745	0.000145593	0.000200168	4.37858e-05	0.00144114	0.000410637	3.61554e-05	0.00355574	0.000435301	6.59109e-06	0.000894439	0.00122949	0.00201309	0.00204649	0.00403379	0.000442878	0.000168491	0.00443742	0.00197332	0.00616684	0.00864179	0.0211446	0.00857164	0.00653594	0.0115175	0.0248801	0.00388628	0.0182168	0.0240383	0.0583889	0.000331591	0.000963374	0.0114469	0.00513596	0.00162176
Fusobacteria	Fusobacteriia	Fusobacteriales	Leptotrichiaceae	Leptotrichia	0.00060809	8.3897e-05	4.40868e-05	2.15176e-05	0.000464722	0.000168818	0.000226341	7.87666e-05	0.00030644	3.69345e-05	0.000152145	0.000428391	0.000902974	0.00020916	7.24332e-05	0.000731985	9.08754e-05	0.000526927	0.000871585	0.000389379	0.000380106	2.16972e-05	0.000520354	7.48076e-05	0.000466749	0.000147849	0.000655806	0.000446865	7.61892e-06	2.142e-05	8.78595e-05	0.000108444	0.000257783	0	0.000420284
Fusobacteria	Fusobacteriia	Fusobacteriales	Leptotrichiaceae	Sneathia	0.000213816	9.17995e-06	3.34538e-05	6.00316e-05	6.67122e-05	8.33903e-06	0.000137608	0.000254792	0.000101022	0.000577116	5.47659e-05	0.0026733	3.65529e-06	0	0.00194755	0.000207597	2.44016e-05	0.00130343	7.40213e-05	0.000989345	0.00132776	0.000745878	0.000551691	0.00517202	0.000568796	0.000777822	0.00190701	0.00616612	0.00737878	0.00402023	4.96282e-05	0.000165781	0.000209936	0.000177548	5.64379e-05
Fusobacteria	Fusobacteriia	Fusobacteriales	Leptotrichiaceae	Streptobacillus	0.000140621	1.79309e-05	3.89153e-05	9.75121e-06	0.00014132	0.000162455	1.32031e-05	6.81563e-05	0.000100076	0.000202848	6.93557e-05	7.66668e-05	4.8076e-05	2.74513e-05	0.000255415	2.31083e-05	5.39321e-05	0.000232723	0.000121539	0.000153664	3.88591e-05	4.72924e-05	9.24977e-05	4.61904e-05	0.000311357	0.000176842	0.00105344	6.77711e-05	3.03081e-05	4.53946e-05	0.000117966	0.0002527	0.000247437	0.000633175	0.00012619
GN02	BD1-5	-	-	-	0.0025878	0.000570699	0.000644529	0.000919922	0.00103674	0.00126182	0.000775503	0.00211122	0.00192302	0.00252836	0.00134864	0.00586679	0.00291196	0.000401962	0.00253612	0.00154055	0.000791011	0.00267596	0.00224835	0.00420668	0.00235909	0.000964404	0.00165913	0.00048784	0.00404397	0.00338879	0.00424803	0.00189144	0.00164762	0.001214	0.00102096	0.00201669	0.00128664	0.0022551	0.00532089
Gemmatimonadetes	Gemmatimonadetes	Gemmatimonadales	Gemmatimonadaceae	Gemmatimonas	0	0	2.991e-06	0	0	0	0	0	0	4.26548e-06	0	0	0	0	0	0	0	0	0	0	0	0	0	0	0	9.2976e-06	0	0	0	0	0	0	0	0	0
Proteobacteria	Alphaproteobacteria	Other	Other	Other	0.000128827	7.80306e-05	0.000228669	3.44281e-05	4.45723e-05	9.17771e-05	0.000183605	4.35174e-05	0.00019654	0.000130099	3.49606e-05	1.80229e-05	2.22944e-05	0	5.4323e-06	8.91579e-05	0.000276167	1.67145e-05	0	0.000147976	6.19918e-05	0.000433358	0.000107173	1.32194e-05	5.61837e-05	2.34365e-05	1.49432e-05	0.000411247	5.05135e-06	0.0011588	8.08284e-06	5.07388e-06	8.21558e-06	8.03119e-05	6.80995e-05
Proteobacteria	Alphaproteobacteria	Caulobacterales	Caulobacteraceae	Other	0	0.00146173	0	0.000669535	6.02718e-05	0.000242025	6.60153e-06	9.84916e-06	2.16649e-06	0.000484514	5.26636e-05	2.30734e-06	6.43316e-05	0	0	0	0	0	0	3.05784e-05	0	0	2.40542e-05	0	0	0.000186596	0	1.82615e-05	0	5.00819e-06	4.51166e-06	0	7.31108e-06	2.32008e-05	6.01899e-05
Proteobacteria	Alphaproteobacteria	Caulobacterales	Caulobacteraceae	-	0.00201921	0.00498782	0.00307819	0.00496353	0.00233298	0.00698993	0.000462473	0.000135381	0.00296779	0.0125313	0.00440405	2.57642e-06	4.3728e-05	0.000167667	2.85343e-05	5.90335e-05	8.85865e-06	4.32075e-05	9.59826e-06	1.46213e-05	1.77716e-06	0.00057683	2.91463e-05	2.5274e-05	1.70349e-05	0.000200105	0.000295332	4.5026e-05	7.39005e-05	8.42301e-05	0.00975042	0.00696583	0.0038489	0.0123047	0.00220269
Proteobacteria	Alphaproteobacteria	Caulobacterales	Caulobacteraceae	Brevundimonas	1.15656e-05	3.88784e-05	5.98201e-06	1.41251e-05	6.31097e-05	3.36939e-05	1.24731e-05	7.23484e-05	1.47609e-05	3.44546e-05	0	0	5.75228e-05	1.38202e-05	1.43125e-06	3.36695e-05	3.32872e-06	3.54175e-05	0	0	0.000178033	5.62502e-05	0	2.5274e-05	0	4.01671e-06	0.000114771	2.69249e-05	2.56757e-06	6.47174e-05	7.64581e-05	9.60827e-05	0.000165819	0.00014638	6.40086e-05
Proteobacteria	Alphaproteobacteria	Caulobacterales	Caulobacteraceae	Mycoplana	0.00234941	0.00449421	0.00177235	0.00345176	0.00286782	0.00285512	0.00107221	0.0011144	0.00284185	0.0060869	0.00174115	0.00336119	0.000399433	0.00109136	0.000564815	0.000321543	0.000327948	0.000505917	2.83285e-05	0.00128225	0.000840013	0.000734262	0.000376555	0.000301004	0.00023692	9.05015e-05	0.00474995	0.00106704	0.00237081	0.00314498	0.00336753	0.00292013	0.00160729	0.00315196	0.00142789
Proteobacteria	Alphaproteobacteria	Caulobacterales	Caulobacteraceae	Phenylobacterium	0.000410461	0.000209429	0.000408342	0.000141251	0.000368472	0.000548486	2.52089e-05	0.00027715	0.000502738	0.000148224	0.0002901	0.000133453	1.69302e-05	0.00025715	1.75596e-05	4.72012e-05	1.73586e-05	0.000101782	2.72725e-05	0.00016505	0.000151453	0.000344798	1.79135e-05	3.68672e-05	0	4.01671e-06	0.00103383	9.93201e-06	0.000412808	0.000189743	2.17652e-05	0.000380565	0.000437257	0.0012218	5.58995e-05
Proteobacteria	Alphaproteobacteria	Rhizobiales	Other	Other	1.61467e-05	9.49586e-05	0.000122958	2.47189e-05	0.00254902	0.000678701	0.000334644	4.76381e-06	3.30882e-05	0.000344074	0	0	0	0	0	1.92297e-05	0	0.000129173	0	0	0	5.14068e-05	1.48913e-05	0	0	0	0.000133533	6.1384e-05	0	0	0.000195812	0.000757242	2.43703e-05	0.00162944	0
Proteobacteria	Alphaproteobacteria	Rhizobiales	Aurantimonadaceae	-	0.000635241	0.000777003	0.000772096	0.000374814	0.000293014	0.00211315	0.000143503	7.44522e-05	0.000659396	0.00112899	0.000986986	0.000389624	7.90457e-05	0.000110326	5.4323e-06	8.09083e-06	7.28108e-05	0.000195258	0	0.000228145	3.07134e-05	1.39497e-05	0.000370645	5.05479e-05	0.000633519	0.000143439	1.23657e-05	8.5038e-05	2.02054e-05	0.000105162	0.00101087	0.00300779	0.00156966	0.00435949	0.00021798
Proteobacteria	Alphaproteobacteria	Rhizobiales	Aurantimonadaceae	Aurantimonas	0	1.80682e-05	0	0.000102407	1.72438e-05	1.43308e-05	0	3.4376e-05	0	0	3.56562e-06	0	9.71549e-06	0	9.04655e-05	2.52383e-05	3.32872e-06	0	0	0.000455938	0	0	0	0	0	0	0	0	3.56665e-05	0.000124546	0	0	0	0.000816063	0
Proteobacteria	Alphaproteobacteria	Rhizobiales	Aurantimonadaceae	Fulvimarina	0.000108167	0.000279298	0.00037491	0.000372859	0.000106636	0.00196958	0.000275774	0	0.000286153	0.000631582	0.00060926	0	2.39532e-06	2.19653e-05	8.14845e-06	0	0	0.000407984	0	6.07918e-06	0	0.000137141	0	0	0	4.01671e-06	2.95748e-05	2.69249e-05	6.80905e-05	0.000130002	0.00048126	0.00124547	0.000348846	6.73322e-05	0.00199515
Proteobacteria	Alphaproteobacteria	Rhizobiales	Beijerinckiaceae	-	0	0	4.70057e-05	0	0	5.46158e-05	0	0.00017144	0	9.77192e-05	0	0	3.65529e-06	0	0	0	0	0	0	0	0	0	0	0	0	0	0	0	0	0	2.99581e-05	0.000121637	0	3.19011e-05	0
Proteobacteria	Alphaproteobacteria	Rhizobiales	Beijerinckiaceae	Beijerinckia	0.000199941	3.93709e-05	5.36467e-05	1.72141e-05	5.80262e-06	0.000190057	1.72569e-05	8.7254e-05	0.000142034	5.21723e-05	1.75174e-05	0.000131426	1.68906e-05	0.000340033	2.19495e-05	8.80815e-06	0.000229528	0.000338281	0	0.000168592	9.03288e-05	0.000275428	2.40911e-05	0.000270736	0.000154654	3.70505e-05	0.000132893	0.000272328	5.13514e-06	1.94891e-05	4.93997e-06	0.000108098	0.000288606	0.00134891	9.93225e-05
Proteobacteria	Alphaproteobacteria	Rhizobiales	Bradyrhizobiaceae	Other	0	0	0	0	0	0	0	0	0	0	0	0	0	0	0	0	0	0	0	0	0	0	0	0	0	0	0	0	0	0	0	0	0	0	0
Proteobacteria	Alphaproteobacteria	Rhizobiales	Bradyrhizobiaceae	-	0	0	0	0	0	0	0	0	0	0	0	0	0	0	0	0	0	0	0	0	0	0	0	0	0	0	0	0	0	0	0	0	0	0	0
Proteobacteria	Alphaproteobacteria	Rhizobiales	Bradyrhizobiaceae	Balneimonas	0.000397855	0.00115361	0.00381286	0.00344901	0.00106833	0.00199496	0.000403185	0.00023257	0.000489665	0.00295785	0.000693858	0.000549485	1.91651e-05	2.72365e-05	1.6806e-05	8.80815e-06	5.15651e-05	4.6556e-05	9.60246e-06	0.00203897	3.06373e-05	2.35615e-05	6.662e-05	7.34344e-05	0.000176131	8.1554e-05	1.31547e-05	5.96991e-05	0.000285209	4.40268e-05	0.000677365	0.00262174	0.000569928	0.00200052	0.00190362
Proteobacteria	Alphaproteobacteria	Rhizobiales	Bradyrhizobiaceae	Bosea	0.000176144	0.000140429	0.000111281	0.00126647	4.54479e-05	9.77194e-05	9.5119e-05	0	3.57043e-05	0.000397567	5.77727e-06	0	4.80982e-06	5.48607e-06	0	0	6.50804e-06	3.2466e-05	0	4.36834e-06	0	5.40284e-06	0	0	1.32098e-05	0.00011172	0	1.57075e-05	0.000357761	0.000184825	8.32903e-05	8.39453e-05	2.19332e-05	1.77036e-05	0
Proteobacteria	Alphaproteobacteria	Rhizobiales	Bradyrhizobiaceae	Bradyrhizobium	0.000377049	0.000507506	0.000846869	0.000784495	0.000207207	0.00108215	0.000273324	0.000169952	0.00028682	0.00107368	0.000205324	5.28284e-05	6.17586e-05	0.00310651	0	3.22457e-05	4.99941e-05	0.000316214	7.49041e-06	3.21668e-05	5.20883e-05	0.000243425	1.9172e-05	3.03288e-05	0.000411528	5.98657e-05	0	8.13923e-05	0.000765353	0.000108546	0.000556503	0.00243825	0.000164664	0.00214992	6.12724e-05
Proteobacteria	Alphaproteobacteria	Rhizobiales	Hyphomicrobiaceae	Devosia	0.000276692	0.00101891	0.00038409	0.00241543	0.000116656	0.00147735	0.00024718	6.52172e-05	0.000441953	0.00116652	0.000633182	0.000264352	0.000173766	0.000195054	2.18393e-05	4.94033e-05	0.000151286	3.66703e-05	0	6.11567e-05	0.000400297	0.00022761	0.00014375	0.000112743	8.45685e-05	2.64554e-05	0	0.000186725	0.000244507	0.00026268	0.000922565	0.00135851	0.000448184	0.0012776	0.000424834
Proteobacteria	Alphaproteobacteria	Rhizobiales	Hyphomicrobiaceae	Pedomicrobium	0	3.58618e-06	6.86295e-06	0	0	2.47418e-05	0	0	0	0	0	0	0	0	0	0	0	0	0	0	0	0	0	0	0	0	8.85687e-06	0	0	0	0	3.52288e-05	0	0	0
Proteobacteria	Alphaproteobacteria	Rhizobiales	Methylobacteriaceae	-	0.00299577	0.000261423	4.60483e-05	0	9.55788e-06	0.000497879	1.64516e-05	4.43212e-05	0.000333818	0.00012637	0.000105284	0.000463598	0.000265912	0	0	1.10102e-05	0	0.000129173	0	1.07361e-05	0.00395209	2.53478e-06	0	0.000168646	0.000258991	4.04074e-05	0	0	0	6.80818e-05	0	0	5.47705e-06	0.00019442	0
Proteobacteria	Alphaproteobacteria	Rhizobiales	Methylobacteriaceae	Methylobacterium	0.00441732	0.0139503	0.00604475	0.00614038	0.00274482	0.0148904	0.00202738	0.00119451	0.00690924	0.00963008	0.00554471	0.00180813	0.00253492	0.00148897	0.000580809	7.28566e-05	0.0015772	0.00287073	0.00135889	0.00385732	0.00348298	0.00147247	0.00123554	0.000487316	0.00206129	0.00174778	0.00184751	0.00235576	0.00322955	0.000893154	0.00887462	0.00744352	0.00725904	0.00921661	0.00604739
Proteobacteria	Alphaproteobacteria	Rhizobiales	Methylocystaceae	-	0.00296434	0.000886365	0.000517155	0.000455983	0.00028662	0.000611331	0.000370451	6.8987e-05	0.000601862	0.000783997	0.000945504	0.000557914	6.57616e-05	0.000561703	3.43777e-05	1.61817e-05	0.000791666	0.000325904	0.00010415	0.00110782	0.000799428	0.00089537	0.00017688	0.000230074	0.000142401	0.000454469	0.000524247	0.0011606	0.00139125	8.42907e-05	0.000501117	0.000162595	0.00015809	0.000114662	0.00108386
Proteobacteria	Alphaproteobacteria	Rhizobiales	Phyllobacteriaceae	Other	8.16972e-05	0.0001588	0.000102209	0.000301687	0.000106283	2.29324e-05	3.93298e-05	1.96022e-05	0.000307792	0.000107827	0	0	0	8.78611e-06	2.85343e-05	0	0	8.25083e-05	0	2.621e-05	1.92431e-05	0	0	1.56297e-05	2.43356e-06	3.04195e-07	0.000379111	6.6508e-05	5.05135e-06	4.19261e-05	0.000184095	9.8304e-05	0.000116825	0.000139435	5.70907e-05
Proteobacteria	Alphaproteobacteria	Rhizobiales	Phyllobacteriaceae	Defluvibacter	6.42632e-05	7.90338e-06	2.17369e-06	0	1.43361e-05	5.20479e-06	0	0	0	1.45458e-05	0	0.000483149	0	0	1.53646e-05	0	0	0	0	0	0	6.45394e-06	0	0	0	8.92453e-06	3.97889e-05	2.88777e-06	0	0	0.000114373	4.3296e-06	1.64312e-05	1.1884e-05	0
Proteobacteria	Alphaproteobacteria	Rhizobiales	Phyllobacteriaceae	Mesorhizobium	0.000331745	0.000252748	0.000949363	0.000380171	0.000153064	0.000892191	0.0001506	4.39997e-05	0.000258897	0.000575418	0.000216929	1.27288e-05	0	0	1.75596e-05	6.20945e-05	3.009e-06	2.31849e-05	5.89919e-06	3.03959e-05	5.33148e-06	4.601e-05	2.51696e-06	0	4.12274e-05	3.30462e-05	0.000538678	5.0132e-05	1.54054e-05	8.70972e-05	0.000313073	0.00185758	0.000147984	0.000157724	0.00058889
Proteobacteria	Alphaproteobacteria	Rhizobiales	Rhizobiaceae	Other	0.00115243	0.0021024	0.00124144	0.00172224	0.000703414	0.00342333	0.000387726	1.67511e-05	0.000595208	0.0025033	0.000869855	0	4.95432e-06	3.1778e-05	1.09747e-05	0	4.42933e-06	0.000237405	0.000982144	0	7.65931e-06	0	4.16375e-06	0	3.05457e-05	3.43219e-05	0.00018771	4.59234e-06	0.000311032	2.13825e-05	0.00177904	0.0026686	0.00172458	0.00360004	0.000123218
Proteobacteria	Alphaproteobacteria	Rhizobiales	Rhizobiaceae	Agrobacterium	0.000991488	0.000738074	0.000865053	0.000855909	0.000542492	0.00331033	0.000318488	2.77618e-05	0.000411326	0.00272135	0.00112456	1.27288e-05	1.47421e-05	0.00580404	0	0	2.15556e-05	0.00187932	0.000509901	0	9.38128e-05	5.23619e-06	0	4.82095e-06	1.62349e-05	1.93604e-05	0.000207623	0.000157392	0.00028404	5.18472e-05	0.00209507	0.00213655	0.00131183	0.00277349	0.00171086
Proteobacteria	Alphaproteobacteria	Rhodobacterales	Rhodobacteraceae	Other	0.000428144	0.000379848	0.00121503	0.000233942	0.00233992	0.00103388	0.000223031	0.000549122	0.000341409	0.000382313	0.000286666	0.00286572	1.5582e-05	0.000147824	3.51756e-05	0.000575988	8.96199e-05	0.0002417	5.55027e-05	0.00184073	0.000204427	0.000688434	0.00112033	0.000172771	0.00173893	0.000567188	0.00444764	0.000508978	0.00109624	0.000986072	0.000393034	0.0136805	0.000378194	0.000600894	0.000196841
Proteobacteria	Alphaproteobacteria	Rhodobacterales	Rhodobacteraceae	Amaricoccus	1.09371e-05	1.07585e-05	8.97301e-06	2.82502e-05	8.161e-05	2.79917e-05	0	0	6.29723e-06	0.000121983	0.000126939	0	0	0	0	0	0	0	0	0	0	0	0	0	0	5.93373e-06	0	0	0	0	0.000111047	4.34054e-05	7.27195e-06	0	0
Proteobacteria	Alphaproteobacteria	Rhodobacterales	Rhodobacteraceae	Paracoccus	0.00817989	0.00510012	0.00761245	0.00761313	0.00671809	0.00814943	0.000752704	0.00328056	0.00562354	0.00757917	0.00213853	0.00463422	0.0268928	0.00097733	0.000775296	0.0109405	0.000641159	0.00204061	0.00128923	0.00457834	0.00140409	0.00189543	0.00201612	0.00131781	0.00138021	0.00122501	0.0079228	0.00288064	0.00277815	0.0036987	0.00401603	0.0087435	0.00223041	0.00948792	0.00157277
Proteobacteria	Alphaproteobacteria	Rhodobacterales	Rhodobacteraceae	Rhodobacter	0.000304773	0.000124375	0.000135747	0.000285284	6.25275e-05	4.1217e-05	0.000241195	1.17613e-05	5.40911e-05	0.00131503	0.000112458	0	0	1.18535e-05	0	0	0	0	3.49738e-06	5.24201e-05	2.29779e-05	5.36664e-05	0.000181177	0.000317559	8.15315e-06	5.03585e-06	2.95748e-05	7.04424e-06	0	2.22263e-05	0.000330461	0.000250202	0.000275537	0.000180416	4.985e-05
Proteobacteria	Alphaproteobacteria	Rhodobacterales	Rhodobacteraceae	Rubellimicrobium	0.000478242	0.000612434	0.000421303	0.000886909	0.000990628	0.000916628	0.000197417	0.000155504	0.000708496	0.00444314	0.000374212	0.000497816	0.000106229	4.837e-06	9.35008e-05	1.52166e-05	0.000301295	0.000909318	3.68749e-05	0.000393959	0.000992348	0.000210569	0.000119354	0.000125496	0.000139185	0.000125121	0	0.000434182	0.000455937	0.000217337	0.000261925	0.00062802	0.0014745	0.00226917	0.00016998
Proteobacteria	Alphaproteobacteria	Rhodospirillales	-	-	0	0	0	0	0	0	0	0	0	0	0	0	0	0	0	0	0	0	0	0	0	0	0	0	1.13678e-05	1.42097e-06	0	0	0	0	0	0	0	0	0
Proteobacteria	Alphaproteobacteria	Rhodospirillales	Acetobacteraceae	Other	6.97355e-05	3.08481e-05	0.000101736	8.11293e-06	3.87985e-05	2.92799e-05	9.24214e-06	9.01703e-05	7.01793e-05	7.835e-05	9.66179e-05	0.000974134	2.84229e-05	4.10657e-06	0.000511944	0	0.000123357	4.26971e-05	0	0	1.53186e-05	0.00181485	5.36477e-05	6.55036e-05	0	1.33143e-05	4.18428e-05	7.91057e-05	0.000741901	0	1.4021e-05	4.66505e-05	0.00104419	0.00129804	6.81189e-05
Proteobacteria	Alphaproteobacteria	Rhodospirillales	Acetobacteraceae	-	0.00709872	0.00579468	0.00432494	0.00596386	0.00959004	0.0045639	0.0020329	0.00135398	0.00885716	0.00339014	0.00109962	0.0145589	0.0031184	0.00397145	0.00187341	0.002334	0.00446371	0.00415358	0.00459161	0.00718506	0.00445396	0.00553641	0.00238533	0.00137411	0.010097	0.00262393	0.0067457	0.00578246	0.00852496	0.00182703	0.000970303	0.00205414	0.00251711	0.00657322	0.00213951
Proteobacteria	Alphaproteobacteria	Rhodospirillales	Acetobacteraceae	Belnapia	1.4589e-05	0.000140426	5.32253e-05	0	7.85074e-06	7.54998e-05	6.33206e-05	0.000101409	8.88387e-05	0.000150624	0.000162852	3.92798e-06	9.90864e-06	0	0	2.20204e-06	7.35218e-05	0.000116712	0	0.00153726	0	5.48872e-06	4.16375e-06	0	0	9.2976e-06	1.68999e-05	5.38165e-05	0	1.04054e-05	0	0.000106434	3.98546e-06	1.08566e-05	0.00120632
Proteobacteria	Alphaproteobacteria	Rhodospirillales	Acetobacteraceae	Craurococcus	0	0	0	0	0	0	0	0	0	0	0	0	0	0	0	0	0	0	0	0	0	0	0	0	0	0	0	0	0	0	0	0	0	0	0
Proteobacteria	Alphaproteobacteria	Rhodospirillales	Acetobacteraceae	Roseococcus	0.00015756	0.000340031	0.000818544	0.000455106	0.000156766	0.000881872	0.000240298	2.38191e-05	9.09948e-05	0.000550091	0.000350759	0	0	0	0	1.48472e-06	6.96284e-05	0	0	0	5.40526e-05	5.48872e-06	4.16375e-06	0	0	1.87823e-06	0	7.04424e-05	1.94544e-05	0	0.000292373	0.00036582	0.000201578	6.37674e-05	1.36199e-05
Proteobacteria	Alphaproteobacteria	Rhodospirillales	Acetobacteraceae	Roseomonas	0.00711729	0.00546211	0.00392459	0.00582066	0.00505653	0.00880763	0.00129329	0.000505208	0.00738561	0.00376058	0.00317687	0.000950002	0.000552729	0.00145739	0.000761999	0.00106994	0.00783844	0.00614205	0.000746234	0.000880254	0.00355014	0.0067526	0.00553532	0.000568876	0.00112813	0.00192697	0.00125879	0.00732811	0.00665425	0.00215675	0.000364434	0.00263898	0.00339461	0.00328711	0.00657316
Proteobacteria	Alphaproteobacteria	Rhodospirillales	Rhodospirillaceae	-	4.30154e-05	0.000120725	0.000106929	4.7345e-05	5.22236e-05	0.000175777	8.16353e-05	2.41903e-05	3.92241e-05	0.00216509	4.98146e-05	0	0	0.00015205	1.97545e-05	0	0	0	0	0	0	0	0	0	0	0	0	1.40885e-05	0	0	2.79212e-05	1.96862e-05	4.13108e-05	2.74846e-05	1.98934e-05
Proteobacteria	Alphaproteobacteria	Rhodospirillales	Rhodospirillaceae	Azospirillum	0	0	0	0	0	0	0	0	0	0	0	0	0	0	0	0	0	0	0	0	0	0	0	0	0	0	0	0	0	0	0	0	0	0	0
Proteobacteria	Alphaproteobacteria	Rhodospirillales	Rhodospirillaceae	Skermanella	0.0223299	0.0161113	0.0182558	0.0169683	0.00839601	0.0226432	0.00563275	0.00411959	0.0140639	0.0202579	0.00480295	0.00108729	0.00237764	0.000604086	0.000429712	0.00173169	0.00697281	0.00345438	0.00013725	0.00221988	0.00319602	0.00307652	0.00271582	0.000472742	0.00176525	0.000763515	0.00403854	0.00421879	0.0018978	0.00623583	0.00517308	0.0179288	0.00598574	0.00945223	0.00645738
Proteobacteria	Alphaproteobacteria	Rickettsiales	mitochondria	Other	0.000564486	8.4631e-06	1.28972e-05	3.56105e-06	0.000183277	0.000143494	0.000230191	0.000219169	6.5876e-05	5.63204e-05	8.00968e-05	5.12194e-05	5.85007e-05	2.0612e-05	0	1.90357e-05	1.30161e-05	7.64634e-05	2.68426e-05	6.18954e-05	7.96185e-05	3.53239e-05	3.74764e-05	1.21105e-05	2.26436e-05	0.000154193	0.000401757	4.79247e-05	6.66124e-05	4.45216e-05	3.73033e-05	2.00564e-05	3.83062e-05	0.00026329	6.80995e-06
Proteobacteria	Alphaproteobacteria	Rickettsiales	mitochondria	Aristolochia	0.00143896	0.000200106	4.70371e-05	0.000122805	0.00140589	0.000412331	0.000753475	0.00110795	0.00114855	0.000400661	0.000215521	0.000469578	0.000464528	0.000468466	0.000152653	0.000105205	0.000164061	0.000705521	0.000340278	0.000351298	0.000712469	0.00020099	0.000233072	0.000143068	0.000235072	0.000457484	0.000472894	0.00024397	0.0019248	0.000166709	0.000125814	0.00018749	0.000288388	0.00111737	0.000697865
Proteobacteria	Alphaproteobacteria	Sphingomonadales	Erythrobacteraceae	Other	0	0	0	0	0	0	0	0	0	0	0	0	0	0	0	0	0	0	0	0	0	0	0	0	0	0	0	0	0	0	0	0	0	0	0
Proteobacteria	Alphaproteobacteria	Sphingomonadales	Erythrobacteraceae	-	0.00268346	0.00795763	0.00449989	0.0054203	0.00158674	0.00635863	0.0020476	0.00150249	0.00255418	0.0107407	0.00596954	0.00133606	0.000282797	0.000702578	7.19848e-05	0.00132819	0.00162372	0.000658771	3.68749e-05	0.000574966	0.000812896	0.000320675	0.000211535	0.000381633	0.000283435	0.000299994	0.00505205	0.00207259	7.93631e-05	0.00162759	0.0063661	0.00891779	0.00249638	0.00496997	0.000616817
Proteobacteria	Alphaproteobacteria	Sphingomonadales	Erythrobacteraceae	Erythromicrobium	2.56507e-05	6.03818e-05	0.000117269	0	8.89596e-05	0.000250922	1.32031e-06	0.000393755	3.69664e-05	0.000515492	0.000125808	0	4.95432e-05	0	4.38989e-05	3.36511e-05	0	8.85436e-05	0	0	5.05977e-05	0.000107267	0	0	0	8.03342e-06	0	8.47941e-05	0	0.000194052	4.76714e-05	0.000162498	1.21851e-05	0.000740676	0.000145202
Proteobacteria	Alphaproteobacteria	Sphingomonadales	Sphingomonadaceae	Other	0.011531	0.021322	0.00835661	0.0131573	0.00470435	0.0126416	0.00530581	0.00190183	0.00912718	0.0181739	0.0058287	0.00135972	0.000416251	0.000434989	0.000183046	0.000203801	0.00159081	0.00162297	9.93892e-05	0.00067274	0.00127866	0.000425253	0.000336689	6.29442e-05	0.000612343	0.000478268	0.00187675	0.0015646	0.00178905	0.000343349	0.00897564	0.0126342	0.00459648	0.00800826	0.0027098
Proteobacteria	Alphaproteobacteria	Sphingomonadales	Sphingomonadaceae	-	0.000916133	0.000682588	0.000333726	0.000924917	0.00015176	0.000817551	0.000268384	0.00034923	0.000326713	0.00214027	0.000584465	0	0.000283182	0.000222434	0	8.80815e-06	0.000453057	3.03903e-05	4.16762e-05	0.000662476	0.000892264	0.000232762	9.66568e-05	0.000148285	0.000132157	0.000502763	0.000856078	0.000706586	0.000513144	0.000136449	0.000349908	0.000305895	0.00064417	0.00266362	0.000295746
Proteobacteria	Alphaproteobacteria	Sphingomonadales	Sphingomonadaceae	Kaistobacter	0.00563482	0.00499935	0.00546659	0.00523316	0.00169578	0.00767042	0.00100606	0.000794097	0.00321502	0.011441	0.00310711	4.0993e-06	0.00029253	0.000193847	2.8432e-05	4.61533e-05	6.63553e-05	0.000169766	2.62164e-05	3.7871e-05	6.01993e-05	5.48872e-06	5.9999e-06	9.27455e-06	0.000161545	5.34675e-05	8.76978e-06	8.87039e-05	0.000726158	0.000118615	0.00603395	0.0111352	0.00182606	0.00351721	0.00154734
Proteobacteria	Alphaproteobacteria	Sphingomonadales	Sphingomonadaceae	Novosphingobium	0.000263553	0.00284299	0.00191555	0.0011707	0.000305133	0.0019039	0.00088267	0.000318162	0.000945727	0.00281503	0.000613735	7.80132e-05	9.87485e-05	0.000486276	0	0	0.000172298	4.63356e-05	7.49041e-06	3.03959e-05	3.82966e-05	0.000404176	1.34965e-05	1.05619e-05	4.7308e-05	0.000103536	0.000408041	0.000171682	0.000232249	1.93714e-05	0.00164902	0.00160128	0.00040762	0.00190145	6.20259e-05
Proteobacteria	Alphaproteobacteria	Sphingomonadales	Sphingomonadaceae	Sphingobium	0.000809885	0.00116312	0.00068343	0.00120406	0.000730074	0.00193601	0.000280111	0.000401155	0.00175554	0.00159936	0.00186176	0.000327799	0.000182723	0.00156729	2.16311e-05	1.28198e-05	0.00125039	0.000162896	4.80123e-06	0.000139922	0.000688517	0.000564715	0.000424195	4.613e-05	0.000106522	0.000758097	0.000155336	0.000935517	0.000532228	0.00203913	0.000505006	0.000534157	0.000179552	0.000928871	0.000575105
Proteobacteria	Alphaproteobacteria	Sphingomonadales	Sphingomonadaceae	Sphingomonas	0.0378477	0.0598465	0.0381549	0.0493135	0.0130935	0.0894739	0.0101303	0.0032258	0.0448871	0.0729693	0.0449192	0.00218208	0.00215584	0.0068521	0.000719858	0.000445629	0.00479444	0.0021847	0.00318524	0.00122747	0.00475512	0.00510509	0.00332021	0.000868066	0.00184148	0.00338199	0.0035331	0.00534631	0.0167555	0.00459448	0.0474878	0.0545859	0.0292799	0.0543693	0.0328222
Proteobacteria	Alphaproteobacteria	Sphingomonadales	Sphingomonadaceae	Sphingopyxis	0.00232409	1.79309e-05	0	0	4.66078e-05	8.85595e-05	3.93298e-05	0	0.000132926	5.23451e-05	8.77727e-06	0	0	0	0	0	0	0	0	0	0	0	8.0371e-06	0	0	0	0	1.73266e-05	0	0	8.78708e-05	0	3.89924e-05	0.000139308	6.80995e-06
Proteobacteria	Betaproteobacteria	-	-	-	2.55199e-05	2.15171e-05	0.000171788	0.000263175	0	0.000142627	5.95125e-06	0	0	0.000150147	0	0	3.65529e-06	0	0	0	0	0	0	0	0	0	0	0	0	0	0	0	0	0	3.32515e-05	3.93724e-05	0	0	0
Proteobacteria	Betaproteobacteria	Burkholderiales	Other	Other	0	8.01811e-05	0.000565398	0.000376961	3.61811e-05	0.000323574	0.000107194	4.92458e-06	1.23974e-05	0.000576394	4.79878e-05	3.1822e-06	8.3961e-05	0	0	0	2.20241e-05	0	0	6.07918e-05	0	0	0	0	0	0	0.000212409	0	2.56757e-06	0	0.000387441	0.000205096	0.000246138	0.00020793	0
Proteobacteria	Betaproteobacteria	Burkholderiales	-	-	0.000124624	0.000841026	0.000397176	0.000500072	0.00205528	0.000741798	0.000126937	0	9.55877e-06	0.00012464	0.000156543	5.89289e-06	0.000199703	2.81154e-05	2.71615e-06	0	0.000623752	0.000250932	0	1.82375e-05	0.000263286	0.000561236	6.61303e-05	2.7402e-05	0	0.000400422	5.40589e-05	0.000476659	2.2773e-05	1.28708e-05	1.57805e-05	0	0.000563251	0.000584065	0.000112364
Proteobacteria	Betaproteobacteria	Burkholderiales	Alcaligenaceae	-	1.17984e-05	1.49148e-05	5.14721e-06	2.48329e-05	4.39821e-05	9.11473e-05	0	0.000100763	7.94368e-05	3.40602e-05	0.000580467	4.61467e-06	7.0919e-06	9.99815e-05	9.13067e-05	0.00010476	6.51653e-06	2.55629e-05	5.67463e-05	2.01633e-05	9.52277e-05	0.00042371	6.69078e-05	0	1.0635e-05	1.03623e-05	0.000297013	0.000725301	1.6212e-05	0.00125211	1.12168e-05	4.92155e-06	2.33841e-05	3.96134e-06	5.70907e-06
Proteobacteria	Betaproteobacteria	Burkholderiales	Alcaligenaceae	Achromobacter	0	0	3.06099e-05	0	5.70998e-05	1.93128e-05	0	0	6.36498e-05	0	8.07176e-05	0	0	0	0	0	0	0	1.06229e-05	0	0	0	6.45289e-05	0	0	0	0	0	0.000236996	0	0	8.15775e-05	0	0	0
Proteobacteria	Betaproteobacteria	Burkholderiales	Alcaligenaceae	Sutterella	0.00042536	0.0107774	0.00106086	0.00119746	0.00777484	0.00491396	0.000985126	0.0218679	0.00294605	0.000356942	0.000898408	0.000965461	0.00137465	0.00264871	0.00076262	0.00166353	0.00201616	0.00195473	0.000801982	0.00101508	0.00162595	0.00406933	0.00227031	0.00221024	0.00855878	0.00247302	0.000166317	0.000924022	0.00223503	0.00241845	0.00369716	0.000896859	0.00213677	0.000740888	0.000336853
Proteobacteria	Betaproteobacteria	Burkholderiales	Burkholderiaceae	Other	0.00533674	0.00491987	0.00141752	0.000919544	0.00700918	0.0017266	0.0026007	0.00469732	0.0061592	0.00128318	0.00426785	0.0146496	0.00909365	0.00277032	0.00714115	0.0154124	0.00367318	0.00859603	0.0152478	0.0315435	0.0188185	0.00547689	0.00469875	0.00231089	0.00364268	0.00376907	0.00308522	0.00342729	0.00318146	0.00508461	0.000825423	0.00341389	0.00142456	0.00357997	0.00266352
Proteobacteria	Betaproteobacteria	Burkholderiales	Burkholderiaceae	Lautropia	0.00327369	0.00165535	0.000885813	0.00215876	0.00430427	0.00201451	0.000765416	0.000510897	0.0051978	0.000187926	0.00121232	0.00373591	0.00555001	0.00268293	0.00185464	0.00650619	0.00285176	0.0041048	0.00276203	0.0051172	0.00145757	0.00655912	0.0008475	0.000967097	0.00533714	0.0022832	0.00264767	0.00111375	0.00146929	0.00739482	0.00109994	0.00151063	0.00145347	0.00228199	0.000271364
Proteobacteria	Betaproteobacteria	Burkholderiales	Comamonadaceae	Other	0.000368732	0.00103172	0.000455178	0.000193484	8.43092e-05	0.000202751	0.000561797	0.000577866	0.000640689	0.00043213	0.000256955	0.000566386	0.000241956	0.000135998	0.000209566	9.16842e-05	0.000119874	0.000367086	0.00283009	0.00256714	0.000626609	0.000225063	0.000429502	0.000266349	3.64252e-05	0.00115858	0.00252717	0.000705152	0.000972289	0.000363206	0.000517956	0.000467713	0.000345382	0.000610771	0.000805495
Proteobacteria	Betaproteobacteria	Burkholderiales	Comamonadaceae	-	0.00122271	0.000338384	0.000941805	0.000258273	0.00104052	0.000379166	0.000207001	0.0012377	0.00115695	6.54135e-05	0.000162332	0.00197224	0.00238929	0.00160776	0.000785651	0.00135485	0.00134769	0.0055281	0.00329062	0.00127125	0.000825986	0.00322106	0.001058	0.000984009	0.00168584	0.00101624	0.00156923	0.00108659	0.000172049	0.00317823	0.000124907	0.00017846	0.000463239	0.000230406	0.000230793
Proteobacteria	Betaproteobacteria	Burkholderiales	Comamonadaceae	Acidovorax	0.00012113	0.000121359	4.18172e-06	0.00862107	4.53973e-05	0.000242451	0	1.47737e-05	2.83865e-06	0.000154153	0	0	0	0	0	0	0.0579845	0.000226646	0	0	0	5.06955e-06	0	0	1.70517e-05	2.13146e-06	4.93974e-06	8.66331e-06	0	1.33442e-05	0.000175955	8.47877e-05	0	1.40238e-05	3.75637e-05
Proteobacteria	Betaproteobacteria	Burkholderiales	Comamonadaceae	Comamonas	1.87622e-05	6.67283e-05	6.45545e-05	0.000171515	7.46892e-05	0.000396136	2.1583e-05	0	8.15081e-05	0.000558976	6.09567e-05	0	4.07205e-05	4.39306e-06	5.16945e-06	5.24458e-05	6.65744e-06	0	0.000308582	4.80517e-05	7.65931e-06	0	0	0	7.26209e-06	0.000250795	0	0	0	0	0.000311064	0.000454861	0.000208041	9.92805e-05	0.000838555
Proteobacteria	Betaproteobacteria	Burkholderiales	Comamonadaceae	Delftia	0.000259064	8.03032e-06	3.22431e-06	5.98917e-06	0	9.71828e-05	0	0	0	0	0	0.000167177	3.52037e-05	0	0	0	8.95712e-05	6.97628e-05	0	0	0	3.11847e-05	0	0	0	1.50258e-05	0.000166149	2.31022e-05	0	0	0	0	0	0.000194106	0
Proteobacteria	Betaproteobacteria	Burkholderiales	Comamonadaceae	Diaphorobacter	5.36143e-05	8.21255e-05	0.000291637	0.00022702	0	0.000784834	6.60153e-06	0	0.000609274	0.000142122	0.000260394	0	5.16563e-05	0	2.71615e-06	0	0	0	2.88074e-05	0.000171777	1.46303e-05	2.74436e-05	6.10076e-05	0	1.51264e-05	0.00214675	4.22497e-06	1.42862e-05	0	1.11366e-05	2.01377e-05	0.00031114	0.000297237	8.3212e-05	6.49058e-05
Proteobacteria	Betaproteobacteria	Burkholderiales	Comamonadaceae	Hydrogenophaga	3.68932e-07	0	2.02426e-06	0	0	3.10251e-05	1.32031e-06	0	0	3.32474e-05	0	0	0	0	0	0	0	2.95145e-06	0	0	0	0	0	0	0	0	0	0	0	8.89616e-06	0	0	3.38405e-06	0	0.00260023
Proteobacteria	Betaproteobacteria	Burkholderiales	Comamonadaceae	Hylemonella	0.00149589	0.00185713	0.000746281	0.000324306	0.00174169	0.000450398	0.000277817	0.00082905	0.0014891	0.000135785	0.000606133	0.00462659	0.00220785	0.000554271	0.00293703	0.0016498	0.000776748	0.00308584	0.0080882	0.00325977	0.00175478	0.0080349	0.00102268	0.000744049	0.00171672	0.00142672	0.00160179	0.00244452	0.00111552	0.00937815	0.000160302	0.00118799	0.000531603	0.000852394	0.0013336
Proteobacteria	Betaproteobacteria	Burkholderiales	Comamonadaceae	Lampropedia	0.00612112	0.00169047	0.00145732	0.000580377	0.00563567	0.00123507	0.00071962	0.00488982	0.00357427	0.000645335	0.00163857	0.0151924	0.0085595	0.0039091	0.00728012	0.0054459	0.00428847	0.00882701	0.0134153	0.00963877	0.00399041	0.00931945	0.00243524	0.00255637	0.00766049	0.00503932	0.00496169	0.00459957	0.00403812	0.012634	0.00041558	0.00138922	0.00251283	0.00244056	0.00560366
Proteobacteria	Betaproteobacteria	Burkholderiales	Comamonadaceae	Leptothrix	7.11486e-05	8.55646e-05	6.03369e-05	1.41251e-05	3.01766e-05	8.6517e-05	0.00034179	2.68781e-05	0	0.000187072	1.15545e-05	0.000152573	0	0	0	4.40407e-06	0	0	0	0	2.13259e-05	8.35361e-05	3.61526e-05	0	0	0	0.000104914	7.04424e-06	0	4.56146e-05	8.46938e-05	1.52599e-06	2.43703e-05	3.43558e-05	0
Proteobacteria	Betaproteobacteria	Burkholderiales	Comamonadaceae	Methylibium	0.000415897	0.000792821	0.000297168	0.000351623	0.000269147	0.000732962	0.000812626	0.000134582	0.000311742	0.00104079	0.000867339	9.5466e-06	1.92955e-05	3.54778e-05	1.75596e-05	0.000259071	0.000102336	0.00104516	5.13104e-05	9.51188e-05	0.000345659	0.000202058	8.69457e-06	0.000171253	0.000194618	0.000167728	9.76738e-05	0.000263035	0.000162781	1.75549e-05	0.000324419	0.000658597	0.000754909	0.00146917	0.00014347
Proteobacteria	Betaproteobacteria	Burkholderiales	Comamonadaceae	Pelomonas	0.000235203	0.000143521	9.5432e-06	3.2083e-05	0.000257802	0.000106908	0.000471166	2.08105e-05	1.5856e-05	0.000277683	0.000298752	0.000800956	0.000571313	0.00317814	0.000356029	0.000202131	4.24164e-05	0.000693855	0.00273909	0.00117082	0.000578615	1.16228e-05	1.99273e-05	0.000177142	0.000821138	0.000338325	0.000148244	0.000133176	0.00186203	4.94958e-05	3.82676e-05	0.000250401	0.00018342	0.00200953	0.00112479
Proteobacteria	Betaproteobacteria	Burkholderiales	Comamonadaceae	Ramlibacter	2.52068e-05	0.000260542	0.000233613	0.00022267	2.18601e-05	0.00021684	8.28509e-05	4.85654e-05	6.60368e-05	0.000752375	2.04803e-05	0	7.31058e-06	3.07514e-05	0	0	1.09374e-05	1.11672e-05	4.80123e-06	8.73668e-06	0.000103875	2.5671e-05	6.77862e-06	9.27455e-06	0	3.0992e-06	0	2.8177e-05	0.000264818	4.91294e-06	0.000262809	0.00043091	0.000282696	0.000244671	5.2086e-06
Proteobacteria	Betaproteobacteria	Burkholderiales	Comamonadaceae	Rhodoferax	0.000548032	0.0010598	0.0016539	0.000407011	0.000524404	0.00105388	0.000296865	0.000146584	0.000751088	0.00231526	0.000480416	0.000494726	1.09659e-05	0	0	0.000235486	3.97428e-05	2.95145e-06	0	5.8485e-06	0.000916144	0.000135653	0.000127631	4.00208e-05	0.00018087	3.46589e-05	0.00018979	0.000370815	0.000583704	2.10353e-05	0.000550396	0.00204407	0.00179433	0.00268028	0.0024328
Proteobacteria	Betaproteobacteria	Burkholderiales	Comamonadaceae	Tepidimonas	0	0	0	0	0	0	0	0	0	0	0	0	0	0	0	0	0	0	0	0	0	0	0	0	0	0	0	0	0	0	0	0	0	0	0
Proteobacteria	Betaproteobacteria	Burkholderiales	Comamonadaceae	Variovorax	0.00227936	0.00302863	0.00254912	0.00218343	0.000821475	0.00325409	0.000280831	0.000126989	0.00179451	0.00306216	0.00106492	0.000632437	0.000190328	0.000189805	0.000118514	5.45124e-05	0.000379137	0.000512645	9.60246e-06	0.00031027	0.000580989	0.00188749	0.000295435	8.37599e-05	0.000236552	0.000118304	0.000584864	0.000707583	0.000489743	0.000155775	0.00119784	0.00144449	0.00140626	0.000923096	0.00234619
Proteobacteria	Betaproteobacteria	Burkholderiales	Oxalobacteraceae	Other	0.000659579	0.000808861	0.00130878	0.0024823	0.000928854	0.00111814	0.000544757	0.000196806	0.00101839	0.00121435	0.000669429	0.000279722	8.78492e-05	0.000984788	2.19495e-06	0.000114845	0.000134688	2.29397e-05	0	0.000115869	0.00237168	0.000334167	0.000186	0.000147971	0.000428804	0.000488436	0.000269684	0.00050351	0.00113542	0.000191371	0.000466715	0.000975817	0.000502389	0.00103489	0.00281704
Proteobacteria	Betaproteobacteria	Burkholderiales	Oxalobacteraceae	-	0.00209311	0.00690245	0.00228803	0.00150166	0.00153044	0.00220012	0.00220869	0.000453657	0.00225292	0.00526128	0.00106553	9.07509e-06	0.000241837	0.000195183	0.000276677	0.000119641	0.000856421	0.00283266	3.49738e-06	9.76837e-05	0.000616025	0.00048309	0.000647505	0.00031367	0.00028683	0.00123198	0.000337356	0.00076668	0.001063	0.00196676	0.00187064	0.00359151	0.00107976	0.00305387	0.000224404
Proteobacteria	Betaproteobacteria	Burkholderiales	Oxalobacteraceae	Herminiimonas	0	0	0	0	0	3.15984e-06	4.68261e-06	0	0	4.25594e-05	0	0	0	0	8.78807e-05	0	0	0	0	0	0	0	0	0	0	0	0	0	0	0	2.27471e-05	0	0	0	2.85453e-06
Proteobacteria	Betaproteobacteria	Burkholderiales	Oxalobacteraceae	Janthinobacterium	0.0168396	0.00792965	0.00860255	0.0096693	0.00861481	0.0151437	0.00692769	0.000872768	0.00387385	0.0187905	0.00573211	0.000262482	0.000495998	0.00121396	0.114111	4.90595e-05	0.000235881	7.54564e-05	7.21337e-05	0.000287048	0.00363977	0.000201494	0.000992574	0.000162601	0.000277711	0.00146962	0.000195311	0.000717707	0.001088	0.0012454	0.0194541	0.0181922	0.00463486	0.00876114	0.00542756
Proteobacteria	Betaproteobacteria	Burkholderiales	Oxalobacteraceae	Massilia	0.00214096	0.000720539	0.000135573	0.000129477	0.000213345	0.000192519	0.00014139	0.000164944	0.000252674	0.000168827	0.000122626	2.57642e-06	0.00029005	0	0.000378863	1.32122e-05	0	6.29306e-05	0	2.04698e-05	0.00543827	1.87337e-05	4.32422e-05	1.97242e-05	0.000258462	4.03412e-05	0	9.43993e-06	0	8.35245e-06	4.92017e-05	0.000295487	5.44307e-05	0.000525873	4.08102e-05
Proteobacteria	Betaproteobacteria	Ellin6067	-	-	2.06294e-05	1.79309e-05	2.17369e-06	0	1.72438e-05	1.02724e-05	0	0	0	0.00016431	2.63318e-05	0	0	0	0	0	3.28218e-05	2.73859e-05	0	0	0	3.0111e-06	0	0	0	0	0	0	0	0	3.74476e-05	0.000213588	0	0	0
Proteobacteria	Betaproteobacteria	Neisseriales	Neisseriaceae	Other	0.0158782	0.00972897	0.0127806	0.00248902	0.0130615	0.0064389	0.00716047	0.0220383	0.0242424	0.00576888	0.00982229	0.0616722	0.0377303	0.0109924	0.00836566	0.00891072	0.0143078	0.0365387	0.0549755	0.0443784	0.0459434	0.0249033	0.0272646	0.0115411	0.0341021	0.0218649	0.0204209	0.0232053	0.0196464	0.035825	0.00558467	0.0146377	0.00883395	0.0135492	0.0189008
Proteobacteria	Betaproteobacteria	Neisseriales	Neisseriaceae	-	0.00368658	0.00197858	0.00551474	0.00167526	0.00346082	0.00549814	0.0033223	0.00618357	0.00322168	0.00376563	0.00355306	0.00814664	0.0110829	0.00323101	0.00226258	0.00366471	0.00342329	0.0105612	0.0120203	0.00523523	0.00521813	0.00514459	0.00608309	0.00413799	0.0114646	0.00443686	0.00794461	0.00269433	0.00621033	0.00877217	0.00185637	0.00658036	0.00738097	0.00593742	0.00350795
Proteobacteria	Betaproteobacteria	Neisseriales	Neisseriaceae	Alysiella	0.00113229	0.000108946	0.000600174	8.74409e-05	0.00179893	0.00131556	0.00233073	0.00098622	0.000673004	0.000851802	0.00258731	0.000629958	0.000529215	8.2354e-05	0.00136963	0.000530278	0.000799993	0.00218539	0.00147909	0.00566763	0.000499186	0.000229949	0.000581432	0.000811377	0.000328796	0.00466051	0.00407374	0.000641415	0.00155645	0.00171803	0.000751946	0.002302	0.00147436	0.00276444	0.000674627
Proteobacteria	Betaproteobacteria	Neisseriales	Neisseriaceae	Conchiformibius	0.0203004	0.00398043	0.0312399	0.000905403	0.0119186	0.0209163	0.00567138	0.0121471	0.0127875	0.0124316	0.0151566	0.022016	0.0195812	0.00704206	0.0128757	0.00252359	0.007327	0.0465674	0.00822936	0.0171138	0.00576483	0.0140266	0.0151446	0.0166945	0.00470451	0.018261	0.0173733	0.00953804	0.027162	0.045914	0.0102292	0.0222232	0.00908773	0.0130063	0.00272348
Proteobacteria	Betaproteobacteria	Neisseriales	Neisseriaceae	Neisseria	0.00169457	0.00213198	0.00340764	0.000134931	0.00809077	0.00117655	0.000194893	0.00147694	0.00197345	0.000869319	0.000741129	0.00228563	0.00381875	0.00421892	0.00128259	0.000286938	0.000456198	0.0034127	0.00256705	0.00071155	0.000743771	0.00177682	0.000351623	0.00054016	0.0006276	0.000159072	0.000508965	0.00120314	0.000773585	0.00193716	5.55555e-05	0.0011865	0.000487796	0.000786978	0.00157339
Proteobacteria	Betaproteobacteria	Nitrosomonadales	Nitrosomonadaceae	Nitrosovibrio	6.29041e-05	0.000655642	0.00062424	0.0005767	0.000220155	0.00118437	0.000403704	0.000157661	0.000294801	0.000321776	0.000134585	0.000381434	0.00011104	1.1881e-05	0	0	1.003e-06	0	0	0	0	0.00490087	0	0	0	6.1984e-06	6.07368e-05	9.15751e-05	0.000120372	0.000104738	0.000343576	4.74057e-05	0.000140295	6.94697e-05	1.42727e-05
Proteobacteria	Betaproteobacteria	Rhodocyclales	Rhodocyclaceae	Hydrogenophilus	1.89166e-05	0.00074707	1.37259e-05	5.44769e-06	0.00307663	0.000384579	0	1.12267e-05	1.55905e-05	0.0079608	0.000160297	0.00135203	0.00129344	0.00315057	0.00124391	0.000140429	2.25501e-05	8.25083e-05	0.0142428	0.000301914	0.0015296	0	0	0.000230875	9.00719e-07	6.31099e-06	0.000246493	0.000191732	5.15209e-05	0.00022042	3.1846e-05	0.00100415	2.68073e-05	0	9.05952e-05
Proteobacteria	Betaproteobacteria	Rhodocyclales	Rhodocyclaceae	Petrobacter	8.60309e-06	0	0	0	3.65065e-05	1.4905e-05	0	0	0	0.000516124	0	0	0.000123537	0.000737149	0.0003318	2.64169e-05	0	0	0.00144692	0	0.000437798	0	0	0	0	0.000145767	0	0	0	0	2.13577e-06	1.29888e-05	0	0	0
Proteobacteria	Betaproteobacteria	SC-I-84	-	-	9.9299e-05	0.000491463	0.000224196	0.000141451	0.000206061	0.000372661	8.26909e-05	0	0.000498683	0.000184307	5.55894e-05	1.49661e-05	0	0	0	1.48472e-06	0	0	0	0	0	0	2.48188e-06	0	0	9.2976e-06	0	0	0	1.55683e-05	0.000201389	0.000214186	3.83394e-05	0	3.40497e-06
Proteobacteria	Betaproteobacteria	Tremblayales	Tremblayaceae	Candidatus Tremblaya	0	0	0	0	0	0	0	0	0	0	0	0	0	0	0	0	0	0	0	0	0	0	0	0	0	0	0	0	0	0	0	0	0	0	0
Proteobacteria	Deltaproteobacteria	Desulfovibrionales	Desulfomicrobiaceae	Desulfomicrobium	0.000170698	1.92179e-05	0.000136818	8.60704e-06	0.000120878	2.14294e-05	1.15185e-05	0.000175812	1.69238e-05	3.07275e-05	1.53273e-05	0.000252661	1.78391e-05	0.000266638	6.14585e-05	0.000230663	7.59966e-05	0.00109029	0.000639746	0.000796379	0.000166099	1.26739e-05	0.000164314	0.00154024	0.000138917	3.10701e-05	6.83651e-05	3.25762e-05	0.000211732	3.98721e-05	4.6542e-05	7.30845e-05	2.04257e-05	0	0.000151387
Proteobacteria	Deltaproteobacteria	Myxococcales	-	-	0	0	1.02125e-05	0	0	1.44001e-05	8.57291e-05	0	4.00021e-05	0	0	0	0	0	0	0	6.50804e-06	0	0	0	0	0	0	0	0	3.18084e-05	0	0	0	0	0	5.73386e-05	3.8879e-06	0	0.0011165
Proteobacteria	Deltaproteobacteria	Myxococcales	Cystobacteraceae	-	0	1.00379e-05	4.63523e-05	0	0	2.02922e-05	0	0	0	9.76644e-05	0	0	0	0	0	0	0	0	0	0	0	0	0	0	0	0	0	0	0	0	0	8.65921e-06	0	0.000134685	0
Proteobacteria	Deltaproteobacteria	Myxococcales	Cystobacteraceae	Cystobacter	0	0	0	0	0	0	0	0	0	0	0	0	0	0	0	0	1.30331e-05	0	0	0	0	0	0	0	0	3.0992e-06	0	0	0	0	0	0	0	0	0
Proteobacteria	Deltaproteobacteria	Myxococcales	Haliangiaceae	-	3.93672e-05	0	0	0	0	4.86814e-05	5.69943e-05	0	0.000109808	0	0	0	0	0	0	0	0	0.000314937	0	0	0	0	0	0	0	0	0	0	0	0	0	0	0	0	0
Proteobacteria	Deltaproteobacteria	Myxococcales	Myxococcaceae	Myxococcus	0	0	0.000552721	0	0	2.36294e-05	0	0	2.86763e-05	0	0	0	0	0	0	0	0	0	0	0	0	0	0	0	0	0	0	0	0	0	0	5.81906e-05	0	0	0
Proteobacteria	Deltaproteobacteria	Myxococcales	Polyangiaceae	Aetherobacter	2.21465e-05	1.79309e-05	0.000128127	3.53127e-05	0	0.000666156	0	0	0	8.00995e-05	0	0	0	0	0	0	0	0	0	0	0	0	0	0	0	1.23968e-05	0	0	3.24241e-06	1.55683e-05	0.000206488	9.8431e-06	1.21851e-05	0.000604661	0.00764489
Proteobacteria	Deltaproteobacteria	Myxococcales	Polyangiaceae	Sorangium	0	5.07786e-05	0.000338217	0	0	0	0	0	0	0	0	0	0	0	0	0	0	0	0	0	0	0	0	0	0	1.85952e-05	0	5.53191e-05	0	0	0	0	0.00426444	0.00426444	0
Proteobacteria	Deltaproteobacteria	Spirobacillales	-	-	0.000312783	0.000129103	6.75291e-05	7.30164e-05	0	0.000153	0.000690999	0	0.000208655	4.75012e-05	0	6.3644e-06	4.95432e-06	0	0	0	3.49636e-05	8.85436e-06	0	0	9.34381e-05	6.84589e-05	4.87715e-05	5.69165e-06	2.64941e-05	3.31177e-06	0	7.04424e-06	4.54621e-05	2.78415e-06	0.000263876	0.000363197	0.000106122	0.000250034	3.06448e-05
Proteobacteria	Epsilonproteobacteria	Campylobacterales	Campylobacteraceae	Arcobacter	0.00027658	2.20119e-05	6.53958e-05	0.000141976	7.28471e-05	9.10589e-06	7.20031e-05	0.000600495	0.000734006	2.10672e-05	9.57012e-05	0.00112877	0.0020909	0.000195114	0.000494821	0.00014866	5.05627e-05	0.000137763	0.000149808	0.00200425	0.00332935	0.000104583	0.000401171	9.1937e-05	0.00332317	0.000578906	0.000141828	0.000204732	0.000105967	3.35951e-05	4.72361e-05	0.000109561	6.77153e-05	0.000513922	0.000232755
Proteobacteria	Epsilonproteobacteria	Campylobacterales	Campylobacteraceae	Campylobacter	0.00118803	0.000593303	0.000433375	0.000516274	0.000517664	0.000453476	0.000167057	0.00259254	0.00119842	0.000551185	0.000491257	0.00455798	0.00192691	0.00169117	0.00626747	0.000558024	0.000790711	0.00171284	0.00453559	0.00592618	0.0028049	0.000674345	0.00175075	0.00665246	0.00464831	0.00337498	0.00191081	0.00130873	0.00138548	0.000373693	0.00215502	0.000614416	0.000841597	0.00038103	0.00386302
Proteobacteria	Epsilonproteobacteria	Campylobacterales	Helicobacteraceae	Helicobacter	0.00084821	0.000403315	0.000328577	0.000182498	3.34526e-05	0.000531628	0.000193593	0.000360769	0.00229632	7.9917e-05	0.000540175	1.76759e-05	0.00643554	0.00486065	0	9.75178e-06	0	2.10311e-05	1.17984e-05	0.000428472	0.000218591	0.00250953	0.00099528	1.20253e-05	6.97472e-05	0.00123215	6.00429e-05	2.02144e-05	4.54621e-05	0.000181703	0.000100673	2.89938e-05	0.0003491	0.00218014	0.000534818
Proteobacteria	Epsilonproteobacteria	Campylobacterales	Helicobacteraceae	Wolinella	5.67516e-05	4.32373e-05	0.000119943	3.25185e-05	4.73877e-05	1.50351e-05	1.70918e-05	0.00211975	0.00049882	0.000226523	0.000104256	0.000470811	5.19481e-05	0.000120693	0.00028985	0.000282482	4.49385e-05	0.000454013	0.000151636	0.000559425	0.00163387	5.32303e-05	0.000238187	0.00102951	0.00115612	0.000243723	0.000424068	0.000440421	4.10933e-05	8.28617e-05	4.42867e-05	0.000101088	0.000351096	0.000426561	0.000572745
Proteobacteria	Gammaproteobacteria	Other	Other	Other	0.000453651	0.00153866	0.000625538	0.00332781	0.000327673	0.000852583	0.00766201	5.80908e-05	0.000221266	0.00215623	0.00042046	0.000152403	1.44295e-05	0.00067153	8.14845e-06	2.52728e-06	0.00127018	5.75274e-05	0.000421352	0.000567143	2.13259e-05	0	0	0.000183795	1.3401e-05	2.07896e-05	3.93003e-05	7.78703e-05	0	2.83995e-05	0.00255201	0.00108494	0.0318612	0.000231753	0.0248858
Proteobacteria	Gammaproteobacteria	Aeromonadales	Succinivibrionaceae	-	4.44373e-05	0	4.02374e-05	0.000130745	5.46165e-06	0.000143303	0.000530074	0.00197559	5.10957e-05	0	0.0129324	1.17839e-05	3.65529e-06	1.09721e-05	0	6.15674e-05	9.98615e-06	5.51134e-06	1.17984e-05	1.74734e-05	7.98921e-05	0	0.000101706	6.18446e-05	1.80144e-06	5.03587e-05	4.38489e-06	2.66049e-05	0	2.22404e-06	0.00152405	0.000364463	0.00214549	0.00116632	0
Proteobacteria	Gammaproteobacteria	Aeromonadales	Succinivibrionaceae	Anaerobiospirillum	4.65339e-05	0.000652583	0.000141961	0.00123347	5.803e-05	0.000617141	0.000408034	0.00588531	0.00140016	0.000360748	0.00141611	0.000614728	0.00132466	0.00225568	2.91164e-05	0.000734278	0.000336751	0.000116005	0.000293702	0.000355463	0.000596289	0.00456297	0.00134694	0.000689643	0.000110198	0.00547531	0.000127162	0.00119335	0.000606162	0.00247499	0.00240807	0.000288336	0.00587539	0.00166756	0.000269828
Proteobacteria	Gammaproteobacteria	Cardiobacteriales	Cardiobacteriaceae	-	0.00329362	0.0019448	0.00264624	0.000852415	0.00283452	0.00115104	0.00108035	0.00349633	0.00422105	0.00105845	0.00191446	0.0075859	0.0118938	0.00175861	0.00513271	0.00332606	0.00389138	0.00794839	0.0129043	0.00519787	0.00467275	0.00668983	0.00315255	0.00207948	0.00809586	0.00285919	0.00200386	0.00288966	0.00249715	0.00881448	0.000691672	0.00158107	0.0026329	0.002826	0.00304888
Proteobacteria	Gammaproteobacteria	Cardiobacteriales	Cardiobacteriaceae	Suttonella	0.00362614	0.00053923	0.000980061	0.000666141	0.00122535	0.00630148	0.000236811	0.00215641	0.00322495	0.000573496	0.00550167	0.00916905	0.00399756	0.00102339	0.00266217	0.00806374	0.00297983	0.00708391	0.0062814	0.00358284	0.00545325	0.00398991	0.00179482	0.00228532	0.0155553	0.00320907	0.00241166	0.00231806	0.000807256	0.00520488	0.00185217	0.00165529	0.00108517	0.000999796	0.0012698
Proteobacteria	Gammaproteobacteria	Enterobacteriales	Enterobacteriaceae	Other	0.00142314	0.000191109	0.001073	0.00042422	0.000122877	0.000611922	0.0029596	0.000288953	0.00015539	0.00250828	0.000168388	2.04227e-05	1.20245e-05	6.20086e-05	0.0384972	0.000432886	2.02187e-05	5.76012e-06	0.0547945	0.00117144	9.86598e-06	0	1.72884e-06	0	0.000119653	0.000720711	0	1.69928e-05	0	1.27886e-05	0.00100903	0.000806161	0.00865617	0.000195462	2.52824e-05
Proteobacteria	Gammaproteobacteria	Enterobacteriales	Enterobacteriaceae	Erwinia	0.0359951	0.0123221	0.185872	0.15086	0.0042576	0.00811046	0.176906	0.00927276	0.00370452	0.0222788	0.0437741	0.000108678	1.83501e-05	0.00274501	0.10246	0.129125	0.000139217	0.000235792	0.000615712	0.000290451	2.51889e-05	0.000420962	8.90517e-06	0.110675	3.40699e-05	0.000121857	1.28348e-05	7.83632e-05	0.00018776	0.000363839	0.0125865	0.0329589	0.015721	0.00987149	0.00418175
Proteobacteria	Gammaproteobacteria	Enterobacteriales	Enterobacteriaceae	Proteus	0	0	0	0	0	0	5.28123e-06	1.88147e-05	0.00058446	0	5.77727e-06	0	0.00135396	0	0	0	1.003e-06	0	2.65573e-06	0	0	0.00168374	3.69841e-05	0.00226248	0	8.03342e-05	6.56134e-05	2.88777e-06	2.02054e-05	0.000107052	0	3.05198e-06	1.69202e-05	0.0146571	0
Proteobacteria	Gammaproteobacteria	Enterobacteriales	Enterobacteriaceae	Serratia	0.000107604	0	0	0	0	0	0	0	0	3.94554e-05	0	0	0	0	0	0	0	0	0	2.13529e-05	0	0	0	0	0	0	0	0	0	0	0.000194001	0.000305451	0	0	3.40497e-06
Proteobacteria	Gammaproteobacteria	Enterobacteriales	Enterobacteriaceae	Trabulsiella	0.000547072	0.000679584	0.000387181	0.000302518	0.000583011	0.00918351	0.00108761	0.00947403	0.000994915	0.00205643	0.00169669	0.000836107	0.00135282	0.00166318	0.128802	0.00775097	0.000728683	0.000766904	0.0313537	0.000255075	0.00201189	0.00317881	3.32341e-05	0.00161626	0.000186991	0.00603087	0.000935427	0.000340538	0.00129157	0.00221846	0.00181631	0.000702579	0.000623811	0.0036431	0.00118277
Proteobacteria	Gammaproteobacteria	Pasteurellales	Pasteurellaceae	Other	0.0104599	0.0069829	0.0114405	0.00288723	0.0209976	0.0136615	0.00756361	0.0215606	0.0196131	0.00726411	0.0171425	0.0149421	0.0313737	0.0146501	0.00934613	0.0112401	0.0126795	0.0189484	0.0132014	0.00967022	0.0151384	0.0203332	0.0105512	0.0170655	0.0199511	0.016515	0.01276	0.00505331	0.0114765	0.0252473	0.00896009	0.0219228	0.0100441	0.0196423	0.0288525
Proteobacteria	Gammaproteobacteria	Pasteurellales	Pasteurellaceae	-	0.0241632	0.0157851	0.021796	0.0220549	0.0491211	0.0473599	0.0143045	0.0610904	0.0573895	0.0540346	0.024042	0.0337936	0.0285196	0.0322553	0.0198479	0.0376069	0.00711104	0.0207279	0.014713	0.0256435	0.0295683	0.0327689	0.0304343	0.0266356	0.0237096	0.0303643	0.0454752	0.0179558	0.0225879	0.084647	0.0237143	0.041109	0.068403	0.0520222	0.0315819
Proteobacteria	Gammaproteobacteria	Pasteurellales	Pasteurellaceae	Actinobacillus	2.06585e-05	1.6277e-05	5.24862e-05	2.98776e-05	3.1324e-05	0.000122134	1.18106e-05	6.44323e-05	7.17729e-05	0.0002334	2.67636e-05	0.00066611	5.29567e-05	4.39306e-06	1.35808e-05	4.48692e-05	0	0.000113161	0.000165559	3.8569e-05	9.03336e-06	2.09789e-05	1.13212e-05	3.32453e-05	2.16091e-06	2.41877e-05	0.000183181	4.59234e-06	8.29375e-06	2.78415e-06	4.75138e-05	0.000314138	0.00048041	0.000366059	1.78339e-05
Proteobacteria	Gammaproteobacteria	Pasteurellales	Pasteurellaceae	Haemophilus	1.73576e-05	8.4631e-06	0	2.02823e-05	5.50393e-05	1.09384e-05	0	1.96983e-05	4.33298e-06	0	0.000165021	0.000311547	0.000372277	0	0	8.41276e-06	2.80711e-05	2.46473e-05	0.000750278	4.79592e-05	0.000623957	1.17948e-05	1.48157e-05	0	0	0.000190887	0.00143746	0	0	0	0	0.000174473	2.43703e-06	3.43558e-05	1.80362e-06
Proteobacteria	Gammaproteobacteria	Pasteurellales	Pasteurellaceae	Pasteurella	0.00674219	0.00256309	0.00271317	0.00283018	0.00407594	0.00217269	0.00102457	0.0080627	0.00673911	0.00212247	0.0028069	0.0172806	0.0103261	0.00432056	0.0047282	0.00145604	0.00154415	0.00452677	0.00792998	0.0119948	0.00691477	0.0119999	0.00492137	0.00605513	0.00832898	0.00497111	0.00784912	0.00391018	0.00468848	0.0127868	0.0018116	0.00271968	0.00371902	0.00376299	0.0216812
Proteobacteria	Gammaproteobacteria	Pseudomonadales	Moraxellaceae	Other	0.00367026	0.00167626	0.00207346	0.000893427	0.00167638	0.00183753	0.00251421	0.00583231	0.00502963	0.00133899	0.0019088	0.00987362	0.00610853	0.00261346	0.00287339	0.00384864	0.00369694	0.014825	0.00350071	0.00601584	0.0040504	0.00516799	0.00572605	0.00393747	0.00367104	0.00404535	0.0024603	0.00420302	0.00884968	0.0062543	0.00531338	0.00311257	0.00365608	0.00558829	0.0096754
Proteobacteria	Gammaproteobacteria	Pseudomonadales	Moraxellaceae	Acinetobacter	0.000490052	0.00108785	4.97173e-05	0.000164602	0.000302748	0.000184418	0.00207911	0.000675072	0.000768367	0.00773482	0.000590769	0.00127222	0.000272443	0.00272829	0.209107	0.000438118	1.31639e-05	0.000608555	7.09875e-05	0.000101053	0.00151746	0.00018227	2.12332e-05	0.000130757	1.78517e-05	0.00112705	0.000565135	0.000263354	0.000782496	0.000145413	0.00330951	0.00261034	0.000574217	0.00172472	0.000450116
Proteobacteria	Gammaproteobacteria	Pseudomonadales	Moraxellaceae	Enhydrobacter	0.00467629	0.000666926	0.00104382	0.00025365	0.000376062	0.000962744	0.000290082	0.00770928	0.00282218	0.000712538	0.000567796	0.00913317	0.00125986	0.000566892	0.00677149	0.00758877	0.000291055	0.0175038	0.00229361	0.007524	0.00396159	0.00477764	0.00718176	0.0115094	0.00412455	0.00421162	0.00481464	0.00322363	0.00364538	0.0131018	0.00116066	0.00193163	0.00300497	0.00457039	0.0123783
Proteobacteria	Gammaproteobacteria	Pseudomonadales	Moraxellaceae	Moraxella	0.00177974	0.00101255	0.00219318	0.0012655	0.00262	0.00699477	0.0018166	0.00606311	0.0210314	0.00394724	0.0111167	0.00705477	0.00214951	0.00263353	0.0022405	0.00340232	0.00101924	0.00578461	0.00259324	0.00672133	0.00784107	0.00899999	0.0759894	0.0050034	0.00708338	0.00488609	0.00256051	0.00461644	0.0180929	0.00933903	0.0179013	0.00908773	0.00333996	0.0104942	0.00481119
Proteobacteria	Gammaproteobacteria	Pseudomonadales	Moraxellaceae	Psychrobacter	0.00424244	0.00285399	0.0621578	0.00932599	0.000740968	0.00120076	0.0388708	0.0161964	0.00261917	0.00716856	0.0895975	0.000249175	5.77514e-05	0.123592	0.00191668	0.119809	0.0592625	0.00112778	0.0228889	0.00064695	7.93669e-05	0.00597128	0.121465	0.123687	0.000457248	0.00208645	0.12347	7.07832e-05	0.000345251	0.00328476	0.0218309	0.0636426	0.0136508	0.00235642	0.000178411
Proteobacteria	Gammaproteobacteria	Pseudomonadales	Pseudomonadaceae	Pseudomonas	0.119743	0.170857	0.0362397	0.202664	0.125285	0.0195894	0.0556548	0.00114703	0.00295846	0.0155991	0.0975793	0.00043273	0.0302644	0.130854	0.000634013	0.0652435	0.00147414	0.00862807	0.0245278	4.20568e-05	0.00224576	0.000901746	0.123217	0.00326752	0.000445909	0.00170437	0.00460552	0.000333458	0.000885494	0.00108634	0.112733	0.0391656	0.208766	0.00832384	0.158194
Proteobacteria	Gammaproteobacteria	Thiotrichales	Piscirickettsiaceae	-	2.91656e-05	0.000597646	6.70546e-05	0.000150089	6.96314e-05	3.86166e-05	0	5.32867e-05	2.84505e-05	0.000502013	0	0	0	0	0	6.40989e-06	0	0	0	0	0	0	0	5.91725e-06	0	1.87823e-06	0	1.40885e-05	0	0	0.000171301	0.000243364	0	0.000143405	0
Proteobacteria	Gammaproteobacteria	Xanthomonadales	Sinobacteraceae	-	0.000602468	0.000898832	0.000647336	0	5.56371e-05	0.000490764	0.00142228	2.46229e-05	0.000160687	0.000568572	0.0001309	0	0	0	0	0.000834024	1.09374e-05	0	0.000532072	0.000458228	0.000751687	0	0	0	9.44072e-05	0.000714223	0	2.39569e-06	0	2.45647e-05	0.000501757	0.000682067	5.1811e-05	8.69249e-05	7.1261e-05
Proteobacteria	Gammaproteobacteria	Xanthomonadales	Sinobacteraceae	Steroidobacter	0	0.000117422	0.000194965	0.000169494	5.75339e-05	0.000345955	7.32234e-05	5.1952e-05	5.08295e-05	0.000299095	7.50661e-06	0	0	0	0	0	0	0	0	0	0	0	3.38931e-05	0	0	3.0992e-06	2.95229e-06	2.24346e-05	5.83633e-05	0	0.000210629	0.000303756	7.58425e-05	0.000123744	1.02149e-05
Proteobacteria	Gammaproteobacteria	Xanthomonadales	Xanthomonadaceae	Other	0.000469427	0.000265122	0.000103289	6.05973e-05	0.000175186	0.000128369	2.46095e-05	0.000336764	0.000119348	0.000427721	5.30987e-05	0.000989427	5.18493e-05	0.000149581	8.77979e-06	0.000206883	7.19399e-05	0.00223461	8.79118e-05	0.000530995	1.53186e-05	9.80379e-05	0.000131785	7.81486e-05	7.9886e-05	2.33001e-05	7.21073e-05	5.95745e-05	9.72722e-06	0.000219205	5.31486e-05	0.000231067	0.000154886	6.08524e-05	3.87892e-05
Proteobacteria	Gammaproteobacteria	Xanthomonadales	Xanthomonadaceae	-	0.000556439	0.000324469	0.000423425	4.30352e-06	0.000438043	0.000103875	0.000180428	0.00149778	0.000736934	0	0.000606328	0.00643353	0.0034986	0.000502316	0.00162823	0.00160321	0.00106703	0.000715592	0.0016228	0.00197691	0.0011359	0.00365556	0.000289353	0.000880737	0.000393831	0.000249004	0.000343777	0.000577059	0.00012994	0.00364553	1.19317e-05	0.000181109	0.000122012	5.38817e-05	0.000205997
Proteobacteria	Gammaproteobacteria	Xanthomonadales	Xanthomonadaceae	Ignatzschineria	0	0	0	0	0	0	0	0	0	0	0	0	0	0	0	0	0	0	0	0	0	0	0	0	0	0	0	0	0	0	0	0	0	0	0
Proteobacteria	Gammaproteobacteria	Xanthomonadales	Xanthomonadaceae	Luteimonas	0.00169482	0.00274991	0.00204293	0.00200578	0.00113617	0.00213441	0.000213731	0.000358113	0.0012432	0.00434081	0.00112509	0.00151025	0.00142891	6.72558e-05	0.000259931	0.00246001	0.000231358	0.00439925	0.00103372	0.00460346	0.0037376	0.000882195	0.00109046	0.00113559	0.00107915	0.000383373	0.00661438	0.000457098	0.00160678	0.000705726	0.00214599	0.0121351	0.0028569	0.0017449	0.00290464
Proteobacteria	Gammaproteobacteria	Xanthomonadales	Xanthomonadaceae	Lysobacter	0.000160411	0.000193677	0.000187861	0.000100483	0.000109499	0.0023205	8.15306e-05	0.000109724	0.000215777	5.48067e-05	6.06882e-05	0	4.81092e-05	2.50452e-05	0	0	0.000106022	0	0.000958181	3.85066e-06	9.95711e-05	2.19549e-05	3.08201e-06	0.000153415	0.000108337	9.49147e-05	0	0.000156775	2.2773e-05	1.80381e-05	3.74476e-05	2.2147e-05	5.65011e-06	4.12269e-05	8.378e-05
Proteobacteria	Gammaproteobacteria	Xanthomonadales	Xanthomonadaceae	Stenotrophomonas	0.000872404	0.000512472	0.00153485	0.00106769	0.000176395	0.00160033	0.0193989	6.18012e-05	0.000772926	0.00175664	0.000789076	7.72925e-06	0	5.20626e-05	5.72502e-06	4.27326e-06	0.000453347	3.83402e-05	5.04196e-06	1.60293e-05	1.19515e-05	2.40888e-05	2.15138e-05	0.000165764	0.000203339	7.11936e-05	0	3.27127e-05	0.000178344	6.68441e-05	0.00364918	0.00599618	0.0269479	0.000262607	0.00738069
SR1	-	-	-	-	0.00288582	0.000733388	0.000437897	0.000126536	0.00170934	0.000869885	0.000756333	0.00118282	0.00240612	0.00158426	0.00092226	0.00363085	0.00206473	0.000713308	0.000959918	0.00108994	0.00133647	0.00182804	0.00289973	0.00588278	0.00150388	0.000506718	0.00165337	0.00195894	0.00196987	0.00134644	0.00465754	0.00572813	0.00178434	0.000658861	0.000866959	0.00169904	0.000843064	0.00087958	0.00626071
Spirochaetes	Spirochaetes	Spirochaetales	Spirochaetaceae	Treponema	8.67421e-06	4.66053e-06	3.61073e-06	4.30352e-06	5.80262e-06	7.25327e-07	0	0.0004096	0.000478204	6.05031e-05	1.4325e-05	0.000255973	0.000145342	0.000262193	0	0.00017613	2.85386e-05	6.93937e-05	0.000708114	0.000120367	8.38421e-05	3.97708e-05	0.000120508	0.000713745	0.000195164	0.000529011	0	3.39266e-05	3.56665e-05	6.86146e-05	4.70122e-05	1.47323e-05	0.000137686	0.000107002	2.76785e-05
Spirochaetes	[Brachyspirae]	[Brachyspirales]	Brachyspiraceae	Brachyspira	2.58304e-05	0	1.08322e-05	0.000720062	1.97985e-05	0.000684568	0.000533542	0.00741836	0.00107585	0.000349322	4.33296e-05	6.60293e-05	0	0.00197223	0	2.52728e-06	3.32872e-06	6.00889e-05	1.37648e-05	9.61034e-05	9.77437e-05	2.82033e-06	0.000163346	2.40507e-05	0	2.97484e-06	3.50791e-05	9.52964e-05	6.56675e-05	5.84112e-06	0.000854307	0.000190845	0.0118949	0.000166376	0.00125
TM7	TM7-3	-	-	-	0.00493572	0.0013994	0.00272086	0.00163176	0.00319085	0.00168699	0.00055664	0.00351048	0.00402994	0.00142499	0.00111405	0.00734868	0.00455384	0.00173083	0.00267251	0.00182802	0.00290824	0.00600358	0.0104569	0.00984487	0.00721356	0.0090473	0.0039848	0.00224124	0.00676146	0.00306994	0.00342751	0.00576152	0.00415203	0.00810787	0.00276731	0.00303075	0.00233103	0.00232791	0.00326544
Tenericutes	Mollicutes	Acholeplasmatales	Acholeplasmataceae	Acholeplasma	1.37752e-05	0	0	0	0	0	0	5.16202e-05	9.13588e-06	1.97733e-05	7.1625e-06	9.98097e-05	3.71574e-05	0.000116363	3.80261e-05	4.84906e-05	1.30331e-05	4.13771e-05	4.97437e-05	4.86334e-05	9.75033e-05	1.68043e-05	9.06164e-06	0.000334799	2.43523e-05	8.97778e-06	2.02591e-05	1.40885e-05	5.56e-05	1.55683e-05	8.27607e-05	0	6.09257e-05	0	0.000145122
Tenericutes	Mollicutes	Anaeroplasmatales	Anaeroplasmataceae	gut	7.97167e-05	0.00565442	0.000342126	0.000591912	1.77503e-05	0.000142707	0.000519629	0.00034404	2.27092e-05	2.28576e-05	0	0	2.47716e-06	0.00297345	0	0	3.32872e-06	0	2.55632e-05	0	5.15376e-05	0	6.78041e-05	1.71791e-06	5.40431e-06	6.62523e-06	0	0	0.000515237	0	0.00143608	0.000251788	0.000252996	0	8.6261e-05
Tenericutes	Mollicutes	Mycoplasmatales	Mycoplasmataceae	Mycoplasma	5.14928e-05	0.000783374	1.08322e-05	7.37062e-05	0.000154456	0.000173821	0.000439773	8.31932e-05	0.000110278	0.000198271	0.000186258	0.000144465	7.53484e-05	0.000341481	5.4323e-06	0.00016009	2.99585e-05	1.80267e-05	5.43706e-05	2.92425e-06	0.000198228	8.48141e-05	3.00571e-05	4.93176e-05	0.000698994	0.000450983	0.000283898	4.61386e-06	2.31675e-05	0.000135581	0.000264245	0.000158808	5.11776e-05	0.000196946	0.000539546
Tenericutes	Mollicutes	Mycoplasmatales	Mycoplasmataceae	Ureaplasma	7.41817e-05	0.00238643	0.00019436	8.60704e-06	0.000159441	0.000932852	0.000576022	0.000191412	0.0003262	0.000653685	0.00285586	0.000716644	1.44295e-05	0.000115207	2.71615e-06	4.48692e-05	9.09986e-05	0.000101548	3.78129e-05	0.000413094	0.000425186	0.000320047	0.000346305	4.40003e-05	1.70349e-05	0.000899955	2.53498e-05	0.000375102	0.00129642	0.000777597	0.00090842	0.000386197	0.000200905	0.000183206	0.000401347
[Thermi]	Deinococci	Deinococcales	Deinococcaceae	Deinococcus	1.07841e-05	3.51787e-05	0	4.93877e-05	1.21723e-05	5.06671e-05	0	2.84473e-05	3.49735e-05	2.01327e-05	0	0	7.77921e-06	4.61098e-05	5.4323e-06	0	1.95241e-05	0	0	6.07918e-06	1.30732e-05	9.00742e-05	0	1.34994e-05	8.80654e-06	4.20002e-06	0.000130639	0	0	0	2.8042e-06	0	0	0	1.36199e-05
[Thermi]	Deinococci	Deinococcales	Trueperaceae	Truepera	0.00495554	0.00728374	0.000688032	0.00630961	0.00581899	0.00396399	0.000703766	0.000556473	0.00841043	0.00240013	0.00186274	0.000356182	0.000535109	0.00595232	0.000299211	0.000383292	0.00259659	0.00186902	0.00113649	0.00121788	0.00245261	0.00124101	0.000672538	0.000762094	0.00179271	0.00157157	0.00212153	0.00388026	0.00275358	0.00181946	0.000150584	0.000470816	0.00335998	0.00598482	0.00200309
					1.00002	1	1	1	1	1	1	1	1	1	1	1	1	1	1	1	1	1	1	1	1	1	1	1	1	1	1	1	1	1	1	1	1	1	1

## Sheet: C) OTU_table_skin_site
Additional File 3. OTU table at genus level collapsed by skin site
Phylum	Class	Order	Family	Genus	(A) Inner Pinna	(B) Chin	(C) Nasal skin	(D) Dorsal back	(E) Axilla	(F) Abdomen	(G) Interdigital	(H) Abdomen
Acidobacteria	Acidobacteria-6	iii1-15	-	-	0.000109274	5.50848e-05	4.81068e-06	0.000459339	5.6701e-05	0.000168466	0.00012703	3.3409e-06
Acidobacteria	Acidobacteriia	Acidobacteriales	Acidobacteriaceae	Terriglobus	4.35504e-05	3.64377e-05	1.07195e-06	1.07447e-05	1.00753e-06	0.0001122	1.43106e-05	1.90688e-05
Acidobacteria	BPC102	B110	-	-	0	0	0	0	0	0	0	0
Acidobacteria	[Chloracidobacteria]	RB41	Ellin6075	-	2.94192e-05	4.36622e-05	5.65419e-06	0.00017915	0.000129568	8.09324e-05	6.55569e-05	1.58862e-05
Actinobacteria	Acidimicrobiia	Acidimicrobiales	-	-	0.000307904	7.7654e-05	1.75776e-05	8.66721e-05	0.000199782	0.000173776	0.000116496	2.18966e-05
Actinobacteria	Acidimicrobiia	Acidimicrobiales	C111	-	0.000264594	9.89289e-05	4.76401e-06	0.000157655	0.000197386	0.00013907	0.000935295	1.84291e-05
Actinobacteria	Actinobacteria	Actinomycetales	Other	Other	0.000296124	9.65585e-05	1.47559e-05	0.00013158	3.33846e-05	8.14798e-05	2.99123e-05	2.33001e-05
Actinobacteria	Actinobacteria	Actinomycetales	-	-	2.8089e-05	1.28747e-05	8.79788e-07	1.97801e-06	1.08314e-05	1.13244e-05	0.000556478	2.65152e-06
Actinobacteria	Actinobacteria	Actinomycetales	Actinomycetaceae	Actinomyces	0.0068289	0.00489473	0.00178355	0.00916248	0.00485281	0.00170597	0.00402658	0.00212449
Actinobacteria	Actinobacteria	Actinomycetales	Beutenbergiaceae	Salana	0.000383016	0.000108217	1.01548e-05	0.00034961	0.000374845	6.80018e-05	0.000452493	2.74415e-05
Actinobacteria	Actinobacteria	Actinomycetales	Cellulomonadaceae	Cellulomonas	0.000158055	0.000127242	1.37156e-05	4.67698e-05	0.000290781	0.000112822	0.000416453	2.95059e-05
Actinobacteria	Actinobacteria	Actinomycetales	Corynebacteriaceae	Corynebacterium	0.0229128	0.00997358	0.00407106	0.0220605	0.00772844	0.00398859	0.00868068	0.122629
Actinobacteria	Actinobacteria	Actinomycetales	Cryptosporangiaceae	Cryptosporangium	4.75934e-06	5.75313e-06	8.3369e-07	0	0	1.09243e-05	0	0
Actinobacteria	Actinobacteria	Actinomycetales	Dermabacteraceae	Brachybacterium	1.56005e-05	1.21888e-05	1.26966e-06	0.000117938	1.87389e-05	0	5.68345e-05	1.27872e-06
Actinobacteria	Actinobacteria	Actinomycetales	Dermatophilaceae	Dermatophilus	0.000278897	0.000429573	4.56665e-05	4.43436e-05	0.000811841	0.000547772	0.000165089	0.00110152
Actinobacteria	Actinobacteria	Actinomycetales	Dietziaceae	Dietzia	0.000420596	0.00023583	0.000125726	0.00039338	0.00034134	0.000497309	0.00181247	1.69923e-05
Actinobacteria	Actinobacteria	Actinomycetales	Geodermatophilaceae	Other	9.9787e-06	7.69523e-06	7.23562e-06	0	0	4.1975e-06	1.35884e-05	0
Actinobacteria	Actinobacteria	Actinomycetales	Geodermatophilaceae	-	0.000820082	0.00137116	0.000111086	0.000169086	0.000693803	0.00105576	0.000442309	0.000142848
Actinobacteria	Actinobacteria	Actinomycetales	Geodermatophilaceae	Modestobacter	0.000137786	0.000192347	4.06808e-05	8.31203e-05	6.74833e-05	0.000415609	0.000109496	1.94067e-05
Actinobacteria	Actinobacteria	Actinomycetales	Gordoniaceae	Gordonia	0.00077	0.000140763	3.65902e-05	0.000404608	0.000795893	0.000554546	0.000341872	3.38268e-05
Actinobacteria	Actinobacteria	Actinomycetales	Intrasporangiaceae	Other	0	0	0	0	0	0	0	0
Actinobacteria	Actinobacteria	Actinomycetales	Intrasporangiaceae	-	0.000414642	0.000270873	2.652e-05	0.000371192	0.000416084	0.000351016	0.000837587	8.62657e-05
Actinobacteria	Actinobacteria	Actinomycetales	Intrasporangiaceae	Janibacter	0	8.23316e-06	0	8.3997e-05	0	1.66502e-05	6.79422e-06	6.80143e-07
Actinobacteria	Actinobacteria	Actinomycetales	Intrasporangiaceae	Knoellia	0.00256408	0.000582664	4.84203e-05	0.00105057	0.00191115	0.000817708	0.00307374	0.000404641
Actinobacteria	Actinobacteria	Actinomycetales	Intrasporangiaceae	Phycicoccus	3.6405e-05	1.35585e-05	2.14391e-06	2.82353e-05	5.33212e-05	2.41645e-05	8.65921e-06	1.06012e-05
Actinobacteria	Actinobacteria	Actinomycetales	Jonesiaceae	Other	0.000771781	0.0016547	2.43365e-05	5.79178e-05	0.000406481	0.000233487	8.63276e-05	2.81885e-06
Actinobacteria	Actinobacteria	Actinomycetales	Kineosporiaceae	-	7.12969e-05	5.89643e-05	3.60711e-05	0.00518788	0.00050288	0.000121185	1.30699e-05	2.60756e-05
Actinobacteria	Actinobacteria	Actinomycetales	Kineosporiaceae	Kineococcus	0.000700922	0.000391203	3.67294e-05	0.00059585	0.00106128	0.000654036	0.000439503	0.000143096
Actinobacteria	Actinobacteria	Actinomycetales	Microbacteriaceae	Other	0.000236745	0.000107428	2.93542e-05	0.000284636	0.000199906	0.000169125	0.00043288	5.00054e-05
Actinobacteria	Actinobacteria	Actinomycetales	Microbacteriaceae	-	0.000526773	0.000208714	8.20885e-05	0.00054476	0.000354921	0.000211781	0.00024449	8.68631e-05
Actinobacteria	Actinobacteria	Actinomycetales	Microbacteriaceae	Agrococcus	0.000487194	0.000213454	4.07683e-05	0.00060744	0.000684994	0.000387691	0.000779651	6.04352e-05
Actinobacteria	Actinobacteria	Actinomycetales	Microbacteriaceae	Agromyces	0	2.41775e-06	0	0	0	3.2452e-06	3.2472e-06	1.86778e-06
Actinobacteria	Actinobacteria	Actinomycetales	Microbacteriaceae	Clavibacter	0.000608823	0.000184348	0.00013262	0.00176144	0.00085921	0.000521395	0.00113273	0.000145187
Actinobacteria	Actinobacteria	Actinomycetales	Microbacteriaceae	Curtobacterium	0.000844991	0.000380109	2.40497e-05	0.000450932	0.000954935	0.00040329	0.000643225	8.00868e-05
Actinobacteria	Actinobacteria	Actinomycetales	Microbacteriaceae	Frigoribacterium	0.0015049	0.000664115	0.000530835	0.00221946	0.00213882	0.00109661	0.00191551	0.000247177
Actinobacteria	Actinobacteria	Actinomycetales	Microbacteriaceae	Frondihabitans	3.0487e-06	9.12728e-05	2.08397e-06	0	1.1551e-05	1.57339e-05	9.78949e-07	4.88175e-07
Actinobacteria	Actinobacteria	Actinomycetales	Microbacteriaceae	Leucobacter	0.00329029	0.00204	0.00124372	0.00232531	0.00124961	0.000582079	0.00110039	0.000319495
Actinobacteria	Actinobacteria	Actinomycetales	Microbacteriaceae	Microbacterium	0.00318654	0.000782109	0.000421798	0.00273199	0.00318098	0.00259114	0.0040275	0.000441613
Actinobacteria	Actinobacteria	Actinomycetales	Microbacteriaceae	Mycetocola	0.000172141	6.15607e-05	6.23871e-05	0.000370397	0.00154713	0.000323491	0.000376181	1.47394e-05
Actinobacteria	Actinobacteria	Actinomycetales	Microbacteriaceae	Pseudoclavibacter	0.000191608	5.86582e-05	0.000154092	0.000136383	0.000181077	0.000116912	9.78854e-05	5.24636e-05
Actinobacteria	Actinobacteria	Actinomycetales	Microbacteriaceae	Rathayibacter	0.00160395	0.000755358	0.000921558	0.0023641	0.00158662	0.00129093	0.00308576	0.000237246
Actinobacteria	Actinobacteria	Actinomycetales	Micrococcaceae	Other	1.32289e-05	0.0251478	4.22451e-06	7.30128e-07	0.00103736	2.16796e-05	0	5.50469e-06
Actinobacteria	Actinobacteria	Actinomycetales	Micrococcaceae	-	0.00160717	0.00142207	0.00238169	0.00306229	0.00773993	0.00253429	0.00306914	0.0003589
Actinobacteria	Actinobacteria	Actinomycetales	Micrococcaceae	Arthrobacter	0.000440577	0.00225707	0.000580426	0.000478251	0.000753637	0.00256123	0.00224227	1.88209e-05
Actinobacteria	Actinobacteria	Actinomycetales	Micrococcaceae	Citricoccus	2.16031e-05	6.34967e-06	9.24869e-07	3.58156e-06	2.62261e-05	2.76281e-06	7.52776e-07	0
Actinobacteria	Actinobacteria	Actinomycetales	Micrococcaceae	Kocuria	0.00199653	0.000736294	0.000112402	0.00380837	0.00201538	0.00281059	0.00104209	0.000195474
Actinobacteria	Actinobacteria	Actinomycetales	Micrococcaceae	Microbispora	0.000675708	0.000477122	0.000808105	0.00022932	0.00106758	0.000702512	0.000200481	0.000149973
Actinobacteria	Actinobacteria	Actinomycetales	Micrococcaceae	Micrococcus	0.000267884	0.000149245	6.53398e-05	0.00212008	0.0037439	0.00024648	0.000877317	5.06513e-05
Actinobacteria	Actinobacteria	Actinomycetales	Micrococcaceae	Rothia	0.000550484	0.000739962	0.00263684	0.000484619	0.000462426	0.000144319	0.000373267	5.79976e-05
Actinobacteria	Actinobacteria	Actinomycetales	Micromonosporaceae	Other	1.07197e-05	1.73639e-05	0	7.43491e-07	1.20535e-05	7.43776e-06	0	1.76834e-05
Actinobacteria	Actinobacteria	Actinomycetales	Micromonosporaceae	-	6.49022e-05	3.87409e-05	1.31968e-06	4.6604e-06	3.00686e-05	9.91078e-05	9.5618e-05	9.56316e-07
Actinobacteria	Actinobacteria	Actinomycetales	Micromonosporaceae	Actinoplanes	0.000121757	0.000138824	7.57899e-05	3.40327e-05	0.000457312	0.00035636	4.1027e-05	1.95144e-05
Actinobacteria	Actinobacteria	Actinomycetales	Micromonosporaceae	Virgisporangium	0.000125403	6.68942e-05	2.48551e-05	0	0	8.22758e-05	7.05836e-05	8.25311e-07
Actinobacteria	Actinobacteria	Actinomycetales	Mycobacteriaceae	Mycobacterium	1.23743e-05	5.88915e-06	3.74595e-06	4.46095e-06	6.18028e-06	7.76753e-06	1.4371e-05	1.19263e-06
Actinobacteria	Actinobacteria	Actinomycetales	Nakamurellaceae	-	3.06631e-05	2.00405e-05	3.05548e-06	8.35697e-06	1.90552e-06	3.82214e-05	3.61687e-05	3.25179e-06
Actinobacteria	Actinobacteria	Actinomycetales	Nocardiaceae	-	0.000470316	5.6508e-05	1.76804e-05	0.000271145	0.000210233	5.82299e-05	0.000341874	2.22278e-05
Actinobacteria	Actinobacteria	Actinomycetales	Nocardiaceae	Nocardia	1.58448e-05	2.53626e-06	2.08397e-06	6.3113e-06	0	9.78578e-06	4.93104e-07	9.41119e-07
Actinobacteria	Actinobacteria	Actinomycetales	Nocardiaceae	Rhodococcus	0.0122806	0.00289508	0.00103284	0.0140111	0.00906489	0.0061557	0.0100408	0.00221732
Actinobacteria	Actinobacteria	Actinomycetales	Nocardioidaceae	Other	9.49392e-05	7.64539e-05	8.57204e-06	0.000116374	0.00013712	6.14042e-05	0.000282718	3.03386e-05
Actinobacteria	Actinobacteria	Actinomycetales	Nocardioidaceae	-	0.00288131	0.00135467	0.000168974	0.00358931	0.00399798	0.00192927	0.00438214	0.000481041
Actinobacteria	Actinobacteria	Actinomycetales	Nocardioidaceae	Aeromicrobium	0.00022744	0.000115523	2.76499e-05	0.000245255	0.00026129	0.000189174	0.00102939	5.1458e-05
Actinobacteria	Actinobacteria	Actinomycetales	Nocardioidaceae	Friedmanniella	0.000604125	0.00147113	0.000597752	0.000861982	0.00139394	0.00161222	0.00234807	0.00031179
Actinobacteria	Actinobacteria	Actinomycetales	Nocardioidaceae	Kribbella	9.14716e-07	0	0	0	0	4.89488e-06	0	0
Actinobacteria	Actinobacteria	Actinomycetales	Nocardioidaceae	Nocardioides	0.000535536	0.000307684	3.17122e-05	0.000357713	0.000514202	0.000342872	0.000961965	0.000104958
Actinobacteria	Actinobacteria	Actinomycetales	Nocardiopsaceae	Thermobifida	4.22474e-05	1.20342e-06	4.13947e-07	2.29367e-06	7.29566e-05	3.60522e-05	8.82483e-05	2.90514e-06
Actinobacteria	Actinobacteria	Actinomycetales	Propionibacteriaceae	Other	8.23244e-06	1.3368e-06	2.06732e-06	0	8.01647e-05	0	0	2.28771e-06
Actinobacteria	Actinobacteria	Actinomycetales	Propionibacteriaceae	-	0.00231194	0.00168148	0.00183924	0.00316756	0.00197966	0.000770983	0.00165462	0.000379721
Actinobacteria	Actinobacteria	Actinomycetales	Propionibacteriaceae	Microlunatus	0.000868805	0.000730377	8.62077e-05	0.000387269	0.00101856	0.000593359	0.00153429	0.000225623
Actinobacteria	Actinobacteria	Actinomycetales	Propionibacteriaceae	Propionibacterium	0.0005139	0.000321531	0.000244728	0.00235884	0.00231177	0.000640534	0.00163549	0.000115071
Actinobacteria	Actinobacteria	Actinomycetales	Pseudonocardiaceae	Other	0.00103295	0.00144729	0.000409985	0.000204337	0.000678967	0.000931021	0.000902386	9.91484e-05
Actinobacteria	Actinobacteria	Actinomycetales	Pseudonocardiaceae	-	0	0	0	0	0	0	0	0
Actinobacteria	Actinobacteria	Actinomycetales	Pseudonocardiaceae	Actinomycetospora	7.93353e-05	0.000136186	3.21693e-05	0.000667653	0.000181528	8.50167e-05	0.000608807	3.71358e-05
Actinobacteria	Actinobacteria	Actinomycetales	Pseudonocardiaceae	Pseudonocardia	0.000513928	0.000375829	8.60414e-05	0.000198328	0.000152393	0.000557054	0.00104639	9.08388e-05
Actinobacteria	Actinobacteria	Actinomycetales	Sporichthyaceae	-	0.000541897	0.00178058	0.000396157	0.00171043	0.00177969	0.00161243	0.00241778	0.00027449
Actinobacteria	Actinobacteria	Actinomycetales	Streptomycetaceae	Other	4.18593e-05	2.52372e-05	9.27652e-06	0.000158868	0.000233115	3.72558e-05	0.000198369	4.44028e-06
Actinobacteria	Actinobacteria	Actinomycetales	Streptomycetaceae	-	6.65382e-05	9.97838e-06	2.94327e-06	4.54827e-05	0.000261809	0.00017387	0.000511888	4.38986e-06
Actinobacteria	Actinobacteria	Actinomycetales	Streptomycetaceae	Streptomyces	0	0	0	0	0	0	0	0
Actinobacteria	Actinobacteria	Actinomycetales	Williamsiaceae	Williamsia	0.000774317	0.000116738	2.24611e-05	0.000344642	0.000234912	0.000331883	0.000370363	4.15724e-05
Actinobacteria	Nitriliruptoria	Other	Other	Other	0.00112986	0.000985889	0.000366738	0.0012009	0.000662242	0.00046916	0.00126628	0.00013493
Actinobacteria	Nitriliruptoria	Euzebyales	Euzebyaceae	Euzebya	0.00118103	0.000920673	0.000527636	0.000879809	0.000619293	0.000447888	0.00037286	6.69886e-05
Actinobacteria	Rubrobacteria	Rubrobacterales	Rubrobacteraceae	Rubrobacter	0	0	0	1.14489e-06	0	1.52609e-06	0	0
Actinobacteria	Thermoleophilia	Gaiellales	Gaiellaceae	-	0.000783089	0.000253473	5.18766e-05	0.000613237	0.00108044	0.000446862	0.0014675	0.000133773
Actinobacteria	Thermoleophilia	Solirubrobacterales	-	-	0.00012323	3.19924e-05	1.16572e-06	3.08744e-05	3.61218e-05	8.27335e-06	3.39632e-05	3.2167e-06
Actinobacteria	Thermoleophilia	Solirubrobacterales	Patulibacteraceae	-	0.000239936	8.63872e-05	6.61092e-06	0.000251343	0.000320613	0.000102085	0.000212091	5.11977e-05
Actinobacteria	Thermoleophilia	Solirubrobacterales	Patulibacteraceae	Patulibacter	3.03142e-05	1.3239e-05	2.15304e-06	5.54665e-05	2.97999e-05	2.62059e-05	0.000115696	1.18218e-05
Actinobacteria	Thermoleophilia	Solirubrobacterales	Solirubrobacteraceae	-	9.69001e-05	4.83053e-05	0	5.82359e-05	1.69446e-05	5.88838e-05	0.000116725	9.09024e-06
Bacteroidetes	Bacteroidia	Bacteroidales	-	-	0.0026315	0.000394593	0.000221294	0.0126182	0.0103492	0.00651864	0.00120789	0.00951184
Bacteroidetes	Bacteroidia	Bacteroidales	Bacteroidaceae	Bacteroides	0.00775613	0.00294434	0.0099208	0.00674627	0.00242604	0.00135352	0.00125024	0.0561971
Bacteroidetes	Bacteroidia	Bacteroidales	Porphyromonadaceae	Paludibacter	0.000346829	0.000165167	0.000493121	0.000194365	1.29008e-05	1.02948e-05	6.79089e-06	2.09273e-05
Bacteroidetes	Bacteroidia	Bacteroidales	Porphyromonadaceae	Parabacteroides	1.25889e-06	1.58492e-05	0.000176544	0	1.5896e-06	7.56056e-06	0	6.084e-05
Bacteroidetes	Bacteroidia	Bacteroidales	Porphyromonadaceae	Porphyromonas	0.0378639	0.0444225	0.0644498	0.0418252	0.0129918	0.00734675	0.00791299	0.0180749
Bacteroidetes	Bacteroidia	Bacteroidales	Porphyromonadaceae	Tannerella	0.000809439	0.000793197	0.000543268	0.00149273	1.76455e-05	7.26007e-05	0.000107994	0.000233731
Bacteroidetes	Bacteroidia	Bacteroidales	Prevotellaceae	Prevotella	0.000197486	0.000154915	0.000416397	0.00160473	0.000544978	0.000330954	0.000342942	0.00715958
Bacteroidetes	Bacteroidia	Bacteroidales	Rikenellaceae	-	0	0	1.29911e-05	0	3.12786e-06	0	0	5.41577e-06
Bacteroidetes	Bacteroidia	Bacteroidales	S24-7	-	0.000115542	6.30841e-05	0.000722186	0.000592957	0.000155922	0.000120258	8.70808e-05	0.00132583
Bacteroidetes	Bacteroidia	Bacteroidales	SB-1	-	0	0	0	0	0	0	0	0
Bacteroidetes	Bacteroidia	Bacteroidales	[Paraprevotellaceae]	CF231	0	0	0	0	0	0	0	0
Bacteroidetes	Bacteroidia	Bacteroidales	[Paraprevotellaceae]	[Prevotella]	0.0049667	0.00165133	0.00303662	0.0118884	0.00186493	0.00105118	0.000968877	0.0168464
Bacteroidetes	Cytophagia	Cytophagales	Other	Other	0	0	0	0	0	0	0	0
Bacteroidetes	Cytophagia	Cytophagales	Cytophagaceae	Other	0	0	0	0	0	0	0	0
Bacteroidetes	Cytophagia	Cytophagales	Cytophagaceae	-	0	1.16845e-05	1.01259e-06	5.751e-06	5.66341e-06	2.65263e-06	3.56696e-05	0
Bacteroidetes	Cytophagia	Cytophagales	Cytophagaceae	Adhaeribacter	3.07518e-05	0.000295844	0.00014519	8.83873e-07	0	0.000360476	4.33581e-05	0.000173867
Bacteroidetes	Cytophagia	Cytophagales	Cytophagaceae	Dyadobacter	0.000810839	0.00025218	3.32739e-05	0.000454765	0.000537877	0.000119951	0.000270621	2.56667e-05
Bacteroidetes	Cytophagia	Cytophagales	Cytophagaceae	Hymenobacter	0.00361476	0.00223713	0.000924721	0.00360243	0.0028744	0.00222299	0.00247565	0.000613468
Bacteroidetes	Cytophagia	Cytophagales	Cytophagaceae	Pontibacter	0	0	0	0	0	0	0	0
Bacteroidetes	Cytophagia	Cytophagales	Cytophagaceae	Rhodocytophaga	3.92354e-05	1.05538e-05	5.35977e-07	2.29367e-06	9.27192e-06	5.54019e-05	5.76321e-05	3.58487e-07
Bacteroidetes	Cytophagia	Cytophagales	Cytophagaceae	Spirosoma	0	8.86334e-05	0.000821125	0	0.000169367	0.000165369	0.000286016	1.46314e-05
Bacteroidetes	Flavobacteriia	Flavobacteriales	Flavobacteriaceae	Capnocytophaga	0.0383918	0.0391097	0.0529175	0.0279418	0.0150157	0.0086347	0.0203835	0.00264935
Bacteroidetes	Flavobacteriia	Flavobacteriales	Flavobacteriaceae	Flavobacterium	0.00509743	0.00282061	0.00623408	0.0027487	0.00102752	0.00305556	0.00125531	0.000336123
Bacteroidetes	Flavobacteriia	Flavobacteriales	Flavobacteriaceae	Gillisia	3.32024e-06	0	5.01673e-06	0	0	0	0	0
Bacteroidetes	Flavobacteriia	Flavobacteriales	Flavobacteriaceae	Salinimicrobium	0	0	0	0	0	0	0	0
Bacteroidetes	Flavobacteriia	Flavobacteriales	[Weeksellaceae]	Other	0.00303339	0.00154583	0.00090641	0.00110468	0.00120947	0.000889688	0.00142261	0.000131525
Bacteroidetes	Flavobacteriia	Flavobacteriales	[Weeksellaceae]	-	0.0708364	0.0604901	0.0807845	0.0485639	0.0309181	0.0109798	0.0301162	0.00540367
Bacteroidetes	Flavobacteriia	Flavobacteriales	[Weeksellaceae]	Chryseobacterium	0.00845418	0.00117439	8.46671e-05	0.00555724	0.00481762	0.0025534	0.0064462	0.000688392
Bacteroidetes	Flavobacteriia	Flavobacteriales	[Weeksellaceae]	Cloacibacterium	9.93934e-06	5.71671e-06	1.12604e-05	0.0006144	6.4926e-05	1.49839e-05	0.000218129	4.84449e-05
Bacteroidetes	Flavobacteriia	Flavobacteriales	[Weeksellaceae]	Riemerella	0.00511258	0.00217652	0.0146433	0.00388515	0.00198353	0.000794432	0.00135481	0.000384506
Bacteroidetes	Flavobacteriia	Flavobacteriales	[Weeksellaceae]	Wautersiella	1.05015e-05	1.50564e-06	7.70321e-06	4.17493e-06	6.65656e-05	1.65609e-05	0	0
Bacteroidetes	Sphingobacteriia	Sphingobacteriales	Sphingobacteriaceae	Other	0	1.65338e-06	0	2.08188e-05	0	1.84246e-06	7.18055e-05	0
Bacteroidetes	Sphingobacteriia	Sphingobacteriales	Sphingobacteriaceae	-	0.00068115	0.000424423	5.24882e-05	0.000650931	0.000519053	0.00130698	0.000328622	5.6734e-05
Bacteroidetes	Sphingobacteriia	Sphingobacteriales	Sphingobacteriaceae	Pedobacter	0.00490548	0.000586361	7.84697e-05	0.00259878	0.00214591	0.000731547	0.00298888	0.000333005
Bacteroidetes	Sphingobacteriia	Sphingobacteriales	Sphingobacteriaceae	Sphingobacterium	5.30394e-05	9.29209e-06	5.35977e-07	2.38771e-06	7.23216e-06	0.000138828	3.21631e-05	4.39694e-06
Bacteroidetes	[Saprospirae]	[Saprospirales]	Chitinophagaceae	-	0.00136534	0.000514089	6.1693e-05	0.000354879	0.000684514	0.000505755	0.00197582	0.000154709
Bacteroidetes	[Saprospirae]	[Saprospirales]	Chitinophagaceae	Flavisolibacter	0.000400668	0.000150801	2.03042e-05	0.000241914	0.000724399	0.000229901	0.00100283	9.62282e-05
Chlorobi	OPB56	-	-	-	0.000781639	0.000893587	0.00119626	0.00451211	0.000515073	0.000174792	9.94207e-05	0.000239883
Chloroflexi	Anaerolineae	Caldilineales	Caldilineaceae	-	3.95263e-05	2.03544e-05	3.75184e-06	6.0474e-06	5.19228e-05	0	2.6743e-05	5.69189e-05
Chloroflexi	Ellin6529	-	-	-	0.000356129	9.81904e-05	1.43786e-05	0.000107605	0.00022883	0.000169347	0.000453386	7.66899e-05
Chloroflexi	Gitt-GS-136	-	-	-	0.000141219	3.14594e-05	3.3926e-06	0.000132215	0.000229272	4.33201e-05	0.00020013	1.47081e-05
Chloroflexi	S085	-	-	-	8.43808e-07	2.78293e-06	0	0	0	0	1.6236e-05	0
Chloroflexi	Thermomicrobia	JG30-KF-CM45	-	-	3.05898e-05	2.72208e-05	1.95794e-06	3.77335e-05	0.000137521	2.42567e-05	1.33272e-05	1.39618e-05
Cyanobacteria	Other	Other	Other	Other	0.00997944	0.0184319	0.00980512	0.00319856	0.012315	0.0222459	0.0189556	0.00455193
Cyanobacteria	4C0d-2	YS2	-	-	0	0	0	0	0	0	0	0
Cyanobacteria	Nostocophycideae	Nostocales	Nostocaceae	Other	0.00140831	0.00418986	0.00129031	0.000585892	0.00293911	0.00247504	0.00238062	0.000425749
Cyanobacteria	Nostocophycideae	Nostocales	Nostocaceae	Nostoc	6.0871e-06	0	0	0	4.55481e-05	0	0	0
Cyanobacteria	Nostocophycideae	Nostocales	Nostocaceae	Toxopsis	0.000296327	9.90097e-05	5.89964e-06	0.000368133	0	0.00022584	0.00249294	1.14241e-05
Cyanobacteria	Nostocophycideae	Stigonematales	Rivulariaceae	Calothrix	0.00177503	0.00228538	0.00402772	3.54529e-05	0.000476347	0.00493073	0.00290892	0.000571415
Cyanobacteria	Oscillatoriophycideae	Other	Other	Other	0.000111039	0.000787219	0.000854518	1.5613e-06	0.000396745	0.0011292	0.000478326	0.000129512
Cyanobacteria	Oscillatoriophycideae	Chroococcales	Other	Other	0.000271114	0.000601438	0.000521219	0.000182573	0.00271783	0.000864514	0.00130808	0.000152337
Cyanobacteria	Oscillatoriophycideae	Chroococcales	-	-	0.00106774	0.000152194	9.39897e-05	7.0281e-05	0.000466466	0.000183898	0.000308284	0.000125493
Cyanobacteria	Oscillatoriophycideae	Chroococcales	Xenococcaceae	Other	0.00193308	0.00584366	0.00546174	0.00114647	0.00411888	0.00645129	0.00904128	0.000713425
Cyanobacteria	Oscillatoriophycideae	Chroococcales	Xenococcaceae	-	0.0239144	0.04985	0.0149573	0.0121663	0.043887	0.079314	0.0745096	0.0127203
Cyanobacteria	Oscillatoriophycideae	Chroococcales	Xenococcaceae	Chroococcidiopsis	0.0187035	0.0363871	0.0209339	0.0130977	0.0230697	0.0637149	0.068836	0.00834348
Cyanobacteria	Oscillatoriophycideae	Chroococcales	Xenococcaceae	Pleurocapsa	0.00208817	0.00173002	0.000321027	0.000441763	0.00403651	0.00908743	0.00215159	0.00065525
Cyanobacteria	Oscillatoriophycideae	Oscillatoriales	Phormidiaceae	Oscillatoria	0.000228765	6.79089e-05	6.84512e-06	0.000206964	0.000579449	9.43906e-05	0.000140642	4.15968e-05
Cyanobacteria	Oscillatoriophycideae	Oscillatoriales	Phormidiaceae	Phormidium	0.000212015	0.000388588	5.29221e-06	9.70283e-05	8.00663e-05	0.00010228	0.000454341	8.00919e-05
Cyanobacteria	Synechococcophycideae	Pseudanabaenales	Pseudanabaenaceae	Leptolyngbya	7.58523e-05	7.38898e-05	0	0	0.000124635	2.09802e-05	0.00052825	9.2913e-06
Deferribacteres	Deferribacteres	Deferribacterales	Deferribacteraceae	Mucispirillum	0.000726681	2.24879e-05	5.08449e-07	7.11839e-07	0	0.000188707	6.5336e-06	0.00277484
Firmicutes	Bacilli	Bacillales	Other	Other	0.000401273	2.80633e-05	1.4858e-05	0.000136965	0.000486265	0.000177333	0.00136971	1.56649e-05
Firmicutes	Bacilli	Bacillales	-	-	2.31421e-05	2.78722e-06	6.60931e-07	4.38029e-05	6.44184e-05	7.76417e-06	0	8.93433e-06
Firmicutes	Bacilli	Bacillales	Alicyclobacillaceae	Alicyclobacillus	1.84351e-05	0	0	0	8.55945e-07	4.04955e-05	0	0
Firmicutes	Bacilli	Bacillales	Bacillaceae	Bacillus	0.00125593	0.000257881	3.74573e-05	0.00057214	0.00101355	0.00128783	0.00181463	0.000158964
Firmicutes	Bacilli	Bacillales	Bacillaceae	Geobacillus	0.0006595	6.5805e-05	2.56539e-05	3.86977e-05	0.000734947	0.000182287	0.000750443	0.000144995
Firmicutes	Bacilli	Bacillales	Listeriaceae	Brochothrix	0.000106969	3.52524e-05	3.60018e-05	0.000318738	0.000246296	3.88742e-05	0.000161116	5.69424e-06
Firmicutes	Bacilli	Bacillales	Paenibacillaceae	-	0.000116748	1.92642e-05	3.26514e-06	0	0.000240411	3.29765e-05	0.000679592	3.81613e-06
Firmicutes	Bacilli	Bacillales	Paenibacillaceae	Paenibacillus	0	5.34071e-05	0.00122885	8.3117e-07	0.000669951	0.000111072	1.92603e-05	0
Firmicutes	Bacilli	Bacillales	Planococcaceae	Other	2.66085e-05	4.44734e-06	0	9.00971e-06	1.49053e-06	0.00280648	5.48321e-05	3.29586e-06
Firmicutes	Bacilli	Bacillales	Planococcaceae	-	5.00136e-05	0.0304736	9.63022e-05	0.029863	8.76295e-05	0.0298383	0.00118384	8.61785e-05
Firmicutes	Bacilli	Bacillales	Planococcaceae	Lysinibacillus	0.000461137	2.78432e-05	9.10683e-06	4.65542e-05	0.000116602	5.79626e-05	0.000288585	2.51343e-06
Firmicutes	Bacilli	Bacillales	Planococcaceae	Planococcus	6.19604e-06	6.1596e-06	0	0.000594077	4.33807e-07	1.18191e-06	0	3.30035e-06
Firmicutes	Bacilli	Bacillales	Planococcaceae	Planomicrobium	0.000289496	0.000250031	1.30064e-05	0.001257	0.00277823	0.0102801	0.000484263	3.84104e-05
Firmicutes	Bacilli	Bacillales	Planococcaceae	Rummeliibacillus	0	0	6.93592e-06	0	0	0	0	0
Firmicutes	Bacilli	Bacillales	Planococcaceae	Sporosarcina	0.000328791	0.0162017	0.0105123	0.000159356	0.00320991	0.00400105	0.00308288	5.77204e-05
Firmicutes	Bacilli	Bacillales	Planococcaceae	Ureibacillus	0.000309681	2.3508e-05	3.725e-06	8.78512e-06	0.000179945	0.000102166	2.82941e-05	1.46308e-05
Firmicutes	Bacilli	Bacillales	Staphylococcaceae	Jeotgalicoccus	4.56385e-05	0.00286361	8.84393e-07	0.00040509	0.0230275	1.55967e-05	9.9625e-06	1.70182e-05
Firmicutes	Bacilli	Bacillales	Staphylococcaceae	Macrococcus	0.00352427	0.000689199	0.000160183	0.00123216	0.0143132	0.000502845	0.00432986	0.000271212
Firmicutes	Bacilli	Bacillales	Staphylococcaceae	Staphylococcus	0.00478274	0.00511287	0.00144964	0.0044965	0.0414117	0.00330995	0.00416213	0.00889504
Firmicutes	Bacilli	Bacillales	Thermoactinomycetaceae	Planifilum	9.42885e-05	1.65242e-05	6.51789e-06	8.02441e-05	0.000119884	1.95314e-05	0.000222448	8.40907e-06
Firmicutes	Bacilli	Bacillales	[Exiguobacteraceae]	Exiguobacterium	0.00399719	0.000574772	2.75705e-05	0.00682895	0.00402012	0.010158	0.00486092	0.000347972
Firmicutes	Bacilli	Gemellales	-	-	0.000163927	9.08863e-05	0.000190368	0.00105015	0.000637751	6.22383e-05	0.000765026	1.44316e-05
Firmicutes	Bacilli	Gemellales	Gemellaceae	-	1.498e-05	8.33302e-07	0.000180452	2.46425e-05	1.91944e-05	5.48217e-05	7.95826e-05	0
Firmicutes	Bacilli	Gemellales	Gemellaceae	Gemella	0.00832013	0.00719836	0.0158404	0.0118122	0.00978188	0.0141028	0.00578254	0.00273994
Firmicutes	Bacilli	Lactobacillales	Aerococcaceae	Other	0.000211185	0.000232025	0.000122674	0.000187526	7.77134e-05	3.92337e-05	6.8722e-05	0.000146273
Firmicutes	Bacilli	Lactobacillales	Aerococcaceae	-	0.012192	0.0115295	0.0407475	0.00872029	0.00464304	0.00429537	0.00492078	0.00742277
Firmicutes	Bacilli	Lactobacillales	Aerococcaceae	Aerococcus	1.85694e-05	8.59011e-06	5.30962e-06	4.44958e-05	7.33969e-05	1.96983e-06	2.65008e-05	2.89829e-06
Firmicutes	Bacilli	Lactobacillales	Aerococcaceae	Facklamia	0.00308097	0.00176394	0.000775063	0.00317448	0.00189572	0.000802008	0.0019102	0.000517851
Firmicutes	Bacilli	Lactobacillales	Carnobacteriaceae	-	0.00496389	0.00281546	0.000618821	0.00400033	0.00234752	0.00101964	0.00230329	0.000375602
Firmicutes	Bacilli	Lactobacillales	Carnobacteriaceae	Carnobacterium	5.39605e-05	5.17757e-05	0	0	1.50026e-06	0.0252645	4.93104e-07	6.48835e-07
Firmicutes	Bacilli	Lactobacillales	Carnobacteriaceae	Granulicatella	7.65045e-06	1.24633e-05	1.09141e-05	1.73829e-05	5.43112e-05	5.35878e-06	3.25363e-05	8.34631e-06
Firmicutes	Bacilli	Lactobacillales	Enterococcaceae	Other	1.51175e-05	1.57055e-06	6.94657e-07	1.19385e-06	1.48754e-06	1.63163e-06	5.13322e-07	0.000788737
Firmicutes	Bacilli	Lactobacillales	Enterococcaceae	Enterococcus	0.00122059	0.000906457	0.00188328	0.000903538	0.00050372	0.000802109	0.00119871	0.0133814
Firmicutes	Bacilli	Lactobacillales	Lactobacillaceae	Lactobacillus	0.0445127	0.0161659	0.00797478	0.0420869	0.0546259	0.0286474	0.0553706	0.114271
Firmicutes	Bacilli	Lactobacillales	Leuconostocaceae	Leuconostoc	1.07049e-05	1.09742e-06	2.16101e-06	0	1.5896e-06	1.32631e-06	0	0
Firmicutes	Bacilli	Lactobacillales	Streptococcaceae	Streptococcus	0.0332546	0.0247079	0.0529507	0.0215244	0.0172705	0.00917265	0.0140568	0.0396894
Firmicutes	Bacilli	Turicibacterales	Turicibacteraceae	Turicibacter	0.0179894	0.00852199	0.00163564	0.0111078	0.0231672	0.0174203	0.0268931	0.0372838
Firmicutes	Clostridia	Clostridiales	Other	Other	0.00188865	0.000643438	0.000520547	0.00240195	0.00103816	0.000300501	0.000458677	0.000524365
Firmicutes	Clostridia	Clostridiales	-	-	0.00266033	0.00134948	0.000606897	0.00210937	0.00259555	0.00504974	0.00134847	0.000566713
Firmicutes	Clostridia	Clostridiales	Clostridiaceae	Other	0	0	0	0	0	0	0	0
Firmicutes	Clostridia	Clostridiales	Clostridiaceae	02d06	0.000622147	0.000566762	0.000127666	0.00051572	0.000539343	0.000680513	0.000762147	0.000721675
Firmicutes	Clostridia	Clostridiales	Clostridiaceae	Clostridium	0.00423462	0.00267049	0.00270821	0.00660052	0.00235841	0.00227045	0.00424119	0.0151901
Firmicutes	Clostridia	Clostridiales	Clostridiaceae	SMB53	0.00681874	0.0024938	0.000645995	0.00330492	0.00728333	0.00397197	0.0055672	0.00793771
Firmicutes	Clostridia	Clostridiales	Clostridiaceae	Sarcina	0.000666373	0.000165548	6.06548e-05	0.000524298	0.000428813	0.000416605	0.000119922	0.00324509
Firmicutes	Clostridia	Clostridiales	Lachnospiraceae	Other	0.000391367	0.000159348	0.000124579	0.00092112	0.000181297	4.30809e-05	0.000152514	0.00168872
Firmicutes	Clostridia	Clostridiales	Lachnospiraceae	Blautia	0.00232473	0.00102521	0.000805239	0.00318614	0.00228699	0.00131563	0.00267472	0.0141748
Firmicutes	Clostridia	Clostridiales	Lachnospiraceae	Clostridium	0.00247555	0.00154691	0.00090001	0.00160322	0.000997848	0.00019207	0.000366493	0.000285797
Firmicutes	Clostridia	Clostridiales	Lachnospiraceae	Coprococcus	0.000175998	8.35389e-05	6.45276e-05	0.000265546	3.21757e-05	3.88115e-05	7.86703e-05	3.19968e-05
Firmicutes	Clostridia	Clostridiales	Lachnospiraceae	Dorea	0.000458716	0.000219538	7.48201e-05	0.000876139	0.000560535	0.000662772	0.000697874	0.00270699
Firmicutes	Clostridia	Clostridiales	Lachnospiraceae	Lachnospira	0	0	0	0	0	0	0	0
Firmicutes	Clostridia	Clostridiales	Lachnospiraceae	Roseburia	0	0	0	0	0	0	0	0
Firmicutes	Clostridia	Clostridiales	Lachnospiraceae	[Ruminococcus]	0.000418737	0.000192675	3.89729e-05	0.00065007	0.00048264	0.000297705	0.000532884	0.00247321
Firmicutes	Clostridia	Clostridiales	Peptococcaceae	Peptococcus	0.00194659	0.00112616	0.000520327	0.0025966	0.00119413	0.000562631	0.00174447	0.0028743
Firmicutes	Clostridia	Clostridiales	Peptostreptococcaceae	Other	0.000686328	0.000414344	0.00121508	0.00111235	0.000524335	0.000220986	0.00208172	0.000912476
Firmicutes	Clostridia	Clostridiales	Peptostreptococcaceae	-	0.0025144	0.00174082	0.0012876	0.00220882	0.000707767	0.000620253	0.000947244	0.000383985
Firmicutes	Clostridia	Clostridiales	Peptostreptococcaceae	Filifactor	0.000785712	0.000793641	0.000331431	0.000879519	0.000334495	0.000228283	0.000101912	0.000115369
Firmicutes	Clostridia	Clostridiales	Peptostreptococcaceae	Peptostreptococcus	0.000304607	0.00014807	6.33691e-05	0.000222838	0.000143438	0.00011993	0.000116847	0.000244009
Firmicutes	Clostridia	Clostridiales	Ruminococcaceae	Other	2.65619e-05	5.21e-06	2.2853e-06	0	0	0	5.13322e-07	0.000143041
Firmicutes	Clostridia	Clostridiales	Ruminococcaceae	-	0.00012656	4.50941e-05	2.63183e-05	0.000957604	8.12947e-05	5.99797e-05	1.00037e-06	0.00107265
Firmicutes	Clostridia	Clostridiales	Ruminococcaceae	Butyricicoccus	0.000165504	9.6154e-06	0	1.64997e-05	8.25462e-05	9.96916e-05	2.75656e-06	0.000795406
Firmicutes	Clostridia	Clostridiales	Ruminococcaceae	Faecalibacterium	0.00016853	2.73359e-05	1.24089e-05	0.000275759	0.000114933	6.41931e-05	3.6226e-05	0.00138855
Firmicutes	Clostridia	Clostridiales	Veillonellaceae	Acidaminococcus	0	0	0	0	0	0	0	0
Firmicutes	Clostridia	Clostridiales	Veillonellaceae	Megamonas	0.00154128	0.000701795	0.00404137	0.00442	0.00288423	0.000547675	0.00199471	0.016288
Firmicutes	Clostridia	Clostridiales	Veillonellaceae	Megasphaera	0	0	0	0	0	0	0	3.57569e-05
Firmicutes	Clostridia	Clostridiales	Veillonellaceae	Phascolarctobacterium	0.00147639	0.00031069	0.000993642	0.00104999	0.000873625	0.000335316	0.000396106	0.0144148
Firmicutes	Clostridia	Clostridiales	Veillonellaceae	Veillonella	0.000386471	0.0019888	5.99805e-05	0.00230683	0.00716332	0.000325827	0.00209598	0.00307294
Firmicutes	Clostridia	Clostridiales	[Acidaminobacteraceae]	Fusibacter	0.00424893	0.00258464	0.00274835	0.00458462	0.00156379	0.000441203	0.000629475	0.000461966
Firmicutes	Clostridia	Clostridiales	[Mogibacteriaceae]	-	7.34707e-05	4.90089e-05	2.56157e-05	0.000148498	1.08418e-05	7.56719e-05	6.85423e-05	0.000377222
Firmicutes	Clostridia	Clostridiales	[Mogibacteriaceae]	Anaerovorax	0.000416181	0.000223812	0.000571056	0.000547374	8.37082e-05	2.50085e-05	1.92345e-05	4.54696e-05
Firmicutes	Clostridia	Clostridiales	[Tissierellaceae]	-	0.000870924	0.00069143	0.000393209	0.000688952	0.000302798	4.95664e-05	0.000257185	0.0026406
Firmicutes	Clostridia	Clostridiales	[Tissierellaceae]	Anaerococcus	0	0	0	0	0	0	0	0
Firmicutes	Clostridia	Clostridiales	[Tissierellaceae]	Finegoldia	4.59167e-05	1.32604e-05	1.38931e-06	0.000572607	9.37429e-05	1.02199e-05	3.65197e-05	2.46483e-05
Firmicutes	Clostridia	Clostridiales	[Tissierellaceae]	Helcococcus	0.00102798	0.0016119	0.000611531	0.001331	0.000402274	0.00010586	0.000482245	9.23422e-05
Firmicutes	Clostridia	Clostridiales	[Tissierellaceae]	Parvimonas	0.00398148	0.00357721	0.00153322	0.0081189	0.00873906	0.011251	0.00533275	0.00421337
Firmicutes	Clostridia	Clostridiales	[Tissierellaceae]	Peptoniphilus	0	0	0	0	0	0	0	0
Firmicutes	Erysipelotrichi	Erysipelotrichales	Erysipelotrichaceae	Other	0	0	0	0	0	0	0	0
Firmicutes	Erysipelotrichi	Erysipelotrichales	Erysipelotrichaceae	-	0.0040841	0.00258655	0.00215922	0.00212131	0.00126831	0.000744845	0.00215407	0.00322662
Firmicutes	Erysipelotrichi	Erysipelotrichales	Erysipelotrichaceae	Allobaculum	0.00216333	0.00171994	0.000490897	0.00767104	0.00424222	0.00322323	0.00510865	0.0206745
Firmicutes	Erysipelotrichi	Erysipelotrichales	Erysipelotrichaceae	Catenibacterium	0.00329401	0.00116562	0.00344717	0.00387911	0.0020086	0.001678	0.00242983	0.0291793
Firmicutes	Erysipelotrichi	Erysipelotrichales	Erysipelotrichaceae	[Eubacterium]	0.00326925	0.0013673	0.0006997	0.00537226	0.002821	0.00215105	0.00508771	0.0192198
Firmicutes	Erysipelotrichi	Erysipelotrichales	Erysipelotrichaceae	p-75-a5	0.000216237	0.000132659	0.000159796	0.000330554	0.000201265	4.02156e-06	1.5003e-05	7.53575e-05
Fusobacteria	Fusobacteriia	Fusobacteriales	Fusobacteriaceae	Fusobacterium	0.0788981	0.0589132	0.0199499	0.0440694	0.050517	0.0833925	0.0449143	0.10125
Fusobacteria	Fusobacteriia	Fusobacteriales	Leptotrichiaceae	-	0.00334823	0.00077349	0.000192392	0.0141989	0.0148624	0.0105567	0.00404285	0.0070204
Fusobacteria	Fusobacteriia	Fusobacteriales	Leptotrichiaceae	Leptotrichia	0.000606859	0.000297991	0.0006192	0.000108322	0.000230545	7.81916e-05	0.000228806	0.000116054
Fusobacteria	Fusobacteriia	Fusobacteriales	Leptotrichiaceae	Sneathia	0.000581194	0.000281807	0.000112147	0.00326564	0.00131472	0.00148908	0.000379711	0.00113121
Fusobacteria	Fusobacteriia	Fusobacteriales	Leptotrichiaceae	Streptobacillus	8.52829e-05	8.69504e-05	0.00046467	0.00025803	7.58319e-05	1.6103e-05	5.00227e-05	0.000166198
GN02	BD1-5	-	-	-	0.0037094	0.0025453	0.00440162	0.0027029	0.00145203	0.000378177	0.00117596	0.000286722
Gemmatimonadetes	Gemmatimonadetes	Gemmatimonadales	Gemmatimonadaceae	Gemmatimonas	0	2.80882e-06	0	1.00364e-06	0	0	0	0
Proteobacteria	Alphaproteobacteria	Other	Other	Other	8.782e-05	0.000159871	0.000108724	2.42461e-05	1.68107e-05	0.000105744	0.000444816	5.50494e-05
Proteobacteria	Alphaproteobacteria	Caulobacterales	Caulobacteraceae	Other	3.80353e-05	8.82128e-06	7.46555e-06	0.000107951	2.04689e-05	0.000342135	0.000261372	1.92684e-05
Proteobacteria	Alphaproteobacteria	Caulobacterales	Caulobacteraceae	-	0.00689132	0.000994584	0.000145673	0.00308677	0.00178858	0.00132189	0.00459594	0.000450191
Proteobacteria	Alphaproteobacteria	Caulobacterales	Caulobacteraceae	Brevundimonas	0.00011466	2.50927e-05	2.12628e-06	2.89408e-05	5.56116e-05	3.87259e-05	5.10681e-05	2.19144e-05
Proteobacteria	Alphaproteobacteria	Caulobacterales	Caulobacteraceae	Mycoplana	0.00377693	0.00121139	0.000377363	0.00182923	0.00141545	0.00233438	0.0035528	0.000604144
Proteobacteria	Alphaproteobacteria	Caulobacterales	Caulobacteraceae	Phenylobacterium	0.000751335	0.000166134	4.46094e-05	9.57856e-05	0.000183351	0.000217378	0.000407191	8.74748e-05
Proteobacteria	Alphaproteobacteria	Rhizobiales	Other	Other	7.13204e-05	6.35404e-05	9.85351e-06	0.000668632	0.000181032	0.000429422	0.000121449	5.9561e-05
Proteobacteria	Alphaproteobacteria	Rhizobiales	Aurantimonadaceae	-	0.000786013	0.000283092	8.42654e-05	0.00128398	0.000768113	0.000797061	0.000701406	0.00010932
Proteobacteria	Alphaproteobacteria	Rhizobiales	Aurantimonadaceae	Aurantimonas	3.54962e-05	1.16483e-05	0	3.45011e-05	2.06778e-05	0.000107169	0.000200043	6.61358e-06
Proteobacteria	Alphaproteobacteria	Rhizobiales	Aurantimonadaceae	Fulvimarina	0.000435181	0.000137923	3.0024e-05	0.000420548	0.000289298	0.000368972	0.000634432	3.11422e-05
Proteobacteria	Alphaproteobacteria	Rhizobiales	Beijerinckiaceae	-	6.88754e-06	9.27644e-07	0	6.86816e-05	6.84756e-06	4.05342e-06	8.49063e-06	2.96275e-05
Proteobacteria	Alphaproteobacteria	Rhizobiales	Beijerinckiaceae	Beijerinckia	7.25374e-05	0.00023803	3.28568e-05	0.000110846	2.91146e-05	0.000561327	8.87451e-05	5.39967e-05
Proteobacteria	Alphaproteobacteria	Rhizobiales	Bradyrhizobiaceae	Other	0	0	0	0	0	0	0	0
Proteobacteria	Alphaproteobacteria	Rhizobiales	Bradyrhizobiaceae	-	0	0	0	0	0	0	0	0
Proteobacteria	Alphaproteobacteria	Rhizobiales	Bradyrhizobiaceae	Balneimonas	0.000906525	0.000501428	4.82963e-05	0.000795223	0.000929898	0.00102054	0.00227149	0.000130604
Proteobacteria	Alphaproteobacteria	Rhizobiales	Bradyrhizobiaceae	Bosea	8.44304e-05	4.15039e-05	0	0.00011963	7.97572e-05	0.000170473	0.000268105	1.11251e-05
Proteobacteria	Alphaproteobacteria	Rhizobiales	Bradyrhizobiaceae	Bradyrhizobium	0.000700475	0.000347727	7.3677e-05	0.000137566	0.00128219	0.000615114	0.000560451	0.000100454
Proteobacteria	Alphaproteobacteria	Rhizobiales	Hyphomicrobiaceae	Devosia	0.000599282	0.000296345	0.000138002	0.000450897	0.000704923	0.000488103	0.000780121	0.000127282
Proteobacteria	Alphaproteobacteria	Rhizobiales	Hyphomicrobiaceae	Pedomicrobium	8.43808e-07	2.05257e-06	2.08397e-06	0	0	4.72763e-06	9.29254e-06	0
Proteobacteria	Alphaproteobacteria	Rhizobiales	Methylobacteriaceae	-	4.75614e-05	6.79768e-05	0.00010773	0.00019765	0.000133542	3.46311e-05	0.00184993	4.22675e-06
Proteobacteria	Alphaproteobacteria	Rhizobiales	Methylobacteriaceae	Methylobacterium	0.00522504	0.00335374	0.00142557	0.0089925	0.00420519	0.00406931	0.00575108	0.0012378
Proteobacteria	Alphaproteobacteria	Rhizobiales	Methylocystaceae	-	0.000615137	0.000724936	0.000124863	0.000191632	0.000372375	0.00109253	0.00130156	0.000208517
Proteobacteria	Alphaproteobacteria	Rhizobiales	Phyllobacteriaceae	Other	0.000129833	5.37756e-05	5.34069e-06	8.40468e-05	0.000173808	8.52e-05	2.27304e-05	2.33437e-05
Proteobacteria	Alphaproteobacteria	Rhizobiales	Phyllobacteriaceae	Defluvibacter	2.17974e-05	6.4096e-07	0	2.79624e-06	1.84716e-05	0.000121421	3.31353e-06	1.77398e-05
Proteobacteria	Alphaproteobacteria	Rhizobiales	Phyllobacteriaceae	Mesorhizobium	0.000304233	0.00020266	1.42726e-05	0.000195516	0.000364681	0.000289427	0.000503099	5.87386e-05
Proteobacteria	Alphaproteobacteria	Rhizobiales	Rhizobiaceae	Other	0.0014197	0.000338935	8.11624e-05	0.00118977	0.000842298	0.000771147	0.00139301	0.000177227
Proteobacteria	Alphaproteobacteria	Rhizobiales	Rhizobiaceae	Agrobacterium	0.000818872	0.000340151	6.63709e-05	0.00162168	0.00215579	0.000638587	0.00141698	0.000145751
Proteobacteria	Alphaproteobacteria	Rhodobacterales	Rhodobacteraceae	Other	0.00128726	0.00048048	0.000191836	0.00353629	0.00157733	0.00157685	0.00026333	0.000222524
Proteobacteria	Alphaproteobacteria	Rhodobacterales	Rhodobacteraceae	Amaricoccus	2.14054e-05	7.27217e-06	1.93215e-06	1.48619e-05	5.5131e-05	3.54572e-06	3.17347e-05	7.73497e-07
Proteobacteria	Alphaproteobacteria	Rhodobacterales	Rhodobacteraceae	Paracoccus	0.0079321	0.00271592	0.00679062	0.00441009	0.00474286	0.00647517	0.00429879	0.00119399
Proteobacteria	Alphaproteobacteria	Rhodobacterales	Rhodobacteraceae	Rhodobacter	0.000230433	8.17969e-05	1.0657e-05	0.000136573	0.000263885	0.000133003	0.000161948	3.03304e-05
Proteobacteria	Alphaproteobacteria	Rhodobacterales	Rhodobacteraceae	Rubellimicrobium	0.000435748	0.000620268	0.000365079	0.000156314	0.000858901	0.000826401	0.00115722	0.000240057
Proteobacteria	Alphaproteobacteria	Rhodospirillales	-	-	0	2.59835e-06	0	0	0	0	0	0
Proteobacteria	Alphaproteobacteria	Rhodospirillales	Acetobacteraceae	Other	0.000203911	0.000148261	8.36009e-06	0.000168394	0.000958039	3.7844e-05	2.99624e-05	0.000170684
Proteobacteria	Alphaproteobacteria	Rhodospirillales	Acetobacteraceae	-	0.00351421	0.00543573	0.00403354	0.00300264	0.00784667	0.00692263	0.00524305	0.0011909
Proteobacteria	Alphaproteobacteria	Rhodospirillales	Acetobacteraceae	Belnapia	7.51706e-05	8.32135e-05	1.77028e-05	0	3.18939e-05	6.69763e-05	0.000694843	6.99605e-06
Proteobacteria	Alphaproteobacteria	Rhodospirillales	Acetobacteraceae	Craurococcus	0	0	0	0	0	0	0	0
Proteobacteria	Alphaproteobacteria	Rhodospirillales	Acetobacteraceae	Roseococcus	0.00022173	0.000116933	2.9423e-05	8.53484e-05	0.00025921	0.000348599	0.000121309	2.70384e-05
Proteobacteria	Alphaproteobacteria	Rhodospirillales	Acetobacteraceae	Roseomonas	0.00152805	0.00627168	0.00266319	0.00190271	0.00445377	0.00537354	0.00546795	0.00115518
Proteobacteria	Alphaproteobacteria	Rhodospirillales	Rhodospirillaceae	-	0.00011577	4.17746e-05	9.14845e-06	5.41851e-06	2.13263e-05	7.33992e-05	0	0.000472569
Proteobacteria	Alphaproteobacteria	Rhodospirillales	Rhodospirillaceae	Azospirillum	0	0	0	0	0	0	0	0
Proteobacteria	Alphaproteobacteria	Rhodospirillales	Rhodospirillaceae	Skermanella	0.00720603	0.00884556	0.00308959	0.00227326	0.0102253	0.0113506	0.0111148	0.00281891
Proteobacteria	Alphaproteobacteria	Rickettsiales	mitochondria	Other	3.70512e-05	7.75242e-05	1.66694e-05	3.13473e-05	0.000101519	0.000226157	0.000218416	1.87457e-05
Proteobacteria	Alphaproteobacteria	Rickettsiales	mitochondria	Aristolochia	0.000310948	0.000487442	8.77802e-05	0.000348061	0.000678064	0.00117325	0.000683896	0.000195499
Proteobacteria	Alphaproteobacteria	Sphingomonadales	Erythrobacteraceae	Other	0	0	0	0	0	0	0	0
Proteobacteria	Alphaproteobacteria	Sphingomonadales	Erythrobacteraceae	-	0.00430726	0.00168507	0.000206904	0.00259732	0.00389835	0.00429283	0.00357507	0.000921912
Proteobacteria	Alphaproteobacteria	Sphingomonadales	Erythrobacteraceae	Erythromicrobium	0.000274621	7.40522e-05	2.78296e-05	0.00020843	7.27384e-05	0.000104147	0	9.24084e-06
Proteobacteria	Alphaproteobacteria	Sphingomonadales	Sphingomonadaceae	Other	0.0062507	0.00306284	0.000727243	0.00436735	0.00640577	0.0082279	0.00768598	0.00150592
Proteobacteria	Alphaproteobacteria	Sphingomonadales	Sphingomonadaceae	-	0.000623285	0.000614628	0.000211339	0.000227952	0.000707511	0.000953949	0.000579405	0.000167911
Proteobacteria	Alphaproteobacteria	Sphingomonadales	Sphingomonadaceae	Kaistobacter	0.00322933	0.000949215	0.000134583	0.00170337	0.00416007	0.00286349	0.00418808	0.000641914
Proteobacteria	Alphaproteobacteria	Sphingomonadales	Sphingomonadaceae	Novosphingobium	0.00109483	0.000355485	5.42171e-05	0.000961834	0.000825823	0.00096093	0.000654388	0.000202765
Proteobacteria	Alphaproteobacteria	Sphingomonadales	Sphingomonadaceae	Sphingobium	0.000936308	0.00094597	0.000381295	0.000262703	0.000632983	0.00113486	0.00109973	0.00041977
Proteobacteria	Alphaproteobacteria	Sphingomonadales	Sphingomonadaceae	Sphingomonas	0.0464805	0.0153668	0.00478886	0.032019	0.0208455	0.022892	0.0263328	0.00755976
Proteobacteria	Alphaproteobacteria	Sphingomonadales	Sphingomonadaceae	Sphingopyxis	6.36206e-05	6.04328e-06	3.07072e-06	9.17469e-06	0	4.78227e-05	0.000606915	3.96037e-06
Proteobacteria	Betaproteobacteria	-	-	-	3.05905e-05	2.33287e-05	0	2.97396e-05	6.8313e-05	4.10898e-05	3.48743e-06	1.36029e-06
Proteobacteria	Betaproteobacteria	Burkholderiales	Other	Other	7.69081e-05	7.35219e-05	1.45435e-05	0.000123752	0.000320201	0.000134901	7.29343e-05	8.72957e-06
Proteobacteria	Betaproteobacteria	Burkholderiales	-	-	3.96917e-05	0.000370894	0.00019732	0.000493504	0.000310823	0.000218412	0.000314503	0.000177237
Proteobacteria	Betaproteobacteria	Burkholderiales	Alcaligenaceae	-	0.000157704	0.000248907	0.000318125	0.000187132	6.90672e-05	1.17348e-06	2.23553e-05	2.04592e-06
Proteobacteria	Betaproteobacteria	Burkholderiales	Alcaligenaceae	Achromobacter	4.05735e-06	1.18202e-05	0	6.39766e-05	2.75597e-05	1.53201e-05	1.99741e-05	0
Proteobacteria	Betaproteobacteria	Burkholderiales	Alcaligenaceae	Sutterella	0.000908138	0.000457688	0.00231812	0.00157146	0.000385477	0.000224284	0.000183695	0.0159692
Proteobacteria	Betaproteobacteria	Burkholderiales	Burkholderiaceae	Other	0.0123868	0.00498524	0.00735771	0.0116029	0.00546397	0.00311529	0.00303597	0.000876755
Proteobacteria	Betaproteobacteria	Burkholderiales	Burkholderiaceae	Lautropia	0.00567219	0.00295534	0.00246944	0.00274576	0.00298815	0.00157093	0.00243639	0.000538307
Proteobacteria	Betaproteobacteria	Burkholderiales	Comamonadaceae	Other	0.000866936	0.000675499	0.0005679	0.00111238	0.00104829	0.000241447	0.00048379	8.41464e-05
Proteobacteria	Betaproteobacteria	Burkholderiales	Comamonadaceae	-	0.00247612	0.00117029	0.000977834	0.00186626	0.000673909	0.000463949	0.00166766	0.000417287
Proteobacteria	Betaproteobacteria	Burkholderiales	Comamonadaceae	Acidovorax	1.84876e-05	1.89217e-05	0.0136467	7.31595e-05	5.4179e-05	0.00196077	0.000132697	1.07556e-05
Proteobacteria	Betaproteobacteria	Burkholderiales	Comamonadaceae	Comamonas	0.000132179	1.47103e-05	1.03366e-06	0.000357354	8.15323e-05	3.80232e-05	0.00032627	3.76566e-05
Proteobacteria	Betaproteobacteria	Burkholderiales	Comamonadaceae	Delftia	3.4723e-06	1.8355e-06	1.16572e-06	8.99524e-05	6.87192e-05	2.05135e-05	8.31293e-05	5.28049e-06
Proteobacteria	Betaproteobacteria	Burkholderiales	Comamonadaceae	Diaphorobacter	0.000256516	8.58163e-05	3.43179e-05	0.000126702	7.57048e-05	9.26914e-05	0.00069473	2.65829e-05
Proteobacteria	Betaproteobacteria	Burkholderiales	Comamonadaceae	Hydrogenophaga	8.82805e-06	0	4.76296e-07	2.09322e-06	0.000594337	7.09144e-06	0	7.73497e-07
Proteobacteria	Betaproteobacteria	Burkholderiales	Comamonadaceae	Hylemonella	0.00353862	0.00279661	0.00301948	0.00218576	0.00137126	0.00100382	0.00207108	0.000252836
Proteobacteria	Betaproteobacteria	Burkholderiales	Comamonadaceae	Lampropedia	0.00700825	0.00617243	0.0102485	0.00723767	0.00313362	0.00178926	0.00326723	0.000929511
Proteobacteria	Betaproteobacteria	Burkholderiales	Comamonadaceae	Leptothrix	9.55395e-05	9.88336e-05	3.28978e-06	5.73418e-06	1.52391e-05	6.56395e-05	3.40121e-05	3.22989e-05
Proteobacteria	Betaproteobacteria	Burkholderiales	Comamonadaceae	Methylibium	0.000464357	0.000494088	4.20354e-05	0.00011855	0.000693872	0.000573216	0.000404766	9.25255e-05
Proteobacteria	Betaproteobacteria	Burkholderiales	Comamonadaceae	Pelomonas	0.000226221	0.000131223	8.46147e-05	0.00150678	0.00141216	0.000219937	0.00084319	1.73298e-05
Proteobacteria	Betaproteobacteria	Burkholderiales	Comamonadaceae	Ramlibacter	0.000115825	7.72944e-05	1.34198e-05	3.68254e-05	0.000278174	0.000158878	0.000164011	9.65499e-06
Proteobacteria	Betaproteobacteria	Burkholderiales	Comamonadaceae	Rhodoferax	0.00107836	0.000411479	7.7072e-05	0.000403437	0.00194986	0.00040231	0.00068134	0.000109344
Proteobacteria	Betaproteobacteria	Burkholderiales	Comamonadaceae	Tepidimonas	0	0	0	0	0	0	0	0
Proteobacteria	Betaproteobacteria	Burkholderiales	Comamonadaceae	Variovorax	0.00136287	0.00150637	0.00051977	0.000828664	0.00121317	0.000906015	0.00143227	0.000435879
Proteobacteria	Betaproteobacteria	Burkholderiales	Oxalobacteraceae	Other	0.000715012	0.000559794	0.000246428	0.000545309	0.000923949	0.000707961	0.00182042	0.000210174
Proteobacteria	Betaproteobacteria	Burkholderiales	Oxalobacteraceae	-	0.00167784	0.00113815	0.00046719	0.00233289	0.00117419	0.00157825	0.00279807	0.00043269
Proteobacteria	Betaproteobacteria	Burkholderiales	Oxalobacteraceae	Herminiimonas	6.51285e-06	0	0	1.84528e-06	2.93399e-05	0	0	0
Proteobacteria	Betaproteobacteria	Burkholderiales	Oxalobacteraceae	Janthinobacterium	0.00910553	0.00281159	0.00333421	0.00867839	0.0296031	0.00331733	0.00834903	0.00123688
Proteobacteria	Betaproteobacteria	Burkholderiales	Oxalobacteraceae	Massilia	0.000172235	0.000112395	5.86164e-05	0.000300222	3.11458e-05	0.000107276	0.00204742	7.31787e-05
Proteobacteria	Betaproteobacteria	Ellin6067	-	-	2.82993e-05	8.11491e-06	0	7.72278e-06	7.3207e-05	1.84071e-06	1.26592e-05	0
Proteobacteria	Betaproteobacteria	Neisseriales	Neisseriaceae	Other	0.0377126	0.0205508	0.0236731	0.0311418	0.0215038	0.00991463	0.0196826	0.00397252
Proteobacteria	Betaproteobacteria	Neisseriales	Neisseriaceae	-	0.00701302	0.00565654	0.0134082	0.00697252	0.00359939	0.00201562	0.00312627	0.00123966
Proteobacteria	Betaproteobacteria	Neisseriales	Neisseriaceae	Alysiella	0.00188062	0.0013086	0.00540887	0.000902142	0.000544955	0.000392558	0.000370915	0.000403675
Proteobacteria	Betaproteobacteria	Neisseriales	Neisseriaceae	Conchiformibius	0.0165389	0.0155142	0.0346982	0.0217083	0.0118788	0.00385015	0.0060589	0.00880323
Proteobacteria	Betaproteobacteria	Neisseriales	Neisseriaceae	Neisseria	0.00202411	0.000705367	0.00188828	0.00421388	0.00126085	0.000340606	0.00151822	0.000253512
Proteobacteria	Betaproteobacteria	Nitrosomonadales	Nitrosomonadaceae	Nitrosovibrio	0.000321863	0.000339885	3.82968e-05	0.00115565	0.000225969	0.000309183	0.00014917	2.55919e-05
Proteobacteria	Betaproteobacteria	Rhodocyclales	Rhodocyclaceae	Hydrogenophilus	0.000258617	1.35488e-05	0.000165881	0.00357506	0.00146114	0.00281446	0.000407013	1.0093e-05
Proteobacteria	Betaproteobacteria	Rhodocyclales	Rhodocyclaceae	Petrobacter	6.01167e-05	0	1.15024e-05	0.000199511	0.00027781	0.000289349	4.9255e-05	4.88175e-07
Proteobacteria	Betaproteobacteria	SC-I-84	-	-	0.000104493	5.25844e-05	4.82208e-06	1.76299e-05	0.000187202	8.31352e-05	0.000192648	2.48432e-05
Proteobacteria	Betaproteobacteria	Tremblayales	Tremblayaceae	Candidatus Tremblaya	0	0	0	0	0	0	0	0
Proteobacteria	Deltaproteobacteria	Desulfovibrionales	Desulfomicrobiaceae	Desulfomicrobium	0.000250907	0.000361854	0.000518415	0.000327794	6.75299e-06	2.31583e-05	4.94323e-05	8.33196e-06
Proteobacteria	Deltaproteobacteria	Myxococcales	-	-	9.14801e-07	8.80814e-06	0	1.31324e-05	0.0002552	1.67404e-05	1.5287e-05	3.94592e-06
Proteobacteria	Deltaproteobacteria	Myxococcales	Cystobacteraceae	-	2.29799e-05	7.61625e-06	0	4.11347e-05	0	7.36985e-07	2.1648e-06	0
Proteobacteria	Deltaproteobacteria	Myxococcales	Cystobacteraceae	Cystobacter	3.0666e-06	7.08388e-07	0	0	0	0	0	0
Proteobacteria	Deltaproteobacteria	Myxococcales	Haliangiaceae	-	1.31231e-05	8.494e-05	0	0	1.11272e-05	0	1.35884e-05	0
Proteobacteria	Deltaproteobacteria	Myxococcales	Myxococcaceae	Myxococcus	9.83934e-07	1.85529e-06	0	0.000129068	0	1.44944e-05	9.74161e-06	0
Proteobacteria	Deltaproteobacteria	Myxococcales	Polyangiaceae	Aetherobacter	3.39554e-05	0.000162329	0	6.53022e-06	0.00179362	0.000135919	2.80236e-06	2.82116e-05
Proteobacteria	Deltaproteobacteria	Myxococcales	Polyangiaceae	Sorangium	1.30163e-05	8.082e-05	0	0	0.00194946	1.23435e-05	0	0
Proteobacteria	Deltaproteobacteria	Spirobacillales	-	-	0.000100905	7.93484e-05	5.18747e-05	8.25212e-05	0.000102428	3.94953e-05	0.000202355	6.06722e-05
Proteobacteria	Epsilonproteobacteria	Campylobacterales	Campylobacteraceae	Arcobacter	0.000356367	0.000445932	0.00183148	0.0011705	7.05028e-05	3.55259e-05	4.60275e-05	8.63475e-05
Proteobacteria	Epsilonproteobacteria	Campylobacterales	Campylobacteraceae	Campylobacter	0.00554039	0.00369222	0.00187356	0.00186784	0.000898845	0.000618501	0.000992506	0.000405182
Proteobacteria	Epsilonproteobacteria	Campylobacterales	Helicobacteraceae	Helicobacter	8.11107e-05	2.30756e-06	5.84654e-06	7.55264e-05	6.04516e-06	2.50993e-05	2.98968e-06	0.00576125
Proteobacteria	Epsilonproteobacteria	Campylobacterales	Helicobacteraceae	Wolinella	0.000122687	0.000419927	0.00144664	0.000414213	0.000194774	2.15921e-05	5.86521e-05	0.0001337
Proteobacteria	Gammaproteobacteria	Other	Other	Other	0.000431513	0.000195067	0.00029575	0.000543038	0.00234648	0.0131774	0.00180842	7.99408e-05
Proteobacteria	Gammaproteobacteria	Aeromonadales	Succinivibrionaceae	-	0.000450377	1.37817e-05	2.43943e-06	5.48554e-05	3.28552e-06	0.000175108	4.37551e-06	0.00416986
Proteobacteria	Gammaproteobacteria	Aeromonadales	Succinivibrionaceae	Anaerobiospirillum	0.0011711	1.91882e-05	7.67175e-05	0.000546029	0.000119998	5.1162e-05	4.85991e-05	0.00831609
Proteobacteria	Gammaproteobacteria	Cardiobacteriales	Cardiobacteriaceae	-	0.00669146	0.0052809	0.00585793	0.00332474	0.00425293	0.00133431	0.00442574	0.00055467
Proteobacteria	Gammaproteobacteria	Cardiobacteriales	Cardiobacteriaceae	Suttonella	0.00504343	0.00252395	0.00812074	0.00475771	0.00278887	0.00108159	0.0024263	0.000355906
Proteobacteria	Gammaproteobacteria	Enterobacteriales	Enterobacteriaceae	Other	0.000208277	0.000907896	0.000196985	0.000396942	0.0010696	0.00910024	0.016081	4.51054e-05
Proteobacteria	Gammaproteobacteria	Enterobacteriales	Enterobacteriaceae	Erwinia	0.00584647	0.00593187	0.041177	0.0338488	0.0410021	0.0738913	0.0451381	0.00127575
Proteobacteria	Gammaproteobacteria	Enterobacteriales	Enterobacteriaceae	Proteus	0.000142636	9.65708e-07	2.36e-07	0	0	0	6.63933e-07	0.00463757
Proteobacteria	Gammaproteobacteria	Enterobacteriales	Enterobacteriaceae	Serratia	2.9336e-06	7.7828e-07	0	4.56474e-05	6.1686e-06	6.98174e-05	8.14059e-06	2.20331e-05
Proteobacteria	Gammaproteobacteria	Enterobacteriales	Enterobacteriaceae	Trabulsiella	0.000872428	0.0270571	0.000840011	0.00110683	0.00533332	0.00265999	0.00503411	0.00876435
Proteobacteria	Gammaproteobacteria	Pasteurellales	Pasteurellaceae	Other	0.0213042	0.0174372	0.0402435	0.0149567	0.00839967	0.00390451	0.00862484	0.00373832
Proteobacteria	Gammaproteobacteria	Pasteurellales	Pasteurellaceae	-	0.0255867	0.0310755	0.119394	0.0224569	0.0129188	0.020236	0.0158128	0.0204824
Proteobacteria	Gammaproteobacteria	Pasteurellales	Pasteurellaceae	Actinobacillus	2.29919e-05	4.05182e-05	0.000508353	0.000148006	1.40778e-05	2.77905e-06	1.86604e-05	1.37008e-05
Proteobacteria	Gammaproteobacteria	Pasteurellales	Pasteurellaceae	Haemophilus	4.21022e-06	0.00010234	6.84121e-06	0.000265818	0.000510933	1.25833e-05	0.000101174	7.6085e-07
Proteobacteria	Gammaproteobacteria	Pasteurellales	Pasteurellaceae	Pasteurella	0.0166794	0.0093834	0.00435507	0.00836136	0.00240357	0.00207502	0.00433632	0.0012033
Proteobacteria	Gammaproteobacteria	Pseudomonadales	Moraxellaceae	Other	0.00592845	0.00526796	0.00442919	0.011668	0.00368508	0.00139027	0.00258515	0.000795229
Proteobacteria	Gammaproteobacteria	Pseudomonadales	Moraxellaceae	Acinetobacter	0.000910093	0.000534164	5.40948e-05	0.00158537	0.00305413	0.000552706	0.0227768	0.0278281
Proteobacteria	Gammaproteobacteria	Pseudomonadales	Moraxellaceae	Enhydrobacter	0.00448714	0.00682086	0.00223025	0.0163715	0.00213902	0.00132674	0.00152155	0.000520125
Proteobacteria	Gammaproteobacteria	Pseudomonadales	Moraxellaceae	Moraxella	0.0077216	0.00442436	0.0345362	0.0106656	0.00287362	0.00139314	0.0028775	0.000833726
Proteobacteria	Gammaproteobacteria	Pseudomonadales	Moraxellaceae	Psychrobacter	0.000837531	0.0276068	0.023679	0.0490872	0.0659203	0.0615244	0.00895855	0.000632318
Proteobacteria	Gammaproteobacteria	Pseudomonadales	Pseudomonadaceae	Pseudomonas	0.007011	0.119102	0.0297477	0.00716971	0.040675	0.0703999	0.0922803	0.0427997
Proteobacteria	Gammaproteobacteria	Thiotrichales	Piscirickettsiaceae	-	5.35616e-05	3.12573e-05	1.85523e-06	0.000115143	0.000131171	7.23344e-05	5.7744e-05	2.81621e-05
Proteobacteria	Gammaproteobacteria	Xanthomonadales	Sinobacteraceae	-	0.000195646	0.000366995	0.000139033	0.000331457	0.000668067	0.000178227	0.000220337	0.000153556
Proteobacteria	Gammaproteobacteria	Xanthomonadales	Sinobacteraceae	Steroidobacter	0.000123558	5.16212e-05	1.37525e-05	5.50815e-05	7.4964e-05	0.000121144	5.50723e-05	1.60353e-05
Proteobacteria	Gammaproteobacteria	Xanthomonadales	Xanthomonadaceae	Other	0.000486471	0.000138938	0.000418707	6.0755e-05	0.000150162	0.000150693	0.000274158	7.20042e-05
Proteobacteria	Gammaproteobacteria	Xanthomonadales	Xanthomonadaceae	-	0.00192183	0.00140488	0.00319346	0.000449123	0.000312308	0.000168019	0.000767046	5.34558e-05
Proteobacteria	Gammaproteobacteria	Xanthomonadales	Xanthomonadaceae	Ignatzschineria	0	0	0	0	0	0	0	0
Proteobacteria	Gammaproteobacteria	Xanthomonadales	Xanthomonadaceae	Luteimonas	0.00331003	0.0011634	0.00182674	0.00441173	0.00208121	0.0010516	0.00314976	0.000265811
Proteobacteria	Gammaproteobacteria	Xanthomonadales	Xanthomonadaceae	Lysobacter	3.34232e-05	0.000181581	0.000638628	1.72464e-06	0.000225527	0.000121964	8.72476e-05	7.82913e-06
Proteobacteria	Gammaproteobacteria	Xanthomonadales	Xanthomonadaceae	Stenotrophomonas	0.000505825	0.000165009	0.000358319	0.000513516	0.00517283	0.00910194	0.00116864	8.0412e-05
SR1	-	-	-	-	0.00412615	0.00288735	0.00245413	0.0027707	0.0011202	0.000357207	0.000965744	0.000558136
Spirochaetes	Spirochaetes	Spirochaetales	Spirochaetaceae	Treponema	3.32097e-05	0.00013405	0.000156192	0.000645722	3.40772e-05	2.91441e-05	2.56661e-07	8.82249e-05
Spirochaetes	[Brachyspirae]	[Brachyspirales]	Brachyspiraceae	Brachyspira	0.00168716	6.14552e-06	0	3.96649e-05	5.05456e-07	0	4.31733e-06	0.00448312
TM7	TM7-3	-	-	-	0.0103197	0.00604713	0.00246412	0.0035194	0.00407484	0.00162981	0.00352047	0.000702528
Tenericutes	Mollicutes	Acholeplasmatales	Acholeplasmataceae	Acholeplasma	3.67346e-05	8.37965e-05	0.000105784	7.38137e-05	0	2.27408e-05	2.25833e-06	1.31884e-05
Tenericutes	Mollicutes	Anaeroplasmatales	Anaeroplasmataceae	gut	0.000224874	2.09238e-05	0.000516167	9.18777e-05	0	8.13954e-07	1.48742e-06	0.00220957
Tenericutes	Mollicutes	Mycoplasmatales	Mycoplasmataceae	Mycoplasma	0.000119059	0.000102708	0.000340274	0.000251766	6.96006e-05	3.29917e-05	9.13823e-07	0.000503239
Tenericutes	Mollicutes	Mycoplasmatales	Mycoplasmataceae	Ureaplasma	0.000323084	9.46449e-05	0.000290906	0.000472005	0.000315163	0.000204128	4.63402e-05	0.00200921
[Thermi]	Deinococci	Deinococcales	Deinococcaceae	Deinococcus	6.58814e-06	2.19608e-05	9.30973e-06	1.25117e-05	5.07549e-05	2.92087e-05	6.33023e-06	1.19434e-06
[Thermi]	Deinococci	Deinococcales	Trueperaceae	Truepera	0.000861876	0.00323306	0.00308763	0.00150059	0.00291929	0.00357977	0.00456103	0.000618143
