# Supplementary material for: Individual signatures and environmental factors shape skin microbiota in healthy dogs
Source: Microbiome. 2017 Oct 13;5:139. doi: 10.1186/s40168-017-0355-6 (PMC5640918; doi:10.1186/s40168-017-0355-6)
Supplement: Supplementary file 5 — Alpha diversity values and statistics. A) Alpha diversity values for all samples. B) Differences on alpha diversity values among groups regarding different variables. C) Alpha diversity values of dogs that had undergone surgery prior to sampling. (XLSX 31 kb) [file 40168_2017_355_MOESM5_ESM.xlsx]

## Sheet: Additional File 5A
Additional File 5.A. Alpha diversity values for all samples
Sample ID	Individual	Skin site	Extraction date	Shannon Index	Observed Species
1A	Dog 1	Inner Pinna	3-May	8.04	748.7
1B	Dog 1	Chin	3-May	7.926	871.6
1C	Dog 1	Nasal Skin	3-May	2.295	87.5
1E	Dog 1	Axilla	27-Apr	6.993	381.8
1F	Dog 1	Abdomen	28-Apr	6.903	602.1
1G	Dog 1	Interdigital	2-May	5.863	132.5
1H	Dog 1	Perianal	28-Apr	7.787	571.1
2A	Dog 2	Inner Pinna	29-Apr	8.292	964.7
2B	Dog 2	Chin	3-May	6.934	690.3
2C	Dog 2	Nasal Skin	28-Apr	6.364	489.7
2D	Dog 2	Back	3-May	7.023	313.8
2E	Dog 2	Axilla	3-May	2.85	38.9
2F	Dog 2	Abdomen	28-Apr	7.038	516.4
2G	Dog 2	Interdigital	3-May	6.146	156.7
2H	Dog 2	Perianal	27-Apr	4.512	356.4
3A	Dog 3	Inner Pinna	2-May	8.016	831.3
3B	Dog 3	Chin	27-Apr	7.982	945.3
3C	Dog 3	Nasal Skin	3-May	2.596	120.1
3D	Dog 3	Back	28-Apr	7.594	416.1
3E	Dog 3	Axilla	3-May	2.301	139.9
3F	Dog 3	Abdomen	29-Apr	6.923	710.3
3G	Dog 3	Interdigital	29-Apr	7.092	621.1
3H	Dog 3	Perianal	29-Apr	4.605	489.3
4A	Dog 4	Inner Pinna	28-Apr	7.943	766
4B	Dog 4	Chin	29-Apr	1.677	42.6
4C	Dog 4	Nasal Skin	29-Apr	7.564	609.7
4D	Dog 4	Back	3-May	2.296	98.9
4E	Dog 4	Axilla	29-Apr	7.736	524.3
4F	Dog 4	Abdomen	2-May	4.302	152
4G	Dog 4	Interdigital	3-May	6.489	173.8
4H	Dog 4	Perianal	3-May	6.035	480
5A	Dog 5	Inner Pinna	28-Apr	7.734	778.3
5B	Dog 5	Chin	28-Apr	3.002	64.8
5C	Dog 5	Nasal Skin	29-Apr	6.919	505.4
5D	Dog 5	Back	3-May	6.084	191
5E	Dog 5	Axilla	29-Apr	7.29	500.9
5F	Dog 5	Abdomen	27-Apr	6.923	772.4
5G	Dog 5	Interdigital	29-Apr	6.381	380.9
5H	Dog 5	Perianal	27-Apr	4.524	414.9
6A	Dog 6	Inner Pinna	28-Apr	7.567	712
6B	Dog 6	Chin	29-Apr	8.031	908.3
6C	Dog 6	Nasal Skin	28-Apr	6.82	594.4
6D	Dog 6	Back	29-Apr	7.767	679
6E	Dog 6	Axilla	28-Apr	7.988	673.4
6F	Dog 6	Abdomen	29-Apr	8.016	802.7
6H	Dog 6	Perianal	28-Apr	5.14	323.7
7A	Dog 7	Inner Pinna	28-Apr	5.177	480.8
7B	Dog 7	Chin	27-Apr	7.148	318
7C	Dog 7	Nasal Skin	2-May	2.995	279.4
7D	Dog 7	Back	2-May	3.089	152
7E	Dog 7	Axilla	3-May	3.104	38
7F	Dog 7	Abdomen	29-Apr	5.312	508.2
7G	Dog 7	Interdigital	27-Apr	7.093	573.3
7H	Dog 7	Perianal	27-Apr	3.078	279.6
8A	Dog 8	Inner Pinna	28-Apr	6.774	600.7
8B	Dog 8	Chin	29-Apr	7.571	744.7
8C	Dog 8	Nasal Skin	3-May	6.942	442.7
8D	Dog 8	Back	27-Apr	7.547	437.7
8E	Dog 8	Axilla	3-May	3.009	234.9
8F	Dog 8	Abdomen	28-Apr	7.729	791.1
8H	Dog 8	Perianal	28-Apr	5.779	256.4
9A	Dog 9	Inner Pinna	29-Apr	8.04	712.6
9B	Dog 9	Chin	28-Apr	7.959	868.4
9C	Dog 9	Nasal Skin	2-May	5.123	424.6
9D	Dog 9	Back	2-May	8.001	603.4
9E	Dog 9	Axilla	28-Apr	6.472	326.3
9F	Dog 9	Abdomen	28-Apr	6.623	645.2
9G	Dog 9	Interdigital	29-Apr	7.829	551.4
9H	Dog 9	Perianal	2-May	5.887	530.5
11A	Dog 11	Inner Pinna	2-May	7.597	773
11B	Dog 11	Chin	27-Apr	8.398	916.2
11C	Dog 11	Nasal Skin	28-Apr	6.722	361.4
11D	Dog 11	Back	3-May	7.439	491.7
11E	Dog 11	Axilla	27-Apr	8.141	558.5
11F	Dog 11	Abdomen	27-Apr	7.945	610
11G	Dog 11	Interdigital	29-Apr	6.231	313.6
11H	Dog 11	Perianal	3-May	6.848	476.8
12A	Dog 12	Inner Pinna	3-May	7.816	723.8
12B	Dog 12	Chin	3-May	3.867	172.9
12C	Dog 12	Nasal Skin	29-Apr	6.632	451.5
12D	Dog 12	Back	3-May	2.921	215
12E	Dog 12	Axilla	2-May	5.252	322.3
12F	Dog 12	Abdomen	28-Apr	6.822	394.1
12G	Dog 12	Interdigital	3-May	4.598	264.9
12H	Dog 12	Perianal	27-Apr	6.955	728.4
13A	Dog 13	Inner Pinna	2-May	7.268	477
13B	Dog 13	Chin	29-Apr	7.009	575.3
13C	Dog 13	Nasal Skin	2-May	6.946	420.2
13D	Dog 13	Back	2-May	6.751	240.8
13E	Dog 13	Axilla	29-Apr	6.419	237.3
13F	Dog 13	Abdomen	28-Apr	7.448	452.2
13G	Dog 13	Interdigital	29-Apr	5.84	204.8
13H	Dog 13	Perianal	29-Apr	6.75	491.9
14A	Dog 14	Inner Pinna	4-May	6.792	442.4
14B	Dog 14	Chin	4-May	6.323	238.1
14C	Dog 14	Nasal Skin	4-May	6.221	465.1
14D	Dog 14	Back	4-May	6.193	181.1
14E	Dog 14	Axilla	3-May	3.908	355.3
14F	Dog 14	Abdomen	4-May	1.876	281
14G	Dog 14	Interdigital	4-May	6.179	490.5
14H	Dog 14	Perianal	3-May	5.026	425.4
15A	Dog 15	Inner Pinna	3-May	7.799	571.9
15B	Dog 15	Chin	4-May	1.238	128.4
15C	Dog 15	Nasal Skin	4-May	7.175	530.5
15D	Dog 15	Back	4-May	5.834	182.1
15E	Dog 15	Axilla	3-May	5.083	151.6
15F	Dog 15	Abdomen	4-May	0.452	64.7
15G	Dog 15	Interdigital	3-May	1.492	75.9
15H	Dog 15	Perianal	4-May	6.422	357
16A	Dog 16	Inner Pinna	4-May	7.167	557.4
16B	Dog 16	Chin	4-May	1.524	45.5
16C	Dog 16	Nasal Skin	4-May	6.373	388.9
16D	Dog 16	Back	3-May	6.264	242.2
16E	Dog 16	Axilla	4-May	1.092	155.3
16F	Dog 16	Abdomen	4-May	2.568	39.7
16G	Dog 16	Interdigital	4-May	2.006	36.6
16H	Dog 16	Perianal	3-May	1.311	36.7
17A	Dog 17	Inner Pinna	4-May	6.007	486.2
17B	Dog 17	Chin	4-May	1.717	256.9
17C	Dog 17	Nasal Skin	3-May	6.937	462.1
17D	Dog 17	Back	4-May	6.158	500.5
17E	Dog 17	Axilla	4-May	4.702	127.2
17F	Dog 17	Abdomen	4-May	1.856	203.9
17H	Dog 17	Perianal	4-May	3.355	143.7
18A	Dog 18	Inner Pinna	29-Apr	4.826	435
18B	Dog 18	Chin	27-Apr	7.02	608.5
18C	Dog 18	Nasal Skin	3-May	1.611	136.8
18D	Dog 18	Back	27-Apr	5.781	421.6
18E	Dog 18	Axilla	27-Apr	4.977	286.5
18F	Dog 18	Abdomen	29-Apr	6.157	429.2
18G	Dog 18	Interdigital	28-Apr	5.311	418.5
18H	Dog 18	Perianal	28-Apr	6.255	545.1
19A	Dog 19	Inner Pinna	27-Apr	7.711	610.4
19B	Dog 19	Chin	29-Apr	7.599	623.7
19C	Dog 19	Nasal Skin	27-Apr	6.74	430.6
19D	Dog 19	Back	2-May	5.38	123.8
19E	Dog 19	Axilla	28-Apr	6.493	239.7
19F	Dog 19	Abdomen	3-May	6.893	445.4
19G	Dog 19	Interdigital	28-Apr	7.299	489.1
19H	Dog 19	Perianal	28-Apr	4.168	263.5
20A	Dog 20	Inner Pinna	3-May	7.351	525.2
20B	Dog 20	Chin	3-May	5.012	459.9
20C	Dog 20	Nasal Skin	4-May	6.692	289.5
20D	Dog 20	Back	4-May	6.804	237.6
20E	Dog 20	Axilla	4-May	6.263	192.1
20F	Dog 20	Abdomen	4-May	5.414	193.4
20G	Dog 20	Interdigital	4-May	4.436	264.5
20H	Dog 20	Perianal	4-May	4.071	368.7
21A	Dog 21	Inner Pinna	2-May	6.591	354.9
21B	Dog 21	Chin	27-Apr	7.277	559.7
21C	Dog 21	Nasal Skin	2-May	5.427	133.6
21D	Dog 21	Back	27-Apr	6.578	284.4
21E	Dog 21	Axilla	28-Apr	7.065	348.8
21F	Dog 21	Abdomen	28-Apr	7.273	569.5
21G	Dog 21	Interdigital	28-Apr	5.561	149.9
21H	Dog 21	Perianal	29-Apr	6.941	575.9
22A	Dog 22	Inner Pinna	29-Apr	7.542	528.9
22B	Dog 22	Chin	29-Apr	7.19	698.9
22C	Dog 22	Nasal Skin	2-May	6.807	444.7
22D	Dog 22	Back	29-Apr	6.516	360.3
22E	Dog 22	Axilla	3-May	6.431	246.6
22F	Dog 22	Abdomen	27-Apr	5.175	401.8
22G	Dog 22	Interdigital	2-May	5.652	241.3
22H	Dog 22	Perianal	2-May	6.954	538.2
23A	Dog 23	Inner Pinna	29-Apr	6.724	447.7
23B	Dog 23	Chin	28-Apr	5.579	459.9
23C	Dog 23	Nasal Skin	27-Apr	6.221	402
23D	Dog 23	Back	27-Apr	7.08	558.4
23E	Dog 23	Axilla	3-May	6.324	364.3
23F	Dog 23	Abdomen	28-Apr	5.649	378.7
23G	Dog 23	Interdigital	28-Apr	6.37	423.9
23H	Dog 23	Perianal	27-Apr	3.515	206
24A	Dog 24	Inner Pinna	27-Apr	7.534	688.1
24B	Dog 24	Chin	2-May	7.227	669.1
24C	Dog 24	Nasal Skin	28-Apr	3.423	271.5
24D	Dog 24	Back	27-Apr	7.592	449.5
24E	Dog 24	Axilla	2-May	0.555	168.1
24F	Dog 24	Abdomen	3-May	2.419	39.1
24G	Dog 24	Interdigital	29-Apr	6.626	527.7
24H	Dog 24	Perianal	3-May	5.956	479.3
25A	Dog 25	Inner Pinna	3-May	6.416	526.8
25B	Dog 25	Chin	28-Apr	5.687	294.3
25C	Dog 25	Nasal Skin	27-Apr	7.153	522.4
25D	Dog 25	Back	29-Apr	6.631	337.9
25E	Dog 25	Axilla	3-May	0.16	27.8
25F	Dog 25	Abdomen	27-Apr	4.712	231.2
25G	Dog 25	Interdigital	2-May	2.8	202.1
25H	Dog 25	Perianal	27-Apr	4.63	271
26A	Dog 26	Inner Pinna	2-May	7.443	632.9
26B	Dog 26	Chin	29-Apr	6.591	557
26C	Dog 26	Nasal Skin	28-Apr	6.842	482.4
26D	Dog 26	Back	3-May	6.672	276.5
26E	Dog 26	Axilla	27-Apr	7.124	346.8
26F	Dog 26	Abdomen	29-Apr	6.085	423.6
26G	Dog 26	Interdigital	27-Apr	6.778	489.6
26H	Dog 26	Perianal	28-Apr	4.628	226.5
27B	Dog 27	Chin	29-Apr	6.691	623.2
27C	Dog 27	Nasal Skin	29-Apr	6.564	542.1
27D	Dog 27	Back	2-May	6.786	256.9
27E	Dog 27	Axilla	28-Apr	5.196	365.3
27F	Dog 27	Abdomen	29-Apr	3.796	243.8
27G	Dog 27	Interdigital	28-Apr	5.749	241.2
27H	Dog 27	Perianal	2-May	6.112	498.4
28A	Dog 28	Inner Pinna	29-Apr	7.187	509.1
28B	Dog 28	Chin	28-Apr	6.565	588.7
28C	Dog 28	Nasal Skin	27-Apr	7.202	475
28D	Dog 28	Back	2-May	0.333	99.3
28E	Dog 28	Axilla	27-Apr	6.638	311.6
28F	Dog 28	Abdomen	29-Apr	6.275	374
28G	Dog 28	Interdigital	28-Apr	6.442	393.6
28H	Dog 28	Perianal	28-Apr	5.578	385.9
29A	Dog 29	Inner Pinna	27-Apr	6.999	418.9
29B	Dog 29	Chin	27-Apr	7.006	709.3
29C	Dog 29	Nasal Skin	28-Apr	4.417	295.7
29D	Dog 29	Back	3-May	6.715	308.2
29E	Dog 29	Axilla	27-Apr	5.601	491.9
29F	Dog 29	Abdomen	3-May	4.127	283.3
29G	Dog 29	Interdigital	2-May	4.863	206.1
29H	Dog 29	Perianal	3-May	5.395	474.1
30A	Dog 30	Inner Pinna	27-Apr	7.619	622.6
30B	Dog 30	Chin	3-May	1.982	195.8
30D	Dog 30	Back	28-Apr	6.702	354.5
30E	Dog 30	Axilla	28-Apr	6.417	231.2
30F	Dog 30	Abdomen	28-Apr	6.394	372.9
30G	Dog 30	Interdigital	27-Apr	5.774	218.7
30H	Dog 30	Perianal	29-Apr	6.803	558.4
31A	Dog 31	Inner Pinna	28-Apr	6.835	474.2
31B	Dog 31	Chin	28-Apr	6.409	453.5
31C	Dog 31	Nasal Skin	28-Apr	6.638	507
31D	Dog 31	Back	2-May	7.481	593
31E	Dog 31	Axilla	29-Apr	6.726	455.6
31F	Dog 31	Abdomen	3-May	4.611	268.5
31G	Dog 31	Interdigital	3-May	6.063	194
31H	Dog 31	Perianal	27-Apr	5.293	432.8
32A	Dog 32	Inner Pinna	3-May	7.684	612.8
32B	Dog 32	Chin	28-Apr	8.207	933.3
32C	Dog 32	Nasal Skin	28-Apr	6.563	559.9
32D	Dog 32	Back	27-Apr	7.988	626.2
32E	Dog 32	Axilla	27-Apr	5.635	439.6
32F	Dog 32	Abdomen	2-May	2.045	144.4
32G	Dog 32	Interdigital	2-May	3.036	110.3
32H	Dog 32	Perianal	29-Apr	6.428	433.3
33A	Dog 33	Inner Pinna	3-May	8.126	714
33B	Dog 33	Chin	27-Apr	8.459	989.9
33C	Dog 33	Nasal Skin	27-Apr	6.511	443.6
33D	Dog 33	Back	29-Apr	7.438	706.4
33E	Dog 33	Axilla	28-Apr	7.108	348.8
33F	Dog 33	Abdomen	3-May	2.786	78.5
33G	Dog 33	Interdigital	3-May	8.344	727.4
33H	Dog 33	Perianal	27-Apr	3.779	252.1
34A	Dog 34	Inner Pinna	28-Apr	8.218	745.7
34B	Dog 34	Chin	2-May	3.191	226.6
34C	Dog 34	Nasal Skin	28-Apr	5.981	278.8
34D	Dog 34	Back	27-Apr	8.524	932.7
34E	Dog 34	Axilla	28-Apr	7.656	501.8
34F	Dog 34	Abdomen	3-May	4.144	206.6
34G	Dog 34	Interdigital	3-May	2.692	57.1
34H	Dog 34	Perianal	28-Apr	5.278	324.2
35A	Dog 35	Inner Pinna	3-May	7.885	510.7
35B	Dog 35	Chin	27-Apr	7.748	778.2
35C	Dog 35	Nasal Skin	2-May	6.185	323
35D	Dog 35	Back	28-Apr	8.102	517.6
35E	Dog 35	Axilla	3-May	7.652	503.2
35F	Dog 35	Abdomen	27-Apr	5.685	180.6
35G	Dog 35	Interdigital	2-May	6.808	239.3
35H	Dog 35	Perianal	2-May	6.559	632.6
36A	Dog 36	Inner Pinna	3-May	7.331	578
36B	Dog 36	Chin	29-Apr	5.744	604.3
36C	Dog 36	Nasal Skin	2-May	6.134	422.7
36D	Dog 36	Back	28-Apr	7.155	521.9
36E	Dog 36	Axilla	29-Apr	6.401	200
36F	Dog 36	Abdomen	3-May	2.651	51.1
36G	Dog 36	Interdigital	28-Apr	6.901	244
36H	Dog 36	Perianal	2-May	3.801	307.6

## Sheet: Additional File 5B
Additional File 5.B. Differences on alpha diversity values among groups regarding different variables.
a. Observed species
Variable	Group1	Group2	Group1 mean	Group1 std	Group2 mean	Group2 std	t stat	p-value
Skin site	Inner pinna	Interdigital region	604.785	137.53	306.697	175.902	7.57627	0.028
Skin site	Axilla	Chin	309.589	155.898	537.746	281.572	-4.13353	0.028
Skin site	Nasal skin	Inner pinna	399.838	134.396	604.785	137.53	-6.12258	0.028
Skin site	Axilla	Inner pinna	309.589	155.898	604.785	137.53	-8.21034	0.028
Skin site	Perianal region	Inner pinna	403.869	145.392	604.785	137.53	-5.80763	0.028
Skin site	Abdomen	Inner pinna	367.474	220.99	604.785	137.53	-5.25958	0.028
Skin site	Dorsal back	Inner pinna	379.765	194.747	604.785	137.53	-5.42187	0.028
Extraction date	2016-05-04	2016-04-28	270.638	155.64	455.688	179.485	-4.68999	0.015
Extraction date	2016-05-04	2016-04-27	270.638	155.64	497.547	203.604	-5.0771	0.015
Extraction date	2016-05-03	2016-04-27	329.544	219.945	497.547	203.604	-3.96982	0.015
Extraction date	2016-04-29	2016-05-03	515.793	179.226	329.544	219.945	4.58908	0.015
Extraction date	2016-05-04	2016-04-29	270.638	155.64	515.793	179.226	-5.98289	0.015
Extraction date	2016-04-29	2016-05-02	515.793	179.226	358.553	200.968	3.69132	0.015
Extraction date	2016-04-27	2016-05-02	497.547	203.604	358.553	200.968	3.06204	0.03
Extraction date	2016-04-28	2016-05-03	455.688	179.485	329.544	219.945	3.36009	0.045
Person extracting	AI	AC	323.791	216.124	475.534	191.304	-3.72934	0.006
b. Shannon index
Variable	Group1	Group2	Group1 mean	Group1 std	Group2 mean	Group2 std	t stat	p-value
Skin site	Inner pinna	Interdigital region	7.29568	0.787329	5.6482	1.6311	5.19239	0.028
Skin site	Nasal skin	Inner pinna	5.9334	1.52916	7.29568	0.787329	-4.54997	0.028
Skin site	Axilla	Inner pinna	5.50747	2.10649	7.29568	0.787329	-4.57699	0.028
Skin site	Perianal region	Inner pinna	5.31885	1.37619	7.29568	0.787329	-7.18937	0.028
Skin site	Abdomen	Inner pinna	5.17222	2.02161	7.29568	0.787329	-5.63447	0.028
Extraction date	2016-05-04	2016-04-28	4.58309	2.1969	6.46609	1.13717	-5.23591	0.015
Extraction date	2016-05-04	2016-04-27	4.58309	2.1969	6.53829	1.33942	-4.75606	0.015
Extraction date	2016-04-28	2016-05-03	6.46609	1.13717	5.17221	2.20288	3.95963	0.015
Extraction date	2016-04-29	2016-05-03	6.63922	1.16659	5.17221	2.20288	4.03886	0.015
Extraction date	2016-05-04	2016-04-29	4.58309	2.1969	6.63922	1.16659	-5.20562	0.015
Extraction date	2016-04-29	2016-05-02	6.63922	1.16659	5.42393	2.00075	3.39753	0.015
Extraction date	2016-04-28	2016-05-02	6.46609	1.13717	5.42393	2.00075	3.20095	0.045
Extraction date	2016-04-27	2016-05-02	6.53829	1.33942	5.42393	2.00075	2.99608	0.045
Person extracting	AI	AC	5.12416	2.11234	6.5502	1.29891	-4.18289	0.006

## Sheet: Additional File 5C
Additional File 5.C. Alpha diversity values of dogs that had undergone surgery prior to sampling.
Alpha diversity values using (a) Shannon index and (b) observed species. Low values (less than half the median values) are in red.
a. Shannon index
Skin site	Non-surgery dogs (rank)	Non-surgery dogs (median)	Dog 14	Dog 15	Dog 16	Dog 17	Dog 20
(A) Inner Pinna	4.8 - 8.3	7.567	6.792	7.799	7.167	6.007	7.351
(B) Chin	1.7 - 8.5	7.0145	6.323	1.238	1.524	1.717	5.012
(C) Nasal skin	1.6 - 7.6	6.563	6.221	7.175	6.373	6.937	6.692
(D) Dorsal back	0.3 - 8.5	6.786	6.193	5.834	6.264	6.158	6.804
(E) Axilla	0.2 - 8.1	6.425	3.908	5.083	1.092	4.702	6.263
(F) Abdomen	2.0 - 8.0	6.121	1.876	0.452	2.568	1.856	5.414
(G) Interdigital	2.7 - 8.3	6.1885	6.179	1.492	2.006	-	4.436
(H) Perianal	3.1 - 7.8	5.6785	5.026	6.422	1.311	3.355	4.071
b. Observed species
Skin site	Non-surgery dogs (rank)	Non-surgery dogs (median)	Dog 14	Dog 15	Dog 16	Dog 17	Dog 20
(A) Inner Pinna	39.1 - 802.7	612.8	442.4	571.9	557.4	486.2	525.2
(B) Chin	27.8 - 673.4	615.85	238.1	128.4	45.5	256.9	459.9
(C) Nasal skin	98.9 - 932.7	430.6	465.1	530.5	388.9	462.1	289.5
(D) Dorsal back	42.6 - 989.9	360.3	181.1	182.1	242.2	500.5	237.6
(E) Axilla	354.9 - 964.7	336.55	355.3	151.6	155.3	127.2	192.1
(F) Abdomen	57.1 - 727.4	397.95	281	64.7	39.7	203.9	193.4
(G) Interdigital	87.5 - 609.7	242.65	490.5	75.9	36.6	-	264.5
(H) Perianal	206 - 728.4	453.7	425.4	357	36.7	143.7	368.7
