# Supplementary material for: Individual signatures and environmental factors shape skin microbiota in healthy dogs
Source: Microbiome. 2017 Oct 13;5:139. doi: 10.1186/s40168-017-0355-6 (PMC5640918; doi:10.1186/s40168-017-0355-6)
Supplement: Supplementary file 6 — ANOSIM R values for each pair of skin sites and both for weighted and unweighted UniFrac matrices. (XLSX 10 kb) [file 40168_2017_355_MOESM6_ESM.xlsx]

## Sheet: Additional File 6
Additional File 6. ANOSIM R values for each pair of skin sites and both for Weighted and Unweighted UniFrac matrices.
		Unweighted UniFrac		Weighted UniFrac
		ANOSIM		ANOSIM
Site 1	Site 2	R	p-value	R	p-value
(C) Nasal skin	(H) Perianal region	0.47783	0.001	0.592489	0.001
(A) Inner Pinna	(H) Perianal region	0.406195	0.001	0.500404	0.001
(E) Axilla	(H) Perianal region	0.316449	0.001	0.30458	0.001
(G) Interdigital area	(H) Perianal region	0.31622	0.001	0.418535	0.001
(B) Chin	(H) Perianal region	0.297443	0.001	0.39754	0.001
(F) Abdomen	(H) Perianal region	0.290116	0.001	0.4212	0.001
(D) Dorsal back	(H) Perianal region	0.289079	0.001	0.381495	0.001
(C) Nasal skin	(F) Abdomen	0.284342	0.001	0.358787	0.001
(A) Inner Pinna	(G) Interdigital area	0.256577	0.001	0.222056	0.001
(C) Nasal skin	(G) Interdigital area	0.255642	0.001	0.316323	0.001
(A) Inner Pinna	(C) Nasal skin	0.253434	0.001	0.223237	0.001
(C) Nasal skin	(E) Axilla	0.244	0.001	0.269703	0.001
(C) Nasal skin	(D) Dorsal back	0.21325	0.001	0.226013	0.001
(A) Inner Pinna	(E) Axilla	0.205212	0.001	0.128156	0.001
(A) Inner Pinna	(F) Abdomen	0.200048	0.001	0.307445	0.001
(A) Inner Pinna	(D) Dorsal back	0.167041	0.001	0.0568282	0.012
(D) Dorsal back	(F) Abdomen	0.147483	0.001	0.286526	0.001
(B) Chin	(C) Nasal skin	0.147182	0.001	0.126719	0.001
(B) Chin	(D) Dorsal back	0.144384	0.001	0.1045	0.001
(B) Chin	(E) Axilla	0.132503	0.001	0.0389189	0.033
(D) Dorsal back	(G) Interdigital area	0.128139	0.001	0.227141	0.001
(B) Chin	(G) Interdigital area	0.12625	0.001	0.0408947	0.036
(B) Chin	(F) Abdomen	0.0832022	0.001	0.0882346	0.001
(D) Dorsal back	(E) Axilla	0.0614114	0.006	0.11043	0.001
(A) Inner Pinna	(B) Chin	0.051829	0.014	0.0784711	0.001
(E) Axilla	(F) Abdomen	0.0341526	0.035	0.0566887	0.007
(E) Axilla	(G) Interdigital area	0.00621154	0.261	0.0198507	0.125
(F) Abdomen	(G) Interdigital area	0.00286271	0.331	-0.00245024	0.476
