# Supplementary material for: Individual signatures and environmental factors shape skin microbiota in healthy dogs
Source: Microbiome. 2017 Oct 13;5:139. doi: 10.1186/s40168-017-0355-6 (PMC5640918; doi:10.1186/s40168-017-0355-6)
Supplement: Supplementary file 8 — Network output. CoNet output tables with edge and node information. (XLSX 431 kb) [file 40168_2017_355_MOESM8_ESM.xlsx]

## Sheet: edge
Additional File 8. CoNet output table with edge information.
SUID	cooc_method	interactionType	Label	method_number	method_scores	methodname_interactiontype	methodname_pval	methodname_score	name	nulldistribmean	nulldistribmedian	nulldistribsd	oriScore	pval	pval-simes-merge	qval	randdistribMean	randdistribMedian	randdistribNumNonNaNScores	randdistribSD	weight
99310	correl_spearman|dist_bray|dist_kullbackleibler	copresence	B-OTU10---B-OTU21	3	0.7710624012185635|0.33588052307942873|0.7418632663448493	correl_spearman=copresence|dist_bray=copresence|dist_kullbackleibler=copresence	correl_spearman=0.007763950312895673|dist_bray=0.1436142077520266|dist_kullbackleibler=3.824496275228739E-12	correl_spearman=0.7710624012185635|dist_bray=0.33588052307942873|dist_kullbackleibler=0.7418632663448493	B-OTU10->B-OTU21	0.0443953	0.0462217	0.179007	0.771062	3.8245e-12	3.8245e-12	1.82843e-10	0.7614993922244682|0.32628904307682105|0.6858300310846416	0.7664511899533292|0.3281043163436729|0.6891499304872271	100.0|100.0|100.0	0.08782049378173618|0.04515212043658314|0.16271354117373613	1.82843e-10
99311	dist_kullbackleibler	copresence	B-OTU10---B-OTU20	1	1.57927	dist_kullbackleibler=copresence	dist_kullbackleibler=0.0011102829400619907	dist_kullbackleibler=1.579267816429986	B-OTU10->B-OTU20	3.29227	3.31616	0.640683	1.57927	0.00111028	0.00111028	0.0171556	1.50256	1.51866	100	0.342293	0.0171556
99312	dist_kullbackleibler	copresence	B-OTU10---B-OTU18	1	1.51979	dist_kullbackleibler=copresence	dist_kullbackleibler=1.6832850275871891E-6	dist_kullbackleibler=1.5197867273026833	B-OTU10->B-OTU18	4.21224	4.01605	1.08117	1.51979	1.68329e-06	1.68329e-06	3.81128e-05	1.42323	1.44336	100	0.360195	3.81128e-05
99313	dist_kullbackleibler	copresence	B-OTU10---B-OTU11	1	1.47988	dist_kullbackleibler=copresence	dist_kullbackleibler=5.697273002216452E-4	dist_kullbackleibler=1.479884877717226	B-OTU10->B-OTU11	3.27433	3.21667	0.683965	1.47988	0.000569727	0.000569727	0.00915366	1.40069	1.42554	100	0.331616	0.00915366
99314	correl_pearson|dist_bray|correl_spearman|dist_kullbackleibler	copresence	B-OTU10---B-OTU8	4	0.6732504941036476|0.29427129440168|0.7862745098039217|0.6452684940628278	correl_pearson=copresence|dist_bray=copresence|correl_spearman=copresence|dist_kullbackleibler=copresence	correl_pearson=0.019699091948103153|dist_bray=0.10352207618936182|correl_spearman=0.010646377432449339|dist_kullbackleibler=1.5631940186722204E-13	correl_pearson=0.6732504941036476|dist_bray=0.29427129440168|correl_spearman=0.7862745098039217|dist_kullbackleibler=0.6452684940628278	B-OTU10->B-OTU8	0.0105494	-0.0092395	0.158349	0.67325	1.56319e-13	1.56319e-13	9.12706e-12	0.6837851753060933|0.28821516222797466|0.7661617504030022|0.6149101486821964	0.6790509842367235|0.29226163044508774|0.7927018949203728|0.5877352824223754	100.0|100.0|100.0|100.0	0.1068066600634857|0.05454397159254735|0.10397177526454922|0.1722390823289804	9.12706e-12
99315	dist_bray|dist_kullbackleibler	copresence	B-OTU10---B-OTU6	2	0.4140036113469371|1.3713809738676876	dist_bray=copresence|dist_kullbackleibler=copresence	dist_bray=0.30407174172671814|dist_kullbackleibler=2.5484616841608965E-4	dist_bray=0.4140036113469371|dist_kullbackleibler=1.3713809738676876	B-OTU10->B-OTU6	0.539354	0.544657	0.0502278	0.414004	0.000254846	0.000254846	0.0043764	0.4071401915168047|1.3044990353674997	0.4188733241090864|1.3605880853987786	100.0|100.0	0.06649404924910872|0.3363700144453568	0.0043764
99316	dist_kullbackleibler	copresence	B-OTU10---B-OTU2	1	1.40072	dist_kullbackleibler=copresence	dist_kullbackleibler=8.364624282259925E-4	dist_kullbackleibler=1.4007186283321678	B-OTU10->B-OTU2	2.9225	2.8613	0.608911	1.40072	0.000836462	0.000836462	0.0130967	1.34663	1.32617	100	0.251412	0.0130967
99317	correl_pearson|dist_kullbackleibler|dist_bray|correl_spearman	copresence	B-OTU10---B-OTU1	4	0.7432982215643755|0.328422008240201|0.22675622631380565|0.8761904761904763	correl_pearson=copresence|dist_kullbackleibler=copresence|dist_bray=copresence|correl_spearman=copresence	correl_pearson=6.040960625643965E-4|dist_kullbackleibler=0.0|dist_bray=0.029330820449420925|correl_spearman=3.805837188095573E-4	correl_pearson=0.7432982215643755|dist_kullbackleibler=0.328422008240201|dist_bray=0.22675622631380565|correl_spearman=0.8761904761904763	B-OTU10->B-OTU1	0.0103811	-0.0070208	0.162949	0.743298	0	0	0	0.7844377234997395|0.30152459642707297|0.21816422926680784|0.8643963814680338	0.7726418909702011|0.2982214339781452|0.21919522679964915|0.8708131491007273	100.0|100.0|100.0|100.0	0.05718424535765387|0.07104611606569314|0.029709510588607324|0.06784900945538656	0
99318	dist_kullbackleibler	copresence	B-OTU10---B-OTU59	1	1.52628	dist_kullbackleibler=copresence	dist_kullbackleibler=8.566791480313363E-6	dist_kullbackleibler=1.526284977136811	B-OTU10->B-OTU59	4.19103	3.99574	0.97285	1.52628	8.56679e-06	8.56679e-06	0.000179184	1.43169	1.36584	100	0.411921	0.000179184
99319	dist_kullbackleibler|dist_bray	copresence	B-OTU10---B-OTU49	2	1.3720647331070956|0.42413938030360376	dist_kullbackleibler=copresence|dist_bray=copresence	dist_kullbackleibler=7.129719542531276E-7|dist_bray=0.2566821616169014	dist_kullbackleibler=1.3720647331070956|dist_bray=0.42413938030360376	B-OTU10->B-OTU49	3.83928	3.90982	0.835544	1.37206	7.12972e-07	7.12972e-07	1.69544e-05	1.2767702811941142|0.4077350599146036	1.2814025515415453|0.40660893959537886	100.0|100.0	0.28248389206881347|0.05144297523217085	1.69544e-05
99320	dist_kullbackleibler	copresence	B-OTU10---B-OTU47	1	1.58478	dist_kullbackleibler=copresence	dist_kullbackleibler=2.4282303339839828E-5	dist_kullbackleibler=1.584783075747346	B-OTU10->B-OTU47	3.99612	3.70053	1.0409	1.58478	2.42823e-05	2.42823e-05	0.000473263	1.47893	1.45398	100	0.383937	0.000473263
99321	dist_kullbackleibler|dist_bray|correl_spearman	copresence	B-OTU10---B-OTU30	3	1.1084091979937298|0.3412140179150853|0.7436974789915968	dist_kullbackleibler=copresence|dist_bray=copresence|correl_spearman=copresence	dist_kullbackleibler=2.0362932566497793E-4|dist_bray=0.16060482792542574|correl_spearman=0.022430148792451643	dist_kullbackleibler=1.1084091979937298|dist_bray=0.3412140179150853|correl_spearman=0.7436974789915968	B-OTU10->B-OTU30	3.61844	3.52808	0.747249	1.10841	0.000203629	0.000203629	0.00355019	1.0818218394010537|0.32249073437101033|0.7186135371969152	1.032293489896443|0.31882666720821623|0.7215869046023766	100.0|100.0|100.0	0.5148137264232627|0.053008177393461274|0.1239578957346982	0.00355019
99322	dist_bray|dist_kullbackleibler	copresence	B-OTU10---B-OTU28	2	0.33157417745220796|0.8136665698680128	dist_bray=copresence|dist_kullbackleibler=copresence	dist_bray=0.24392249607762273|dist_kullbackleibler=7.776428501138355E-8	dist_bray=0.33157417745220796|dist_kullbackleibler=0.8136665698680128	B-OTU10->B-OTU28	0.48721	0.487972	0.0444451	0.331574	7.77643e-08	7.77643e-08	2.07588e-06	0.3235867060773663|0.7793259265291045	0.32588068131585385|0.7726909006339409	100.0|100.0	0.05562864049012895|0.21654155250424548	2.07588e-06
99323	dist_kullbackleibler|dist_bray	copresence	B-OTU10---B-OTU27	2	1.3001167098828696|0.41213376212707875	dist_kullbackleibler=copresence|dist_bray=copresence	dist_kullbackleibler=1.6326746843375872E-8|dist_bray=0.2651162496863766	dist_kullbackleibler=1.3001167098828696|dist_bray=0.41213376212707875	B-OTU10->B-OTU27	4.22462	4.37592	0.88228	1.30012	1.63267e-08	1.63267e-08	4.73614e-07	1.2326281846422191|0.39885785367058474	1.215767690379349|0.3972487902194678	100.0|100.0	0.2930945305841261|0.04956489236492145	4.73614e-07
99324	correl_spearman|dist_bray|dist_kullbackleibler	copresence	B-OTU10---B-OTU25	3	0.7340992162633309|0.3363204651127578|0.6757544234843258	correl_spearman=copresence|dist_bray=copresence|dist_kullbackleibler=copresence	correl_spearman=0.014647537122497056|dist_bray=0.17352333786145357|dist_kullbackleibler=1.5987211554602254E-14	correl_spearman=0.7340992162633309|dist_bray=0.3363204651127578|dist_kullbackleibler=0.6757544234843258	B-OTU10->B-OTU25	-0.00186887	0.0116279	0.155508	0.734099	1.59872e-14	1.59872e-14	1.04457e-12	0.7156413138341732|0.32495199237953726|0.6386344710605039	0.731307878983895|0.32906341647619924|0.6361533131420035	100.0|100.0|100.0	0.10837902445485471|0.04262120082662442|0.14113241882571936	1.04457e-12
99325	dist_kullbackleibler	copresence	B-OTU21---B-OTU39	1	1.39123	dist_kullbackleibler=copresence	dist_kullbackleibler=6.362088633693475E-11	dist_kullbackleibler=1.391226670025601	B-OTU21->B-OTU39	4.86484	4.89191	1.06522	1.39123	6.36209e-11	6.36209e-11	2.711e-09	1.38025	1.35665	100	0.293645	2.711e-09
99326	correl_pearson|dist_bray|dist_kullbackleibler	copresence	B-OTU21---B-OTU36	3	0.5341281319578618|0.40067748011760274|1.1580400945049125	correl_pearson=copresence|dist_bray=copresence|dist_kullbackleibler=copresence	correl_pearson=0.11646347758756903|dist_bray=0.18506433025513136|dist_kullbackleibler=1.8494226150522763E-9	correl_pearson=0.5341281319578618|dist_bray=0.40067748011760274|dist_kullbackleibler=1.1580400945049125	B-OTU21->B-OTU36	0.00611506	-0.0256854	0.169576	0.534128	1.84942e-09	1.84942e-09	6.23487e-08	0.4967625976353812|0.39360254866763045|1.1312075088576754	0.5459798408094412|0.39853884226970826|1.0383919354773077	100.0|100.0|100.0	0.16918638340113584|0.05422439574311071|0.39050992036831716	6.23487e-08
99327	dist_kullbackleibler|dist_bray	copresence	B-OTU21---B-OTU30	2	1.6611087227651598|0.41825278362399787	dist_kullbackleibler=copresence|dist_bray=copresence	dist_kullbackleibler=8.12309311656989E-4|dist_bray=0.23376478467313544	dist_kullbackleibler=1.6611087227651598|dist_bray=0.41825278362399787	B-OTU21->B-OTU30	4.21893	4.02951	1.09658	1.66111	0.000812309	0.000812309	0.0127671	1.6031618548198554|0.40153657231555817	1.5727679870949816|0.40171975146634586	100.0|100.0	0.6889324440389399|0.054854599485716735	0.0127671
99328	dist_bray|correl_spearman|dist_kullbackleibler|correl_pearson	copresence	B-OTU21---B-OTU28	4	0.28657160391503844|0.7400350426119794|0.5742213835276386|0.6371678415472048	dist_bray=copresence|correl_spearman=copresence|dist_kullbackleibler=copresence|correl_pearson=copresence	dist_bray=0.11931941813898483|correl_spearman=0.016910233574311095|dist_kullbackleibler=1.3322676295501878E-15|correl_pearson=0.024380207554059008	dist_bray=0.28657160391503844|correl_spearman=0.7400350426119794|dist_kullbackleibler=0.5742213835276386|correl_pearson=0.6371678415472048	B-OTU21->B-OTU28	0.527052	0.52828	0.0494441	0.286572	1.33227e-15	1.33227e-15	9.47153e-14	0.28284302710373266|0.7202795123579435|0.5654043379869534|0.6309959844573895	0.28452255874874643|0.7513282853897283|0.547858136239721|0.6391804196081305	100.0|100.0|100.0|100.0	0.04294779153551209|0.11698061030204968|0.1720173106861069|0.09669747154129721	9.47153e-14
99329	dist_kullbackleibler	copresence	B-OTU21---B-OTU27	1	1.39708	dist_kullbackleibler=copresence	dist_kullbackleibler=1.9754042845931963E-9	dist_kullbackleibler=1.3970805016690326	B-OTU21->B-OTU27	4.70906	4.58611	1.03852	1.39708	1.9754e-09	1.9754e-09	6.62702e-08	1.35004	1.32187	100	0.32565	6.62702e-08
99330	dist_kullbackleibler|correl_spearman|dist_bray|correl_pearson	copresence	B-OTU21---B-OTU25	4	0.269846213602502|0.8787390736960119|0.17770612414976117|0.8493537905757194	dist_kullbackleibler=copresence|correl_spearman=copresence|dist_bray=copresence|correl_pearson=copresence	dist_kullbackleibler=0.0|correl_spearman=8.666672488232274E-4|dist_bray=0.029859798822838512|correl_pearson=7.253131735063256E-4	dist_kullbackleibler=0.269846213602502|correl_spearman=0.8787390736960119|dist_bray=0.17770612414976117|correl_pearson=0.8493537905757194	B-OTU21->B-OTU25	3.98634	3.89982	0.83941	0.269846	0	0	0	0.2713465847186084|0.8607652317973621|0.1799314361152805|0.8412950744169266	0.27149721906376734|0.8778723187800037|0.1746949917624792|0.8488742773855679	100.0|100.0|100.0|100.0	0.09357735293297799|0.07584438237632601|0.03595364092326831|0.06575027594656867	0
99331	dist_kullbackleibler|correl_spearman|dist_bray	copresence	B-OTU21---B-OTU18	3	0.8931227176119892|0.7598291510714925|0.3775804075411082	dist_kullbackleibler=copresence|correl_spearman=copresence|dist_bray=copresence	dist_kullbackleibler=0.0|correl_spearman=0.00792314440470332|dist_bray=0.17059623659246292	dist_kullbackleibler=0.8931227176119892|correl_spearman=0.7598291510714925|dist_bray=0.3775804075411082	B-OTU21->B-OTU18	4.63426	4.62672	1.02135	0.893123	0	0	0	0.8418642271840916|0.7476616622470305|0.36449854107926044	0.8337371974462093|0.7660416100750832|0.36514583953641483	100.0|100.0|100.0	0.19125700794124614|0.09199001485430146|0.050861381775193296	0
99332	dist_kullbackleibler	copresence	B-OTU21---B-OTU17	1	1.66237	dist_kullbackleibler=copresence	dist_kullbackleibler=5.218684706598253E-7	dist_kullbackleibler=1.662369747531153	B-OTU21->B-OTU17	4.5531	4.45597	0.972119	1.66237	5.21868e-07	5.21868e-07	1.26066e-05	1.54629	1.59231	100	0.37914	1.26066e-05
99333	dist_kullbackleibler	copresence	B-OTU21---B-OTU11	1	1.1708	dist_kullbackleibler=copresence	dist_kullbackleibler=1.1364716945294617E-9	dist_kullbackleibler=1.1707986207064702	B-OTU21->B-OTU11	3.67252	3.6736	0.915335	1.1708	1.13647e-09	1.13647e-09	3.99834e-08	1.10835	1.1293	100	0.184046	3.99834e-08
99334	correl_pearson|correl_spearman|dist_kullbackleibler|dist_bray	copresence	B-OTU21---B-OTU8	4	0.5182059121960011|0.7478114732254152|0.8830905151598096|0.370178681671239	correl_pearson=copresence|correl_spearman=copresence|dist_kullbackleibler=copresence|dist_bray=copresence	correl_pearson=0.08046971656111157|correl_spearman=0.014431356720729482|dist_kullbackleibler=3.97015753605956E-13|dist_bray=0.13573084730900864	correl_pearson=0.5182059121960011|correl_spearman=0.7478114732254152|dist_kullbackleibler=0.8830905151598096|dist_bray=0.370178681671239	B-OTU21->B-OTU8	0.000881898	-0.021831	0.175418	0.518206	3.97016e-13	3.97016e-13	2.20545e-11	0.5179860628354908|0.7235011601860453|0.8583050879214734|0.36440526035797016	0.5393000561831818|0.7458727022717784|0.8551149009088627|0.3665069491040393	100.0|100.0|100.0|100.0	0.13605365763213512|0.11443823720269526|0.2194859987764524|0.05018977292539323	2.20545e-11
99335	dist_bray|dist_kullbackleibler	copresence	B-OTU21---B-OTU6	2	0.3993470787097839|0.9189376536683179	dist_bray=copresence|dist_kullbackleibler=copresence	dist_bray=0.2289630184668081|dist_kullbackleibler=1.5873768965946056E-10	dist_bray=0.3993470787097839|dist_kullbackleibler=0.9189376536683179	B-OTU21->B-OTU6	0.557148	0.562582	0.0544698	0.399347	1.58738e-10	1.58738e-10	6.31316e-09	0.38664360316552665|0.8933486205876146	0.38361407483052745|0.8656465075736739	100.0|100.0	0.05276548424857295|0.19389121979926585	6.31316e-09
99336	dist_bray|dist_kullbackleibler|correl_spearman	copresence	B-OTU21---B-OTU1	3	0.3959702572760375|0.9723453162752219|0.7508929215136637	dist_bray=copresence|dist_kullbackleibler=copresence|correl_spearman=copresence	dist_bray=0.1931909827574383|dist_kullbackleibler=2.8221047720933257E-10|correl_spearman=0.009484582882746173	dist_bray=0.3959702572760375|dist_kullbackleibler=0.9723453162752219|correl_spearman=0.7508929215136637	B-OTU21->B-OTU1	0.578573	0.580732	0.0552057	0.39597	2.8221e-10	2.8221e-10	1.08162e-08	0.37804098889463283|0.8973654180490381|0.7357939785681371	0.3794356949648548|0.9219064997869997|0.7430541591348737	100.0|100.0|100.0	0.053596228307327506|0.2485450000025629|0.10041311862784638	1.08162e-08
99337	dist_kullbackleibler|dist_bray|correl_pearson|correl_spearman	copresence	B-OTU21---B-OTU59	4	1.1570165348875794|0.2777035869944484|0.7697423160094327|0.7216534305168408	dist_kullbackleibler=copresence|dist_bray=copresence|correl_pearson=copresence|correl_spearman=copresence	dist_kullbackleibler=4.532475003649061E-6|dist_bray=0.08450043367463644|correl_pearson=0.014680670298827025|correl_spearman=0.02675399469009543	dist_kullbackleibler=1.1570165348875794|dist_bray=0.2777035869944484|correl_pearson=0.7697423160094327|correl_spearman=0.7216534305168408	B-OTU21->B-OTU59	4.82123	4.65801	1.05614	1.15702	4.53248e-06	4.53248e-06	9.77832e-05	1.132560275744428|0.27196366328787414|0.7498897346547708|0.7059224787535555	1.1066332395281195|0.26968893603609795|0.7686152896721825|0.7132456711447899	100.0|100.0|100.0|100.0	0.6907084069067364|0.05030596493854448|0.11407734392663366|0.1327511394502868	9.77832e-05
99338	dist_kullbackleibler|correl_pearson|dist_bray	copresence	B-OTU21---B-OTU51	3	0.9125048412664851|0.6099365613766615|0.3698205105036053	dist_kullbackleibler=copresence|correl_pearson=copresence|dist_bray=copresence	dist_kullbackleibler=2.220446049250313E-16|correl_pearson=0.04685426496194256|dist_bray=0.1438868654082699	dist_kullbackleibler=0.9125048412664851|correl_pearson=0.6099365613766615|dist_bray=0.3698205105036053	B-OTU21->B-OTU51	4.68686	4.64596	1.072	0.912505	2.22045e-16	2.22045e-16	1.70205e-14	0.8969445856491967|0.6120259191835735|0.36266362733410107	0.9078936865155232|0.624711438383935|0.361767299591251	100.0|100.0|100.0	0.2187632185967327|0.12330972945232817|0.05774972281924453	1.70205e-14
99339	dist_kullbackleibler|correl_pearson|correl_spearman|dist_bray	copresence	B-OTU21---B-OTU49	4	0.7769271376588726|0.49320540686834236|0.7644133268631124|0.3580403386005855	dist_kullbackleibler=copresence|correl_pearson=copresence|correl_spearman=copresence|dist_bray=copresence	dist_kullbackleibler=0.0|correl_pearson=0.06956476020300917|correl_spearman=0.012015237422707381|dist_bray=0.11287704787035846	dist_kullbackleibler=0.7769271376588726|correl_pearson=0.49320540686834236|correl_spearman=0.7644133268631124|dist_bray=0.3580403386005855	B-OTU21->B-OTU49	4.2505	4.17715	1.03092	0.776927	0	0	0	0.7399184305600821|0.5039804026280351|0.7409433308135033|0.34577179697566757	0.73199837039509|0.5056664072028356|0.7543275187621459|0.3434778415597706	100.0|100.0|100.0|100.0	0.16722503757328244|0.11447522335773223|0.10190088327959931|0.0382830395636764	0
99340	dist_bray|dist_kullbackleibler	copresence	B-OTU21---B-OTU47	2	0.40739297198417135|1.1508126011576871	dist_bray=copresence|dist_kullbackleibler=copresence	dist_bray=0.21804263686441783|dist_kullbackleibler=1.342692623751418E-10	dist_bray=0.40739297198417135|dist_kullbackleibler=1.1508126011576871	B-OTU21->B-OTU47	0.581936	0.588522	0.0566087	0.407393	1.34269e-10	1.34269e-10	5.37257e-09	0.38843143978808087|1.0800294868926326	0.39164876256715725|1.047512141704809	100.0|100.0	0.061731641102808335|0.2984147189040016	5.37257e-09
99341	dist_kullbackleibler|correl_pearson|dist_bray	copresence	H-OTU2---H-OTU16	3	1.1654975351841987|0.7235065308838685|0.39301600206819043	dist_kullbackleibler=copresence|correl_pearson=copresence|dist_bray=copresence	dist_kullbackleibler=9.156464574333611E-7|correl_pearson=0.04500508601925868|dist_bray=0.1391086116332838	dist_kullbackleibler=1.1654975351841987|correl_pearson=0.7235065308838685|dist_bray=0.39301600206819043	H-OTU2->H-OTU16	4.07795	4.0547	0.873155	1.1655	9.15646e-07	9.15646e-07	2.1513e-05	1.2116169790098477|0.6647173866275591|0.39530110296793586	1.1769852695457241|0.696080701897027|0.3879230372873824	100.0|100.0|100.0	0.3609079447825996|0.1576901523361017|0.07320467752221116	2.1513e-05
99342	dist_bray|dist_kullbackleibler	copresence	H-OTU2---H-OTU40	2	0.420343813530617|1.5501030461487493	dist_bray=copresence|dist_kullbackleibler=copresence	dist_bray=0.19868475630828708|dist_kullbackleibler=1.622380909459542E-4	dist_bray=0.420343813530617|dist_kullbackleibler=1.5501030461487493	H-OTU2->H-OTU40	0.6682	0.68135	0.0606743	0.420344	0.000162238	0.000162238	0.002843	0.419634961360283|1.5310492787652523	0.4248610301771066|1.5255459908579059	100.0|100.0	0.08625854101569384|0.526410599195597	0.002843
99343	correl_spearman|dist_kullbackleibler|correl_pearson|dist_bray	copresence	H-OTU16---H-OTU40	4	0.7836683260341258|0.6117002445696313|0.7805117052875324|0.2833466159072695	correl_spearman=copresence|dist_kullbackleibler=copresence|correl_pearson=copresence|dist_bray=copresence	correl_spearman=0.004110033906434496|dist_kullbackleibler=3.552713678800501E-15|correl_pearson=0.004346530583362596|dist_bray=0.06161624572871771	correl_spearman=0.7836683260341258|dist_kullbackleibler=0.6117002445696313|correl_pearson=0.7805117052875324|dist_bray=0.2833466159072695	H-OTU16->H-OTU40	0.0262385	-0.00105049	0.190309	0.783668	3.55271e-15	3.55271e-15	2.44959e-13	0.7839428702552912|0.6217334854342753|0.7889933335486397|0.28033925229685175	0.803179629247321|0.6036135017180864|0.7874900253999841|0.2820142519042688	100.0|100.0|100.0|100.0	0.08219396663856804|0.2136662540182707|0.09102642080728726|0.06775712865974484	2.44959e-13
99344	correl_pearson|dist_kullbackleibler|correl_spearman|dist_bray	copresence	B-OTU20---B-OTU62	4	0.6915800524065077|1.031224046970894|0.7251331189654582|0.31486631067836823	correl_pearson=copresence|dist_kullbackleibler=copresence|correl_spearman=copresence|dist_bray=copresence	correl_pearson=0.02108533659506895|dist_kullbackleibler=5.623869481219401E-9|correl_spearman=0.013801038591531811|dist_bray=0.09577549043837452	correl_pearson=0.6915800524065077|dist_kullbackleibler=1.031224046970894|correl_spearman=0.7251331189654582|dist_bray=0.31486631067836823	B-OTU20->B-OTU62	0.000208978	-0.0200728	0.178432	0.69158	5.62387e-09	5.62387e-09	1.75775e-07	0.7051793352737193|0.9924567492601729|0.7255080783704052|0.2993935191429682	0.7371912205869919|0.9296719821890448|0.7378474839185447|0.29553155960226357	100.0|100.0|100.0|100.0	0.12038327341727177|0.3642781879261454|0.10512822644642562|0.06011067431814069	1.75775e-07
99345	dist_kullbackleibler	copresence	B-OTU20---B-OTU6	1	1.39499	dist_kullbackleibler=copresence	dist_kullbackleibler=4.1633229708737396E-5	dist_kullbackleibler=1.3949856100051128	B-OTU20->B-OTU6	3.59147	3.52415	0.760579	1.39499	4.16332e-05	4.16332e-05	0.000792302	1.29623	1.29728	100	0.340261	0.000792302
99346	correl_spearman|dist_kullbackleibler|correl_pearson|dist_bray	copresence	B-OTU20---B-OTU37	4	0.7551135068052202|1.198724443477467|0.4906543640759622|0.41438518566825366	correl_spearman=copresence|dist_kullbackleibler=copresence|correl_pearson=copresence|dist_bray=copresence	correl_spearman=0.0059766797967770735|dist_kullbackleibler=1.0803291594640996E-10|correl_pearson=0.09067513686451895|dist_bray=0.17798426898088593	correl_spearman=0.7551135068052202|dist_kullbackleibler=1.198724443477467|correl_pearson=0.4906543640759622|dist_bray=0.41438518566825366	B-OTU20->B-OTU37	-0.0349706	-0.0445503	0.180275	0.755114	1.08033e-10	1.08033e-10	4.43808e-09	0.7355934007308634|1.1984220080868837|0.48358590874920115|0.41349748482340204	0.7465653683231972|1.1865580616337912|0.5008946603354991|0.41082774511631054	100.0|100.0|100.0|100.0	0.09398387075421478|0.28060423233606785|0.12781349534602168|0.05823474196928852	4.43808e-09
99347	correl_pearson|dist_bray|correl_spearman|dist_kullbackleibler	copresence	B-OTU20---B-OTU29	4	0.6940625468705082|0.2817897342377873|0.7691230338331463|0.7780165232105157	correl_pearson=copresence|dist_bray=copresence|correl_spearman=copresence|dist_kullbackleibler=copresence	correl_pearson=0.01188568648968763|dist_bray=0.12024551454460441|correl_spearman=0.007563382241710159|dist_kullbackleibler=6.311211553367002E-10	correl_pearson=0.6940625468705082|dist_bray=0.2817897342377873|correl_spearman=0.7691230338331463|dist_kullbackleibler=0.7780165232105157	B-OTU20->B-OTU29	-0.0370028	-0.0640584	0.146135	0.694063	6.31121e-10	6.31121e-10	2.30309e-08	0.6925205938398104|0.2838873871190686|0.7480840402071887|0.8061769028983307	0.6894821626077381|0.2800684120958489|0.7636009954707461|0.7467079366412073	100.0|100.0|100.0|100.0	0.10412439419123709|0.06195229992409732|0.09932634079113843|0.29157642796559935	2.30309e-08
99348	dist_kullbackleibler	copresence	B-OTU20---B-OTU28	1	1.35615	dist_kullbackleibler=copresence	dist_kullbackleibler=7.906926223233413E-5	dist_kullbackleibler=1.3561466536991347	B-OTU20->B-OTU28	3.5013	3.29205	0.959772	1.35615	7.90693e-05	7.90693e-05	0.00145262	1.29711	1.24529	100	0.340401	0.00145262
99349	correl_pearson|dist_bray|correl_spearman|dist_kullbackleibler	copresence	B-OTU20---B-OTU19	4	0.7173323745654512|0.28129720712114525|0.8652661064425772|0.4859771091934118	correl_pearson=copresence|dist_bray=copresence|correl_spearman=copresence|dist_kullbackleibler=copresence	correl_pearson=0.017834958755856944|dist_bray=0.07932531430508016|correl_spearman=1.8051778280103736E-4|dist_kullbackleibler=1.1102230246251565E-16	correl_pearson=0.7173323745654512|dist_bray=0.28129720712114525|correl_spearman=0.8652661064425772|dist_kullbackleibler=0.4859771091934118	B-OTU20->B-OTU19	-0.00437296	-0.0337714	0.17131	0.717332	1.11022e-16	1.11022e-16	8.96081e-15	0.7052322419378528|0.2766226652590264|0.8563597059455398|0.47011599836825096	0.7250596139045262|0.27510285474761553|0.8705421377566416|0.46535142516257744	100.0|100.0|100.0|100.0	0.11410844642676994|0.05095496609196185|0.05761107360503813|0.12456112278723241	8.96081e-15
99350	dist_kullbackleibler	copresence	B-OTU20---B-OTU18	1	1.62656	dist_kullbackleibler=copresence	dist_kullbackleibler=5.584248949919157E-7	dist_kullbackleibler=1.626556534083684	B-OTU20->B-OTU18	4.37095	4.34234	1.04954	1.62656	5.58425e-07	5.58425e-07	1.34424e-05	1.50866	1.51475	100	0.345457	1.34424e-05
99351	dist_bray|dist_kullbackleibler|correl_spearman|correl_pearson	copresence	B-OTU20---B-OTU16	4	0.39256531413918117|1.0824147222576035|0.7649859943977592|0.5832780102420965	dist_bray=copresence|dist_kullbackleibler=copresence|correl_spearman=copresence|correl_pearson=copresence	dist_bray=0.1608041810177796|dist_kullbackleibler=5.8262137336839714E-9|correl_spearman=0.011147116006039237|correl_pearson=0.04716395839078813	dist_bray=0.39256531413918117|dist_kullbackleibler=1.0824147222576035|correl_spearman=0.7649859943977592|correl_pearson=0.5832780102420965	B-OTU20->B-OTU16	0.626445	0.632282	0.0662781	0.392565	5.82621e-09	5.82621e-09	1.80863e-07	0.386199986988702|1.0843021576447762|0.7446178085223607|0.5789968335465061	0.38386787186742505|1.07806344622628|0.77116803228267|0.600569565038929	100.0|100.0|100.0|100.0	0.05875183329478969|0.2853492532822356|0.10232071896611533|0.11116728752902794	1.80863e-07
99352	dist_kullbackleibler|dist_bray	mutualExclusion	F-OTU39---F-OTU45	2	16.61062694115257|0.9855068323065815	dist_kullbackleibler=mutualExclusion|dist_bray=mutualExclusion	dist_kullbackleibler=4.391083249648542E-4|dist_bray=0.2912085711701533	dist_kullbackleibler=16.61062694115257|dist_bray=0.9855068323065815	F-OTU39->F-OTU45	11.6795	11.9576	3.54789	16.6106	0.000439108	0.000439108	0.00718974	16.52451266184191|0.9763727239887487	16.70973840412271|0.9823422519323641	100.0|100.0	2.1208382639332166|0.02475624975212635	0.00718974
99353	dist_bray|dist_kullbackleibler	mutualExclusion	F-OTU39---F-OTU9	2	0.9214757062309012|12.92164219748486	dist_bray=mutualExclusion|dist_kullbackleibler=mutualExclusion	dist_bray=0.4214654406339783|dist_kullbackleibler=0.002881928820075985	dist_bray=0.9214757062309012|dist_kullbackleibler=12.92164219748486	F-OTU39->F-OTU9	0.846414	0.860009	0.0739574	0.921476	0.00288193	0.00288193	0.0412335	0.8965628014121897|12.49271817652534	0.9095527571229457|12.690804772253182	100.0|100.0	0.0640540799565835|1.505779357125736	0.0412335
99354	correl_spearman	copresence	F-OTU39---F-OTU5	1	0.752109	correl_spearman=copresence	correl_spearman=0.002499625896806079	correl_spearman=0.7521086653848897	F-OTU39->F-OTU5	0.00759788	-0.00281794	0.17662	0.752109	0.00249963	0.00249963	0.0362169	0.732643	0.741991	100	0.0667145	0.0362169
99355	dist_bray|dist_kullbackleibler|correl_spearman|correl_pearson	copresence	F-OTU39---F-OTU3	4	0.33027847441485925|1.3194890134664339|0.786628452387381|0.8365338229609685	dist_bray=copresence|dist_kullbackleibler=copresence|correl_spearman=copresence|correl_pearson=copresence	dist_bray=0.07799427203523945|dist_kullbackleibler=0.0|correl_spearman=1.9292572185314327E-4|correl_pearson=0.05382182081673981	dist_bray=0.33027847441485925|dist_kullbackleibler=1.3194890134664339|correl_spearman=0.786628452387381|correl_pearson=0.8365338229609685	F-OTU39->F-OTU3	0.778197	0.793727	0.0734337	0.330278	0	0	0	0.33204646281381295|1.3832408028508862|0.7664697896773235|0.7535236673859731	0.32523006219675393|1.368603912495655|0.7666923508479289|0.8377857555886481	100.0|100.0|100.0|100.0	0.09889774535070242|0.5349730471961466|0.04477562756779712|0.21687355110438886	0
99356	correl_spearman|dist_kullbackleibler|dist_bray	mutualExclusion	F-OTU39---F-OTU32	3	-0.434929515662572|18.634349233140107|0.9845507350275934	correl_spearman=mutualExclusion|dist_kullbackleibler=mutualExclusion|dist_bray=mutualExclusion	correl_spearman=0.13300910085750273|dist_kullbackleibler=6.740543475491911E-6|dist_bray=0.07098019101652098	correl_spearman=-0.434929515662572|dist_kullbackleibler=18.634349233140107|dist_bray=0.9845507350275934	F-OTU39->F-OTU32	-0.0166571	0.00494318	0.153674	-0.43493	6.74054e-06	6.74054e-06	0.000142069	-0.4331059356006549|18.424830631756624|0.9809568400679303	-0.4461054329497858|18.51320764566305|0.9831824436075814	100.0|100.0|100.0	0.14018313921049247|2.3867291850690373|0.008701640814882936	0.000142069
99357	correl_spearman|dist_kullbackleibler|dist_bray|correl_pearson	copresence	F-OTU39---F-OTU18	4	0.8263346064317993|1.0493572329606906|0.3317289070868905|0.780908388611306	correl_spearman=copresence|dist_kullbackleibler=copresence|dist_bray=copresence|correl_pearson=copresence	correl_spearman=9.851656246128715E-4|dist_kullbackleibler=0.0|dist_bray=0.05743929039061024|correl_pearson=0.031063788593253205	correl_spearman=0.8263346064317993|dist_kullbackleibler=1.0493572329606906|dist_bray=0.3317289070868905|correl_pearson=0.780908388611306	F-OTU39->F-OTU18	-0.00641372	-0.00395038	0.17156	0.826335	0	0	0	0.8129044842765966|1.069185722969127|0.3337636473473251|0.7378649551513756	0.8249565185811685|1.0592031971530815|0.34527515531103375|0.7720168528083887	100.0|100.0|100.0|100.0	0.07009338013508008|0.4329887604458654|0.08405652260420625|0.14574038707014708	0
99358	dist_bray|dist_kullbackleibler|correl_spearman	mutualExclusion	F-OTU39---E-OTU32	3	0.9630875182872086|17.7985452170058|-0.6017689941820722	dist_bray=mutualExclusion|dist_kullbackleibler=mutualExclusion|correl_spearman=mutualExclusion	dist_bray=0.24009289012213753|dist_kullbackleibler=6.697211666573111E-6|correl_spearman=0.0385548297125915	dist_bray=0.9630875182872086|dist_kullbackleibler=17.7985452170058|correl_spearman=-0.6017689941820722	F-OTU39->E-OTU32	0.838874	0.853846	0.0860303	0.963088	6.69721e-06	6.69721e-06	0.000141373	0.9529596787610002|17.888265376087016|-0.5879312238665129	0.9573080339463668|17.35968104262688|-0.6113903398270291	100.0|100.0|100.0	0.026112572315993083|2.312842297616453|0.10828055692096718	0.000141373
99359	dist_bray|correl_pearson|dist_kullbackleibler|correl_spearman	mutualExclusion	F-OTU39---B-OTU43	4	0.8877330654297466|-0.25145976393451663|11.709459703403382|-0.2564866003972883	dist_bray=mutualExclusion|correl_pearson=mutualExclusion|dist_kullbackleibler=mutualExclusion|correl_spearman=mutualExclusion	dist_bray=0.2730369786628877|correl_pearson=0.10896650390508755|dist_kullbackleibler=0.001994513271588394|correl_spearman=0.2766289464767092	dist_bray=0.8877330654297466|correl_pearson=-0.25145976393451663|dist_kullbackleibler=11.709459703403382|correl_spearman=-0.2564866003972883	F-OTU39->B-OTU43	0.753652	0.762082	0.063373	0.887733	0.00199451	0.00199451	0.0294583	0.8777626495613688|-0.26902031593053866|11.452622713622954|-0.2582545936300626	0.8883870947053792|-0.264532411964052|11.594853974555484|-0.26078323299601613	100.0|100.0|100.0|100.0	0.04227104956966362|0.04626764378035338|1.4388139065233414|0.18646609643747264	0.0294583
99360	correl_spearman|dist_kullbackleibler|dist_bray	mutualExclusion	F-OTU45---F-OTU8	3	-0.2854440262234079|16.67791602905182|0.9553650280033852	correl_spearman=mutualExclusion|dist_kullbackleibler=mutualExclusion|dist_bray=mutualExclusion	correl_spearman=0.24024628836489126|dist_kullbackleibler=7.908355068553252E-5|dist_bray=0.31285423385304423	correl_spearman=-0.2854440262234079|dist_kullbackleibler=16.67791602905182|dist_bray=0.9553650280033852	F-OTU45->F-OTU8	0.0140045	0.000315369	0.157558	-0.285444	7.90836e-05	7.90836e-05	0.00145262	-0.28726227119856634|15.701588226412138|0.9429515443935408	-0.28693783269156004|16.243983531351876|0.9526873555224759	100.0|100.0|100.0	0.18234565622454102|2.5030631021458363|0.038358159643424	0.00145262
99361	dist_kullbackleibler|dist_bray	mutualExclusion	F-OTU45---F-OTU7	2	16.833608262944146|0.941796107118882	dist_kullbackleibler=mutualExclusion|dist_bray=mutualExclusion	dist_kullbackleibler=1.9139806492629585E-4|dist_bray=0.41491937838431403	dist_kullbackleibler=16.833608262944146|dist_bray=0.941796107118882	F-OTU45->F-OTU7	10.4073	10.3309	2.75411	16.8336	0.000191398	0.000191398	0.00334971	16.155266866976522|0.9213822176683398	16.45226997766138|0.9332393734477591	100.0|100.0	2.6191443351823316|0.05545464710772162	0.00334971
99362	dist_bray|dist_kullbackleibler|correl_pearson	mutualExclusion	F-OTU45---F-OTU6	3	0.9290491856105186|16.06098937979887|-0.25828621729295753	dist_bray=mutualExclusion|dist_kullbackleibler=mutualExclusion|correl_pearson=mutualExclusion	dist_bray=0.44842936294203783|dist_kullbackleibler=0.003265147036932481|correl_pearson=0.292375487160473	dist_bray=0.9290491856105186|dist_kullbackleibler=16.06098937979887|correl_pearson=-0.25828621729295753	F-OTU45->F-OTU6	0.857497	0.862528	0.0524134	0.929049	0.00326515	0.00326515	0.0458558	0.895085559214006|14.528470662518782|-0.23786623451918687	0.9180238846074149|15.531838750033684|-0.26789566895589234	100.0|100.0|100.0	0.08408083610207308|3.8413140671048036|0.161360535658071	0.0458558
99363	dist_kullbackleibler|dist_bray|correl_spearman	mutualExclusion	F-OTU45---F-OTU5	3	16.920286144908285|0.9766935836231214|-0.32195675336860696	dist_kullbackleibler=mutualExclusion|dist_bray=mutualExclusion|correl_spearman=mutualExclusion	dist_kullbackleibler=8.135479362265663E-4|dist_bray=0.21539832548660343|correl_spearman=0.22104319555232932	dist_kullbackleibler=16.920286144908285|dist_bray=0.9766935836231214|correl_spearman=-0.32195675336860696	F-OTU45->F-OTU5	10.8587	10.8571	2.66049	16.9203	0.000813548	0.000813548	0.012772	16.04888923230295|0.9674779514283578|-0.3155241379780163	16.66835021093317|0.9716669293797964|-0.3071002849667086	100.0|100.0|100.0	2.713145464990923|0.020726592539165582|0.1863895386191307	0.012772
99364	correl_spearman|dist_kullbackleibler|dist_bray	mutualExclusion	F-OTU45---E-OTU21	3	-0.3576392391399367|16.450416339950248|0.9536350604600605	correl_spearman=mutualExclusion|dist_kullbackleibler=mutualExclusion|dist_bray=mutualExclusion	correl_spearman=0.1990335204474314|dist_kullbackleibler=2.264830040010768E-4|dist_bray=0.3781058707983552	correl_spearman=-0.3576392391399367|dist_kullbackleibler=16.450416339950248|dist_bray=0.9536350604600605	F-OTU45->E-OTU21	0.00528562	-0.00119298	0.174434	-0.357639	0.000226483	0.000226483	0.00391382	-0.34235616683066866|16.045386892330963|0.9399114981603826	-0.36295755491392684|16.53861696049422|0.9521514169441654	100.0|100.0|100.0	0.16922708895896402|2.735566992836379|0.043255846151810974	0.00391382
99365	dist_bray|dist_kullbackleibler	mutualExclusion	F-OTU45---F-OTU66	2	0.9510648680338251|19.196022794254134	dist_bray=mutualExclusion|dist_kullbackleibler=mutualExclusion	dist_bray=0.4109967188843676|dist_kullbackleibler=2.136890590742624E-5	dist_bray=0.9510648680338251|dist_kullbackleibler=19.196022794254134	F-OTU45->F-OTU66	0.876827	0.890306	0.0689506	0.951065	2.13689e-05	2.13689e-05	0.000418861	0.9302201168863953|18.177335045423646	0.9479405649058628|18.769102930313295	100.0|100.0	0.0563216940660083|3.0416402398439253	0.000418861
99366	correl_pearson|dist_bray|dist_kullbackleibler	mutualExclusion	F-OTU45---F-OTU63	3	-0.216614956628104|0.9352775536377589|16.98531454837068	correl_pearson=mutualExclusion|dist_bray=mutualExclusion|dist_kullbackleibler=mutualExclusion	correl_pearson=0.23088002073729474|dist_bray=0.42085076203877225|dist_kullbackleibler=7.142484579603092E-5	correl_pearson=-0.216614956628104|dist_bray=0.9352775536377589|dist_kullbackleibler=16.98531454837068	F-OTU45->F-OTU63	-0.00439663	-0.0356321	0.167181	-0.216615	7.14248e-05	7.14248e-05	0.00132256	-0.21752338519665504|0.9082950335933395|16.03659898099676	-0.21369729594615697|0.9272043632397787|16.554898310065745	100.0|100.0|100.0	0.08386431741300045|0.07493415708993137|2.7477871220487002	0.00132256
99367	dist_bray|dist_kullbackleibler	mutualExclusion	F-OTU45---F-OTU56	2	0.9336180695696805|15.437866817949107	dist_bray=mutualExclusion|dist_kullbackleibler=mutualExclusion	dist_bray=0.4320904680261468|dist_kullbackleibler=0.0011483012474680088	dist_bray=0.9336180695696805|dist_kullbackleibler=15.437866817949107	F-OTU45->F-OTU56	0.867891	0.905995	0.0956354	0.933618	0.0011483	0.0011483	0.0177032	0.9106882720101791|14.921750237926538	0.9260514502664348|15.258604669222198	100.0|100.0	0.06259719701865671|2.731013929475308	0.0177032
99368	dist_bray|dist_kullbackleibler	mutualExclusion	F-OTU45---F-OTU52	2	0.9522254611237495|15.288768305770162	dist_bray=mutualExclusion|dist_kullbackleibler=mutualExclusion	dist_bray=0.3932641451566383|dist_kullbackleibler=0.0012212498488435308	dist_bray=0.9522254611237495|dist_kullbackleibler=15.288768305770162	F-OTU45->F-OTU52	0.866191	0.884829	0.0653487	0.952225	0.00122125	0.00122125	0.0187436	0.9311977103634088|14.990882060695972	0.9510925016230101|15.051898640706824	100.0|100.0	0.05761603484815261|2.40017277568872	0.0187436
99369	dist_kullbackleibler|dist_bray	mutualExclusion	F-OTU45---F-OTU31	2	15.668790645055209|0.9530278184412051	dist_kullbackleibler=mutualExclusion|dist_bray=mutualExclusion	dist_kullbackleibler=4.158606779380847E-4|dist_bray=0.3894149653995429	dist_kullbackleibler=15.668790645055209|dist_bray=0.9530278184412051	F-OTU45->F-OTU31	10.4716	10.4822	2.43773	15.6688	0.000415861	0.000415861	0.0068582	15.3154377206572|0.9382134795520891	15.267184994761042|0.9512228847363784	100.0|100.0	2.1007186571469987|0.04044409368993689	0.0068582
99370	dist_bray|dist_kullbackleibler|correl_pearson	mutualExclusion	F-OTU45---F-OTU19	3	0.9439931170641411|15.242091592148501|-0.25770597796550015	dist_bray=mutualExclusion|dist_kullbackleibler=mutualExclusion|correl_pearson=mutualExclusion	dist_bray=0.4098149385347605|dist_kullbackleibler=6.759646288493348E-4|correl_pearson=0.18640597119996039	dist_bray=0.9439931170641411|dist_kullbackleibler=15.242091592148501|correl_pearson=-0.25770597796550015	F-OTU45->F-OTU19	0.860874	0.864631	0.0495166	0.943993	0.000675965	0.000675965	0.0107848	0.9186263877413632|14.406273944587936|-0.25501534589479374	0.9375630990341941|14.781649620941362|-0.2561904362000386	100.0|100.0|100.0	0.06414921538286963|2.937217859711337|0.07985341608882447	0.0107848
99371	dist_kullbackleibler|dist_bray|correl_spearman	mutualExclusion	F-OTU45---F-OTU13	3	15.278521358673393|0.943069807219879|-0.258742780460796	dist_kullbackleibler=mutualExclusion|dist_bray=mutualExclusion|correl_spearman=mutualExclusion	dist_kullbackleibler=7.881790678255784E-4|dist_bray=0.38764189965336526|correl_spearman=0.27052385101407483	dist_kullbackleibler=15.278521358673393|dist_bray=0.943069807219879|correl_spearman=-0.258742780460796	F-OTU45->F-OTU13	9.83747	9.53844	2.5301	15.2785	0.000788179	0.000788179	0.0124592	14.646734798824312|0.9224074104626065|-0.2666472694241113	14.912399407125232|0.9340325964816898|-0.2737363084834463	100.0|100.0|100.0	2.3158808415043546|0.0510547131201027|0.20116537576764387	0.0124592
99372	correl_spearman|dist_bray|dist_kullbackleibler|correl_pearson	copresence	F-OTU3---F-OTU18	4	0.8783232427526841|0.40185342264229174|0.9712652834775729|0.7871064754968798	correl_spearman=copresence|dist_bray=copresence|dist_kullbackleibler=copresence|correl_pearson=copresence	correl_spearman=2.560819180141838E-5|dist_bray=0.06315610774440827|dist_kullbackleibler=0.0|correl_pearson=0.027421891887426608	correl_spearman=0.8783232427526841|dist_bray=0.40185342264229174|dist_kullbackleibler=0.9712652834775729|correl_pearson=0.7871064754968798	F-OTU3->F-OTU18	0.0359983	0.0302967	0.176165	0.878323	0	0	0	0.8649900198416044|0.387852924354056|0.9751575476266271|0.7372523215845321	0.8612710320626891|0.3953946944265046|0.9380650019232075|0.7794038993184613	100.0|100.0|100.0|100.0	0.04189759203881152|0.06497536719507037|0.2907630413450198|0.14525907852438988	0
99373	correl_spearman	copresence	F-OTU3---F-OTU5	1	0.853831	correl_spearman=copresence	correl_spearman=3.812547482825446E-4	correl_spearman=0.8538310687771401	F-OTU3->F-OTU5	0.0240713	0.0459798	0.170919	0.853831	0.000381255	0.000381255	0.00633317	0.834157	0.838206	100	0.0579187	0.00633317
99374	correl_spearman|dist_kullbackleibler|dist_bray	mutualExclusion	F-OTU18---E-OTU32	3	-0.46780119584405805|15.481096637628609|0.9451667466268041	correl_spearman=mutualExclusion|dist_kullbackleibler=mutualExclusion|dist_bray=mutualExclusion	correl_spearman=0.11164253728005247|dist_kullbackleibler=9.161577807847987E-5|dist_bray=0.2624513672807647	correl_spearman=-0.46780119584405805|dist_kullbackleibler=15.481096637628609|dist_bray=0.9451667466268041	F-OTU18->E-OTU32	-0.0211909	-0.00189807	0.186848	-0.467801	9.16158e-05	9.16158e-05	0.00166498	-0.45672928181763217|14.951151648890324|0.9368469398920004	-0.4822682099251928|14.976917053413295|0.9371274056324937	100.0|100.0|100.0	0.12790072415878417|1.6950052646892717|0.02274416712762631	0.00166498
99375	dist_kullbackleibler|correl_spearman	copresence	B-OTU39---B-OTU5	2	1.5011502665165977|0.7167448801906148	dist_kullbackleibler=copresence|correl_spearman=copresence	dist_kullbackleibler=6.958544851443094E-12|correl_spearman=0.01361703802494213	dist_kullbackleibler=1.5011502665165977|correl_spearman=0.7167448801906148	B-OTU39->B-OTU5	5.93874	5.68201	1.52281	1.50115	6.95854e-12	6.95854e-12	3.23655e-10	1.4177272847335525|0.7003382080468593	1.2968678933128177|0.7208547568558318	100.0|100.0	0.44744146472030205|0.1065280829695566	3.23655e-10
99376	dist_kullbackleibler|correl_spearman|dist_bray	copresence	B-OTU36---B-OTU47	3	1.0119695803262063|0.8042107243363057|0.3966136444367534	dist_kullbackleibler=copresence|correl_spearman=copresence|dist_bray=copresence	dist_kullbackleibler=5.551115123125783E-15|correl_spearman=0.005349514251418941|dist_bray=0.18343170842441836	dist_kullbackleibler=1.0119695803262063|correl_spearman=0.8042107243363057|dist_bray=0.3966136444367534	B-OTU36->B-OTU47	4.85618	4.56466	1.58926	1.01197	5.55112e-15	5.55112e-15	3.77064e-13	0.8871664108032598|0.7739120919573631|0.3786205792771266	0.9182909218133288|0.7817377212992126|0.38253463885567046	100.0|100.0|100.0	0.26384864646371736|0.08537355986802062|0.06514478466276555	3.77064e-13
99377	dist_bray|correl_pearson|dist_kullbackleibler|correl_spearman	copresence	B-OTU36---B-OTU25	4	0.3639770477192873|0.6455801388659629|0.8208362360107436|0.71947293619716	dist_bray=copresence|correl_pearson=copresence|dist_kullbackleibler=copresence|correl_spearman=copresence	dist_bray=0.1612765460463429|correl_pearson=0.08738791145222546|dist_kullbackleibler=7.327471962526033E-15|correl_spearman=0.034697432000401984	dist_bray=0.3639770477192873|correl_pearson=0.6455801388659629|dist_kullbackleibler=0.8208362360107436|correl_spearman=0.71947293619716	B-OTU36->B-OTU25	0.590577	0.59518	0.049281	0.363977	7.32747e-15	7.32747e-15	4.83367e-13	0.3454788383076047|0.6074905259007787|0.7898914275708019|0.6940055167508743	0.35204902554226464|0.6531981679554767|0.7369835052540256|0.7088911204385655	100.0|100.0|100.0|100.0	0.06138901607629922|0.16359484944952116|0.2467898157973384|0.13169860964486993	4.83367e-13
99378	correl_pearson|dist_bray|dist_kullbackleibler|correl_spearman	copresence	B-OTU36---B-OTU5	4	0.5011574264912908|0.3564645541980316|0.9047984834954813|0.8580240368879846	correl_pearson=copresence|dist_bray=copresence|dist_kullbackleibler=copresence|correl_spearman=copresence	correl_pearson=0.0794529323807246|dist_bray=0.1211042458420788|dist_kullbackleibler=0.0|correl_spearman=0.0016094124168675172	correl_pearson=0.5011574264912908|dist_bray=0.3564645541980316|dist_kullbackleibler=0.9047984834954813|correl_spearman=0.8580240368879846	B-OTU36->B-OTU5	0.0222581	-0.0392578	0.185266	0.501157	0	0	0	0.5741074407062117|0.33978475087864557|0.8166590908116318|0.8347719135070968	0.5408843371390326|0.3433312961167502|0.8274576973904655|0.838852997600983	100.0|100.0|100.0|100.0	0.15344981780541644|0.07225967328734492|0.29723271808366725|0.0822486723485223	0
99379	correl_spearman|dist_kullbackleibler	mutualExclusion	F-OTU9---E-OTU27	2	-0.23816562753177786|12.661778052354377	correl_spearman=mutualExclusion|dist_kullbackleibler=mutualExclusion	correl_spearman=0.28821917675669906|dist_kullbackleibler=0.0018553423227896104	correl_spearman=-0.23816562753177786|dist_kullbackleibler=12.661778052354377	F-OTU9->E-OTU27	-0.00658626	-0.0203366	0.175289	-0.238166	0.00185534	0.00185534	0.0275809	-0.24862801638312196|11.633616607537258	-0.2514605138100581|11.770370728078992	100.0|100.0	0.18775302963931206|3.0098666964461254	0.0275809
99380	dist_bray|correl_spearman|dist_kullbackleibler|correl_pearson	copresence	B-OTU49---B-OTU47	4	0.304512499320575|0.7575762347105374|0.9857434560613202|0.488475845618577	dist_bray=copresence|correl_spearman=copresence|dist_kullbackleibler=copresence|correl_pearson=copresence	dist_bray=0.12790511818745032|correl_spearman=0.017054151336009404|dist_kullbackleibler=2.493771966705083E-9|correl_pearson=0.12069620061806019	dist_bray=0.304512499320575|correl_spearman=0.7575762347105374|dist_kullbackleibler=0.9857434560613202|correl_pearson=0.488475845618577	B-OTU49->B-OTU47	0.586768	0.593377	0.0557756	0.304512	2.49377e-09	2.49377e-09	8.16636e-08	0.29868318863216525|0.7423000144768069|0.9004266035262534|0.5402266237668112	0.3024873213740538|0.7619641375914649|0.9131433982107291|0.5159927196462865	100.0|100.0|100.0|100.0	0.06427124301534344|0.11314342954167919|0.44240555563039113|0.1797551961374518	8.16636e-08
99381	dist_kullbackleibler|correl_pearson|dist_bray	copresence	B-OTU49---B-OTU39	3	1.3322354072096652|0.6327807345188446|0.35091747063196055	dist_kullbackleibler=copresence|correl_pearson=copresence|dist_bray=copresence	dist_kullbackleibler=1.9554970975832475E-9|correl_pearson=0.08764980890462326|dist_bray=0.1510366442918596	dist_kullbackleibler=1.3322354072096652|correl_pearson=0.6327807345188446|dist_bray=0.35091747063196055	B-OTU49->B-OTU39	5.20251	5.08267	1.19327	1.33224	1.9555e-09	1.9555e-09	6.57632e-08	1.3086888402145076|0.6158385178510715|0.34751347742727295	1.1956896452033043|0.6399072186186381|0.3373861444684847	100.0|100.0|100.0	0.43735014816537815|0.18544116873354402|0.07468879811555043	6.57632e-08
99382	dist_kullbackleibler|dist_bray	copresence	B-OTU49---B-OTU36	2	1.42934825509639|0.4072145961868462	dist_kullbackleibler=copresence|dist_bray=copresence	dist_kullbackleibler=8.11740999973054E-8|dist_bray=0.21765194320313574	dist_kullbackleibler=1.42934825509639|dist_bray=0.4072145961868462	B-OTU49->B-OTU36	5.20393	4.97168	1.48314	1.42935	8.11741e-08	8.11741e-08	2.15851e-06	1.343570504752421|0.3860011137381626	1.2881810077127305|0.39869869434853006	100.0|100.0	0.543161200701433|0.08713922884680032	2.15851e-06
99383	dist_bray|dist_kullbackleibler	copresence	B-OTU49---B-OTU28	2	0.3536343164269973|0.9521152721065284	dist_bray=copresence|dist_kullbackleibler=copresence	dist_bray=0.20102657769743792|dist_kullbackleibler=7.794076162248587E-9	dist_bray=0.3536343164269973|dist_kullbackleibler=0.9521152721065284	B-OTU49->B-OTU28	0.537978	0.53975	0.053688	0.353634	7.79408e-09	7.79408e-09	2.35039e-07	0.3392535118868294|0.9049101108016672	0.3435441015132418|0.919239396933855	100.0|100.0	0.056241295596816517|0.29016002948664593	2.35039e-07
99384	correl_pearson|correl_spearman|dist_kullbackleibler|dist_bray	copresence	B-OTU49---B-OTU25	4	0.5277168966229323|0.7284192825112105|0.7185910761048058|0.336511195711959	correl_pearson=copresence|correl_spearman=copresence|dist_kullbackleibler=copresence|dist_bray=copresence	correl_pearson=0.06188768412195422|correl_spearman=0.020632514908934363|dist_kullbackleibler=0.0|dist_bray=0.13222671700739608	correl_pearson=0.5277168966229323|correl_spearman=0.7284192825112105|dist_kullbackleibler=0.7185910761048058|dist_bray=0.336511195711959	B-OTU49->B-OTU25	0.036682	0.0204365	0.167239	0.527717	0	0	0	0.5336421903709024|0.6962040544983223|0.6983312036316014|0.3340647061766535	0.5369152570630468|0.7228098535050975|0.6914791413035453|0.33257272671931887	100.0|100.0|100.0|100.0	0.10425550612666377|0.11365943013439035|0.12279494544814984|0.03765882405974096	0
99385	dist_kullbackleibler	copresence	B-OTU49---B-OTU8	1	1.53727	dist_kullbackleibler=copresence	dist_kullbackleibler=4.321358604286729E-9	dist_kullbackleibler=1.537266897540373	B-OTU49->B-OTU8	4.49941	4.48778	1.21889	1.53727	4.32136e-09	4.32136e-09	1.37892e-07	1.48053	1.45823	100	0.27513	1.37892e-07
99386	correl_spearman|dist_bray|dist_kullbackleibler	copresence	B-OTU49---B-OTU6	3	0.7878958000505674|0.36122295566674745|0.94570277587422	correl_spearman=copresence|dist_bray=copresence|dist_kullbackleibler=copresence	correl_spearman=0.00871940364060153|dist_bray=0.2006572890163888|dist_kullbackleibler=2.3088642109314605E-11	correl_spearman=0.7878958000505674|dist_bray=0.36122295566674745|dist_kullbackleibler=0.94570277587422	B-OTU49->B-OTU6	0.0151387	0.0175119	0.178004	0.787896	2.30886e-11	2.30886e-11	1.02193e-09	0.7671718187366231|0.35578453403400473|0.8750101102325566	0.7763716235206541|0.3535135929330165|0.8902134724842008	100.0|100.0|100.0	0.10006853305908478|0.05879455200803005|0.2379615514287021	1.02193e-09
99387	correl_spearman|dist_kullbackleibler|correl_pearson	copresence	B-OTU49---B-OTU5	3	0.7181283554514951|1.5587335697895404|0.4717379095951478	correl_spearman=copresence|dist_kullbackleibler=copresence|correl_pearson=copresence	correl_spearman=0.027528168018803312|dist_kullbackleibler=7.830839734113137E-5|correl_pearson=0.11687361941401447	correl_spearman=0.7181283554514951|dist_kullbackleibler=1.5587335697895404|correl_pearson=0.4717379095951478	B-OTU49->B-OTU5	0.000916223	0.0119081	0.190743	0.718128	7.83084e-05	7.83084e-05	0.00144224	0.7001689056941254|1.4740566183085628|0.48770820428350153	0.7176583077314888|1.450145654601179|0.5107246069197178	100.0|100.0|100.0	0.13285433987259415|0.7447639910741743|0.17103849540212843	0.00144224
99388	dist_kullbackleibler	copresence	B-OTU47---B-OTU59	1	1.55132	dist_kullbackleibler=copresence	dist_kullbackleibler=1.626643264529548E-11	dist_kullbackleibler=1.551320557646366	B-OTU47->B-OTU59	5.11013	4.85674	1.2911	1.55132	1.62664e-11	1.62664e-11	7.27009e-10	1.44928	1.44316	100	0.30446	7.27009e-10
99389	correl_pearson|dist_kullbackleibler|dist_bray	copresence	B-OTU47---B-OTU25	3	0.50239811474206|0.8619715697825481|0.38868061264409814	correl_pearson=copresence|dist_kullbackleibler=copresence|dist_bray=copresence	correl_pearson=0.1028495129279205|dist_kullbackleibler=0.0|dist_bray=0.1748186469267775	correl_pearson=0.50239811474206|dist_kullbackleibler=0.8619715697825481|dist_bray=0.38868061264409814	B-OTU47->B-OTU25	0.00991679	-0.0140728	0.173496	0.502398	0	0	0	0.4884841598052663|0.8217629415933507|0.3707598885833723	0.48867998883667363|0.8152883060021773|0.3747059163615186	100.0|100.0|100.0	0.14301284702144296|0.15742331359847836|0.03993247445996421	0
99390	dist_kullbackleibler	copresence	B-OTU47---B-OTU6	1	1.62704	dist_kullbackleibler=copresence	dist_kullbackleibler=1.8023059508820438E-5	dist_kullbackleibler=1.6270391886936375	B-OTU47->B-OTU6	4.3723	4.29227	1.04021	1.62704	1.80231e-05	1.80231e-05	0.000356846	1.5271	1.55182	100	0.474263	0.000356846
99391	dist_kullbackleibler|dist_bray|correl_spearman	copresence	B-OTU47---B-OTU5	3	1.0371424367525792|0.3913690764532086|0.8409545438008196	dist_kullbackleibler=copresence|dist_bray=copresence|correl_spearman=copresence	dist_kullbackleibler=2.7422508708241367E-14|dist_bray=0.1590214009865374|correl_spearman=0.0023567404364325806	dist_kullbackleibler=1.0371424367525792|dist_bray=0.3913690764532086|correl_spearman=0.8409545438008196	B-OTU47->B-OTU5	5.12183	4.99233	1.58645	1.03714	2.74225e-14	2.74225e-14	1.74196e-12	0.9470792956550157|0.37473342750915223|0.8240575002124946	0.930701391689338|0.3708582673721826|0.8454158381647167	100.0|100.0|100.0	0.30820393766797977|0.06625756156418282|0.08807775850397609	1.74196e-12
99392	dist_kullbackleibler|dist_bray|correl_pearson|correl_spearman	copresence	F-OTU28---F-OTU29	4	1.0502213325130287|0.29834960466040883|0.6655786305921606|0.7451999026679866	dist_kullbackleibler=copresence|dist_bray=copresence|correl_pearson=copresence|correl_spearman=copresence	dist_kullbackleibler=2.1123415683277358E-8|dist_bray=0.08345082557469008|correl_pearson=0.03600335258756915|correl_spearman=0.014979511209553986	dist_kullbackleibler=1.0502213325130287|dist_bray=0.29834960466040883|correl_pearson=0.6655786305921606|correl_spearman=0.7451999026679866	F-OTU28->F-OTU29	4.8892	4.83063	1.06773	1.05022	2.11234e-08	2.11234e-08	6.02566e-07	1.044066706736361|0.2973495159680487|0.6669274674155308|0.7272690293273701	1.0056680590770029|0.2986558962958856|0.6680911196850998|0.7334015678147618	100.0|100.0|100.0|100.0	0.4921223783198183|0.059415227706688584|0.12655780804413036|0.1112578910699774	6.02566e-07
99393	dist_bray|dist_kullbackleibler|correl_spearman	copresence	F-OTU28---F-OTU26	3	0.4261565497365789|1.4239951479188284|0.7312762973352033	dist_bray=copresence|dist_kullbackleibler=copresence|correl_spearman=copresence	dist_bray=0.25962055121452765|dist_kullbackleibler=2.586065339649224E-8|correl_spearman=0.015089940661240031	dist_bray=0.4261565497365789|dist_kullbackleibler=1.4239951479188284|correl_spearman=0.7312762973352033	F-OTU28->F-OTU26	0.607799	0.617333	0.0564624	0.426157	2.58607e-08	2.58607e-08	7.25632e-07	0.41048064242244875|1.3172646682399625|0.708104278306412	0.41055123820059636|1.35673143869069|0.7154876929629735	100.0|100.0|100.0	0.09372776816440945|0.4810609907707303|0.11363815398990103	7.25632e-07
99394	correl_spearman|correl_pearson|dist_kullbackleibler|dist_bray	copresence	F-OTU28---F-OTU25	4	0.7242395144962059|0.5032382127757923|1.0191728165820517|0.3897780968352942	correl_spearman=copresence|correl_pearson=copresence|dist_kullbackleibler=copresence|dist_bray=copresence	correl_spearman=0.013855305340497559|correl_pearson=0.10423072037020087|dist_kullbackleibler=0.0|dist_bray=0.1674904505883239	correl_spearman=0.7242395144962059|correl_pearson=0.5032382127757923|dist_kullbackleibler=1.0191728165820517|dist_bray=0.3897780968352942	F-OTU28->F-OTU25	-0.0144582	-0.0241133	0.180331	0.72424	0	0	0	0.6972280117371088|0.4794485239632082|0.9914450666267239|0.384611113475451	0.7048926317596023|0.4918650644433731|0.9474999272767095|0.3805793378703847	100.0|100.0|100.0|100.0	0.10451900168488112|0.1440175450536306|0.2341625550191242|0.05654357556872927	0
99395	dist_kullbackleibler|dist_bray|correl_pearson|correl_spearman	copresence	F-OTU28---F-OTU23	4	1.269253497207565|0.3745762674671824|0.4935729473822817|0.7381816793301987	dist_kullbackleibler=copresence|dist_bray=copresence|correl_pearson=copresence|correl_spearman=copresence	dist_kullbackleibler=3.1308289294429414E-14|dist_bray=0.12554230883656392|correl_pearson=0.09142245527827225|correl_spearman=0.010607302554687448	dist_kullbackleibler=1.269253497207565|dist_bray=0.3745762674671824|correl_pearson=0.4935729473822817|correl_spearman=0.7381816793301987	F-OTU28->F-OTU23	5.70001	5.61289	1.24795	1.26925	3.13083e-14	3.13083e-14	1.97964e-12	1.2318055792370046|0.3633223241499881|0.5029262886866842|0.7189033025767337	1.1747851708643346|0.3637720664175739|0.4998946975537996|0.7235944622779152	100.0|100.0|100.0|100.0	0.3546683961091833|0.05379965066806|0.12212383634257801|0.0963262098550348	1.97964e-12
99396	correl_spearman|dist_bray|correl_pearson|dist_kullbackleibler	copresence	F-OTU28---F-OTU21	4	0.7330717036973792|0.40709813035769515|0.573449155112215|1.1477000988632804	correl_spearman=copresence|dist_bray=copresence|correl_pearson=copresence|dist_kullbackleibler=copresence	correl_spearman=0.01786688514022372|dist_bray=0.1456272459047896|correl_pearson=0.051827388230953064|dist_kullbackleibler=2.4136248555350903E-13	correl_spearman=0.7330717036973792|dist_bray=0.40709813035769515|correl_pearson=0.573449155112215|dist_kullbackleibler=1.1477000988632804	F-OTU28->F-OTU21	0.0112379	0.000280387	0.180184	0.733072	2.41362e-13	2.41362e-13	1.37989e-11	0.7093932579321864|0.39625585811014424|0.5506401212208766|1.1025523175806151	0.7282941607521451|0.4009905768965173|0.555726700522321|1.08798556445553	100.0|100.0|100.0|100.0	0.11053217730030775|0.05052431579139302|0.129968678854823|0.30476518290059584	1.37989e-11
99397	dist_kullbackleibler|dist_bray	copresence	F-OTU28---F-OTU20	2	1.1418844035867823|0.4156389598267768	dist_kullbackleibler=copresence|dist_bray=copresence	dist_kullbackleibler=3.417905958258416E-9|dist_bray=0.23769626385210696	dist_kullbackleibler=1.1418844035867823|dist_bray=0.4156389598267768	F-OTU28->F-OTU20	4.26043	4.27954	0.987185	1.14188	3.41791e-09	3.41791e-09	1.10606e-07	1.1229162137794224|0.4050674980053636	1.119297614240347|0.4109474072210734	100.0|100.0	0.2931426272081191|0.0506847434654098	1.10606e-07
99398	dist_bray|dist_kullbackleibler	copresence	F-OTU28---F-OTU19	2	0.40808557305167736|1.3423729197958343	dist_bray=copresence|dist_kullbackleibler=copresence	dist_bray=0.24406958520370137|dist_kullbackleibler=5.571201278087301E-9	dist_bray=0.40808557305167736|dist_kullbackleibler=1.3423729197958343	F-OTU28->F-OTU19	0.576996	0.573002	0.063538	0.408086	5.5712e-09	5.5712e-09	1.74526e-07	0.4040892700035528|1.3088805267801922	0.398902554740514|1.3020153499790346	100.0|100.0	0.062203659185301505|0.36321971391615754	1.74526e-07
99399	correl_pearson|correl_spearman|dist_kullbackleibler	copresence	F-OTU28---F-OTU14	3	0.5654707757505719|0.777295215383986|1.1271991712084293	correl_pearson=copresence|correl_spearman=copresence|dist_kullbackleibler=copresence	correl_pearson=0.07887570765905771|correl_spearman=0.0037656332032633966|dist_kullbackleibler=2.220446049250313E-16	correl_pearson=0.5654707757505719|correl_spearman=0.777295215383986|dist_kullbackleibler=1.1271991712084293	F-OTU28->F-OTU14	0.0132542	-0.0161456	0.178113	0.565471	2.22045e-16	2.22045e-16	1.70205e-14	0.5399730891014702|0.7510585097212628|1.1117921047163504	0.5312425370632124|0.7541217648584877|1.118209060589248	100.0|100.0|100.0	0.13901877435039064|0.08778056755599484|0.23903769866300226	1.70205e-14
99400	correl_spearman|dist_kullbackleibler	copresence	F-OTU28---F-OTU11	2	0.7262022232075778|1.3966001405627242	correl_spearman=copresence|dist_kullbackleibler=copresence	correl_spearman=0.0167661312586046|dist_kullbackleibler=4.585046120553216E-9	correl_spearman=0.7262022232075778|dist_kullbackleibler=1.3966001405627242	F-OTU28->F-OTU11	0.0116767	0.0111454	0.162877	0.726202	4.58505e-09	4.58505e-09	1.45966e-07	0.7053564155971853|1.3496580883509182	0.7137734371653195|1.3774163276738167	100.0|100.0	0.1064961037995638|0.33797689520887225	1.45966e-07
99401	dist_kullbackleibler|dist_bray|correl_spearman	copresence	F-OTU28---F-OTU6	3	0.90461929122707|0.3510977109546016|0.7205944840322296	dist_kullbackleibler=copresence|dist_bray=copresence|correl_spearman=copresence	dist_kullbackleibler=1.2678746941219288E-13|dist_bray=0.17641113427944166|correl_spearman=0.02253980745413331	dist_kullbackleibler=0.90461929122707|dist_bray=0.3510977109546016|correl_spearman=0.7205944840322296	F-OTU28->F-OTU6	4.57966	4.71996	1.05132	0.904619	1.26787e-13	1.26787e-13	7.59673e-12	0.8844968386821599|0.3463120534521193|0.6962258517630314	0.8584115659051348|0.3439382282971958|0.7075893409425216	100.0|100.0|100.0	0.2550401427688226|0.058456948458317726|0.10660736587212503	7.59673e-12
99402	dist_bray|correl_pearson|dist_kullbackleibler|correl_spearman	copresence	F-OTU28---F-OTU4	4	0.33531178054696054|0.5686296824584703|0.8102226477967408|0.7770149069759861	dist_bray=copresence|correl_pearson=copresence|dist_kullbackleibler=copresence|correl_spearman=copresence	dist_bray=0.11592755144202815|correl_pearson=0.05646598463403096|dist_kullbackleibler=0.0|correl_spearman=0.007253099412639685	dist_bray=0.33531178054696054|correl_pearson=0.5686296824584703|dist_kullbackleibler=0.8102226477967408|correl_spearman=0.7770149069759861	F-OTU28->F-OTU4	0.592997	0.585952	0.0661518	0.335312	0	0	0	0.3302157544322265|0.5647165306990606|0.7982495127236382|0.7499232628783093	0.3354479072267964|0.5621223374077295|0.794855021495211|0.7667354829995147	100.0|100.0|100.0|100.0	0.04830842985322991|0.10448515887397526|0.2158370942515192|0.0948974442673549	0
99403	dist_kullbackleibler|dist_bray	copresence	F-OTU28---F-OTU2	2	1.0023639404216922|0.4028379583188645	dist_kullbackleibler=copresence|dist_bray=copresence	dist_kullbackleibler=1.8629542353210127E-12|dist_bray=0.24484230213658664	dist_kullbackleibler=1.0023639404216922|dist_bray=0.4028379583188645	F-OTU28->F-OTU2	4.02837	4.03829	0.875072	1.00236	1.86295e-12	1.86295e-12	9.60962e-11	0.9720702017187304|0.39301931959865904	0.9524293190671782|0.3929341841737571	100.0|100.0	0.1935397457831549|0.04460874669743102	9.60962e-11
99404	correl_spearman|correl_pearson|dist_kullbackleibler|dist_bray	copresence	F-OTU28---F-OTU1	4	0.7700071967759862|0.6249977796041093|0.6502817606537369|0.3013936359490894	correl_spearman=copresence|correl_pearson=copresence|dist_kullbackleibler=copresence|dist_bray=copresence	correl_spearman=0.01289356154483412|correl_pearson=0.07596757071777382|dist_kullbackleibler=0.0|dist_bray=0.13286378874346838	correl_spearman=0.7700071967759862|correl_pearson=0.6249977796041093|dist_kullbackleibler=0.6502817606537369|dist_bray=0.3013936359490894	F-OTU28->F-OTU1	0.052007	0.0579538	0.157502	0.770007	0	0	0	0.7430768908121743|0.6100614465846764|0.6457054077260119|0.30313146801261576	0.7615198796964864|0.6158898219412345|0.6083760795716839|0.297983879363916	100.0|100.0|100.0|100.0	0.09608749555089056|0.1268357620925841|0.1656387984216836|0.05143787943171622	0
99405	dist_kullbackleibler|correl_spearman|correl_pearson|dist_bray	copresence	F-OTU28---F-OTU64	4	0.9949741162105344|0.7854269355812692|0.7205927121746435|0.3574916742156934	dist_kullbackleibler=copresence|correl_spearman=copresence|correl_pearson=copresence|dist_bray=copresence	dist_kullbackleibler=0.0|correl_spearman=0.005596825789887516|correl_pearson=0.014449415577661773|dist_bray=0.10482465347602554	dist_kullbackleibler=0.9949741162105344|correl_spearman=0.7854269355812692|correl_pearson=0.7205927121746435|dist_bray=0.3574916742156934	F-OTU28->F-OTU64	5.98774	5.95804	1.24205	0.994974	0	0	0	1.0200135222607647|0.7617814268898689|0.7112707779965871|0.35809107389247435	1.0121144575338166|0.7638848139735714|0.7154151309301475|0.36272315526339755	100.0|100.0|100.0|100.0	0.24388965952783564|0.08616230902186886|0.10586138845428528|0.05621911081464149	0
99406	dist_bray|correl_spearman|dist_kullbackleibler	copresence	F-OTU28---F-OTU63	3	0.3960492263487203|0.7215325493338857|1.2325316313031138	dist_bray=copresence|correl_spearman=copresence|dist_kullbackleibler=copresence	dist_bray=0.18662444514367138|correl_spearman=0.007598821141282408|dist_kullbackleibler=1.9129142714291447E-13	dist_bray=0.3960492263487203|correl_spearman=0.7215325493338857|dist_kullbackleibler=1.2325316313031138	F-OTU28->F-OTU63	0.604136	0.599114	0.0600797	0.396049	1.91291e-13	1.91291e-13	1.10282e-11	0.38401729147727687|0.7035451822591091|1.202351200325553	0.3854440485544264|0.719395109553902|1.1743923908824503	100.0|100.0|100.0	0.061113718660980025|0.08104238085710125|0.3289108846555485	1.10282e-11
99407	dist_kullbackleibler	copresence	F-OTU28---F-OTU61	1	1.58107	dist_kullbackleibler=copresence	dist_kullbackleibler=4.440892098500626E-16	dist_kullbackleibler=1.5810745181838182	F-OTU28->F-OTU61	5.78489	5.733	1.19325	1.58107	4.44089e-16	4.44089e-16	3.3116e-14	1.52854	1.50247	100	0.279718	3.3116e-14
99408	dist_kullbackleibler	copresence	F-OTU28---F-OTU52	1	1.54471	dist_kullbackleibler=copresence	dist_kullbackleibler=4.440892098500626E-15	dist_kullbackleibler=1.54471059209616	F-OTU28->F-OTU52	5.86359	5.67089	1.33381	1.54471	4.44089e-15	4.44089e-15	3.04667e-13	1.46404	1.41838	100	0.321841	3.04667e-13
99409	dist_bray|dist_kullbackleibler|correl_pearson	copresence	F-OTU28---F-OTU40	3	0.37201460977129464|1.646140920798454|0.5788251237210099	dist_bray=copresence|dist_kullbackleibler=copresence|correl_pearson=copresence	dist_bray=0.14177754743746895|dist_kullbackleibler=1.1569809377220963E-7|correl_pearson=0.034961652319364545	dist_bray=0.37201460977129464|dist_kullbackleibler=1.646140920798454|correl_pearson=0.5788251237210099	F-OTU28->F-OTU40	0.64775	0.639645	0.0634657	0.372015	1.15698e-07	1.15698e-07	2.99068e-06	0.36899169751439204|1.6452660446142189|0.595795737158868	0.36292031266236746|1.5875782167586687|0.5933603672559946	100.0|100.0|100.0	0.067572226803731|0.49936570379378514|0.10428324468553238	2.99068e-06
99410	correl_pearson|dist_kullbackleibler|dist_bray	copresence	F-OTU28---F-OTU33	3	0.5739643395408737|1.4855326978218035|0.3428096939972204	correl_pearson=copresence|dist_kullbackleibler=copresence|dist_bray=copresence	correl_pearson=0.05247161082537777|dist_kullbackleibler=7.829636120559869E-7|dist_bray=0.13288949274771122	correl_pearson=0.5739643395408737|dist_kullbackleibler=1.4855326978218035|dist_bray=0.3428096939972204	F-OTU28->F-OTU33	-0.020195	-0.017352	0.182865	0.573964	7.82964e-07	7.82964e-07	1.85225e-05	0.5614743203665772|1.4103527272113623|0.33598726488227226	0.57717291179272|1.3877222356526422|0.33305322329330905	100.0|100.0|100.0	0.1287064328618232|0.6000641056291084|0.051576960234822056	1.85225e-05
99411	dist_kullbackleibler|dist_bray	copresence	F-OTU29---F-OTU6	2	1.616215762645837|0.4242652394324079	dist_kullbackleibler=copresence|dist_bray=copresence	dist_kullbackleibler=2.709063829930969E-6|dist_bray=0.24199442159410534	dist_kullbackleibler=1.616215762645837|dist_bray=0.4242652394324079	F-OTU29->F-OTU6	4.68561	4.69788	1.08645	1.61622	2.70906e-06	2.70906e-06	5.97606e-05	1.5743000683170656|0.42229639272381375	1.5680200221224827|0.4310353233368075	100.0|100.0	0.4680192036280537|0.07198797414371824	5.97606e-05
99412	correl_spearman|dist_kullbackleibler	copresence	F-OTU29---F-OTU19	2	0.7226890756302522|1.388817671966446	correl_spearman=copresence|dist_kullbackleibler=copresence	correl_spearman=0.00760318009420724|dist_kullbackleibler=3.9573833099382227E-10	correl_spearman=0.7226890756302522|dist_kullbackleibler=1.388817671966446	F-OTU29->F-OTU19	-0.0263754	-0.0329132	0.187469	0.722689	3.95738e-10	3.95738e-10	1.47552e-08	0.7004126679974689|1.3326097121816827	0.711056509632583|1.2819342230448951	100.0|100.0	0.08964442298498464|0.316579408277296	1.47552e-08
99413	dist_kullbackleibler|dist_bray|correl_pearson|correl_spearman	copresence	F-OTU22---F-OTU41	4	0.3807273913000434|0.19502498197003837|0.8978119816041117|0.8657931500034328	dist_kullbackleibler=copresence|dist_bray=copresence|correl_pearson=copresence|correl_spearman=copresence	dist_kullbackleibler=0.0|dist_bray=0.004375611059177498|correl_pearson=1.7385487396381905E-6|correl_spearman=3.492333497167044E-4	dist_kullbackleibler=0.3807273913000434|dist_bray=0.19502498197003837|correl_pearson=0.8978119816041117|correl_spearman=0.8657931500034328	F-OTU22->F-OTU41	5.49416	5.43327	1.62258	0.380727	0	0	0	0.37323151213634664|0.1882359464795716|0.9126333020398608|0.8603773530797975	0.3479820020567239|0.19124147988336226|0.908652259137552|0.8729958131918913	100.0|100.0|100.0|100.0	0.1440003332874669|0.038880469305638855|0.03604404123522606|0.06331842004690523	0
99414	dist_kullbackleibler	mutualExclusion	F-OTU41---E-OTU9	1	13.225	dist_kullbackleibler=mutualExclusion	dist_kullbackleibler=0.0012750137016338536	dist_kullbackleibler=13.22496760709284	F-OTU41->E-OTU9	6.18936	6.02173	1.86379	13.225	0.00127501	0.00127501	0.0195033	11.874	12.7665	100	3.54938	0.0195033
99415	dist_kullbackleibler	copresence	B-OTU30---B-OTU8	1	1.49619	dist_kullbackleibler=copresence	dist_kullbackleibler=3.3949736895078075E-6	dist_kullbackleibler=1.496186699147493	B-OTU30->B-OTU8	4.01119	3.94556	0.979511	1.49619	3.39497e-06	3.39497e-06	7.42942e-05	1.40011	1.37976	100	0.336653	7.42942e-05
99416	dist_kullbackleibler	copresence	B-OTU30---B-OTU51	1	1.58448	dist_kullbackleibler=copresence	dist_kullbackleibler=1.1981012626449683E-8	dist_kullbackleibler=1.584478100710524	B-OTU30->B-OTU51	4.90374	4.61646	1.33753	1.58448	1.1981e-08	1.1981e-08	3.56598e-07	1.53186	1.47004	100	0.365069	3.56598e-07
99417	dist_kullbackleibler|correl_pearson|dist_bray	copresence	B-OTU30---B-OTU49	3	1.4637066175999773|0.639726969200396|0.364442477262081	dist_kullbackleibler=copresence|correl_pearson=copresence|dist_bray=copresence	dist_kullbackleibler=1.1704859635197629E-4|correl_pearson=0.16201544878446644|dist_bray=0.17601271482612724	dist_kullbackleibler=1.4637066175999773|correl_pearson=0.639726969200396|dist_bray=0.364442477262081	B-OTU30->B-OTU49	4.43289	4.29765	0.983526	1.46371	0.000117049	0.000117049	0.0020939	1.4781772580104644|0.5263441815929067|0.36254012043828554	1.3434639593531288|0.6191013944157946|0.365681545316267	100.0|100.0|100.0	0.6449967773644283|0.2660803717950304|0.06377639499503002	0.0020939
99418	dist_kullbackleibler|dist_bray	copresence	B-OTU30---B-OTU25	2	0.9675936929180782|0.37332179324746884	dist_kullbackleibler=copresence|dist_bray=copresence	dist_kullbackleibler=1.193745102767707E-11|dist_bray=0.17439555261304718	dist_kullbackleibler=0.9675936929180782|dist_bray=0.37332179324746884	B-OTU30->B-OTU25	3.94783	3.84657	1.00131	0.967594	1.19375e-11	1.19375e-11	5.42363e-10	0.9045559052844215|0.3566856986982827	0.8963164122348359|0.35431776803220594	100.0|100.0	0.20754521091708822|0.045152357235182114	5.42363e-10
99419	dist_kullbackleibler	copresence	B-OTU30---B-OTU20	1	1.53238	dist_kullbackleibler=copresence	dist_kullbackleibler=4.0523538228254274E-5	dist_kullbackleibler=1.5323822971476482	B-OTU30->B-OTU20	3.71529	3.76675	0.760404	1.53238	4.05235e-05	4.05235e-05	0.000772255	1.44874	1.46839	100	0.330716	0.000772255
99420	dist_kullbackleibler|dist_bray	copresence	B-OTU30---B-OTU14	2	1.4548993834139587|0.42623721169954654	dist_kullbackleibler=copresence|dist_bray=copresence	dist_kullbackleibler=4.1338914513744385E-9|dist_bray=0.17153825534439315	dist_kullbackleibler=1.4548993834139587|dist_bray=0.42623721169954654	B-OTU30->B-OTU14	5.03514	5.04984	1.21329	1.4549	4.13389e-09	4.13389e-09	1.32526e-07	1.4122869741250674|0.4114927163937883	1.3955216397577668|0.41602201999751703	100.0|100.0	0.39520038731991497|0.04995781574724269	1.32526e-07
99421	correl_pearson|dist_kullbackleibler|dist_bray	copresence	B-OTU27---B-OTU17	3	0.4956623576221422|1.319142287969983|0.3796687181166992	correl_pearson=copresence|dist_kullbackleibler=copresence|dist_bray=copresence	correl_pearson=0.13317621229739557|dist_kullbackleibler=9.389074184795732E-9|dist_bray=0.19957458174862863	correl_pearson=0.4956623576221422|dist_kullbackleibler=1.319142287969983|dist_bray=0.3796687181166992	B-OTU27->B-OTU17	0.0200474	-0.00539371	0.167401	0.495662	9.38907e-09	9.38907e-09	2.8067e-07	0.46865450664295927|1.278550126597527|0.3742227930005722	0.4787419673082448|1.2162645374838892|0.3691575046843701	100.0|100.0|100.0	0.16289657204731622|0.4745916745557754|0.06961946172227555	2.8067e-07
99422	dist_kullbackleibler	copresence	B-OTU27---B-OTU8	1	1.37274	dist_kullbackleibler=copresence	dist_kullbackleibler=1.6311743067376483E-9	dist_kullbackleibler=1.372744415879328	B-OTU27->B-OTU8	4.78533	4.81539	1.22011	1.37274	1.63117e-09	1.63117e-09	5.55368e-08	1.28354	1.28124	100	0.350153	5.55368e-08
99423	dist_bray|dist_kullbackleibler|correl_pearson|correl_spearman	copresence	B-OTU27---B-OTU7	4	0.3498299281030002|0.9534912958800228|0.6348098112368998|0.7456673964137815	dist_bray=copresence|dist_kullbackleibler=copresence|correl_pearson=copresence|correl_spearman=copresence	dist_bray=0.10660733496314889|dist_kullbackleibler=1.1102230246251565E-16|correl_pearson=0.0384526543940058|correl_spearman=0.006371871468434764	dist_bray=0.3498299281030002|dist_kullbackleibler=0.9534912958800228|correl_pearson=0.6348098112368998|correl_spearman=0.7456673964137815	B-OTU27->B-OTU7	0.643784	0.657789	0.0599334	0.34983	1.11022e-16	1.11022e-16	8.96081e-15	0.3470388467221713|0.9251418855573532|0.6437368276501805|0.7305474144653528	0.3441948316119038|0.9226265722601517|0.6412151167112757|0.7421476093601356	100.0|100.0|100.0|100.0	0.056830928236677035|0.28091018294217407|0.11614796630647597|0.08479608854173194	8.96081e-15
99424	dist_kullbackleibler	copresence	B-OTU27---B-OTU5	1	1.45784	dist_kullbackleibler=copresence	dist_kullbackleibler=1.4371837053772651E-12	dist_kullbackleibler=1.4578404180591678	B-OTU27->B-OTU5	5.32329	5.1304	1.39171	1.45784	1.43718e-12	1.43718e-12	7.49795e-11	1.37432	1.38484	100	0.319736	7.49795e-11
99425	dist_kullbackleibler	copresence	B-OTU27---B-OTU59	1	1.48459	dist_kullbackleibler=copresence	dist_kullbackleibler=1.412203687323199E-13	dist_kullbackleibler=1.484588141814697	B-OTU27->B-OTU59	5.58084	5.55421	1.37216	1.48459	1.4122e-13	1.4122e-13	8.31624e-12	1.4261	1.41141	100	0.323698	8.31624e-12
99426	dist_kullbackleibler	copresence	B-OTU27---B-OTU49	1	1.60356	dist_kullbackleibler=copresence	dist_kullbackleibler=1.584465958881509E-6	dist_kullbackleibler=1.6035600576273406	B-OTU27->B-OTU49	4.68501	4.7254	1.02126	1.60356	1.58447e-06	1.58447e-06	3.60538e-05	1.51841	1.50521	100	0.461844	3.60538e-05
99427	dist_kullbackleibler|correl_pearson|correl_spearman|dist_bray	copresence	B-OTU27---B-OTU47	4	0.7044729766875022|0.5077534193506403|0.7810197663819821|0.3249700667601859	dist_kullbackleibler=copresence|correl_pearson=copresence|correl_spearman=copresence|dist_bray=copresence	dist_kullbackleibler=0.0|correl_pearson=0.05016847551267056|correl_spearman=0.004024542990557767|dist_bray=0.1316483330570608	dist_kullbackleibler=0.7044729766875022|correl_pearson=0.5077534193506403|correl_spearman=0.7810197663819821|dist_bray=0.3249700667601859	B-OTU27->B-OTU47	5.02304	5.05411	1.3157	0.704473	0	0	0	0.6427633855889171|0.5617424423318907|0.7583502211755421|0.3093297078593442	0.6552934635959652|0.5460650496238136|0.7678943571802131|0.3167061183876626	100.0|100.0|100.0|100.0	0.14416406722530173|0.10942115502504068|0.08647372979463235|0.056130353641025	0
99428	dist_kullbackleibler|dist_bray	copresence	B-OTU27---B-OTU36	2	1.313839347563188|0.41055593055075057	dist_kullbackleibler=copresence|dist_bray=copresence	dist_kullbackleibler=7.661982159845593E-12|dist_bray=0.24634965188914992	dist_kullbackleibler=1.313839347563188|dist_bray=0.41055593055075057	B-OTU27->B-OTU36	5.42208	4.90766	1.5916	1.31384	7.66198e-12	7.66198e-12	3.55169e-10	1.1719141778979363|0.3939653170852812	1.1967261055137568|0.3843053709266317	100.0|100.0	0.39707540144061854|0.08546768744256174	3.55169e-10
99429	dist_kullbackleibler|dist_bray	copresence	B-OTU27---B-OTU28	2	1.0768125108491207|0.42150808331145384	dist_kullbackleibler=copresence|dist_bray=copresence	dist_kullbackleibler=1.305400232354259E-12|dist_bray=0.3106046196498843	dist_kullbackleibler=1.0768125108491207|dist_bray=0.42150808331145384	B-OTU27->B-OTU28	4.29635	4.30257	1.0389	1.07681	1.3054e-12	1.3054e-12	6.9156e-11	1.0231555243779578|0.40721986497776896	1.0258493345326283|0.4082385061880771	100.0|100.0	0.2188222718375852|0.04518552163128949	6.9156e-11
99430	dist_bray|dist_kullbackleibler	copresence	B-OTU27---B-OTU25	2	0.39814751606231513|0.9700001500412305	dist_bray=copresence|dist_kullbackleibler=copresence	dist_bray=0.24583205417542286|dist_kullbackleibler=2.220446049250313E-16	dist_bray=0.39814751606231513|dist_kullbackleibler=0.9700001500412305	B-OTU27->B-OTU25	0.533137	0.53106	0.0555546	0.398148	2.22045e-16	2.22045e-16	1.70205e-14	0.3860655369710716|0.9237300055630303	0.38724133805517136|0.919703204161736	100.0|100.0	0.045740852798598505|0.20326483584496166	1.70205e-14
99431	dist_bray|correl_spearman|dist_kullbackleibler	copresence	B-OTU17---B-OTU6	3	0.39048980175161074|0.7848137041044236|0.9330436944109881	dist_bray=copresence|correl_spearman=copresence|dist_kullbackleibler=copresence	dist_bray=0.16621792518989742|correl_spearman=0.006368419794172575|dist_kullbackleibler=3.552713678800501E-15	dist_bray=0.39048980175161074|correl_spearman=0.7848137041044236|dist_kullbackleibler=0.9330436944109881	B-OTU17->B-OTU6	0.597614	0.605011	0.0561568	0.39049	3.55271e-15	3.55271e-15	2.44959e-13	0.37007063502179355|0.768812666722647|0.8573236813486039	0.3690815031171307|0.7851897618859104|0.8339667973832455	100.0|100.0|100.0	0.05511699270997463|0.0922191223431908|0.22253930159039545	2.44959e-13
99432	dist_kullbackleibler	copresence	B-OTU17---B-OTU59	1	1.64173	dist_kullbackleibler=copresence	dist_kullbackleibler=2.26902940880791E-11	dist_kullbackleibler=1.6417300358467841	B-OTU17->B-OTU59	5.54252	5.30896	1.43549	1.64173	2.26903e-11	2.26903e-11	1.00755e-09	1.56322	1.51866	100	0.365136	1.00755e-09
99433	dist_kullbackleibler	copresence	B-OTU17---B-OTU28	1	1.55971	dist_kullbackleibler=copresence	dist_kullbackleibler=3.960076523368272E-7	dist_kullbackleibler=1.559711891546233	B-OTU17->B-OTU28	4.58118	4.46622	1.07763	1.55971	3.96008e-07	3.96008e-07	9.66836e-06	1.41398	1.42452	100	0.411498	9.66836e-06
99434	dist_kullbackleibler	copresence	B-OTU17---B-OTU25	1	1.52618	dist_kullbackleibler=copresence	dist_kullbackleibler=6.200674640410853E-9	dist_kullbackleibler=1.5261783556945796	B-OTU17->B-OTU25	4.66612	4.57489	1.15203	1.52618	6.20067e-09	6.20067e-09	1.9119e-07	1.39424	1.36713	100	0.330173	1.9119e-07
99435	correl_spearman|correl_pearson|dist_kullbackleibler|dist_bray	copresence	B-OTU17---B-OTU14	4	0.7307881072063772|0.6265006784772102|1.3088804861975802|0.3822069327096361	correl_spearman=copresence|correl_pearson=copresence|dist_kullbackleibler=copresence|dist_bray=copresence	correl_spearman=0.01646422917138457|correl_pearson=0.05553044943710728|dist_kullbackleibler=1.9150858676653115E-10|dist_bray=0.10440703172845167	correl_spearman=0.7307881072063772|correl_pearson=0.6265006784772102|dist_kullbackleibler=1.3088804861975802|dist_bray=0.3822069327096361	B-OTU17->B-OTU14	0.0204063	0.0217863	0.161357	0.730788	1.91509e-10	1.91509e-10	7.55083e-09	0.7155016237163221|0.6017311565388975|1.3238150639835442|0.3673530860692709	0.7296281888657765|0.6171234008215392|1.2788130828281603|0.3657811474034939	100.0|100.0|100.0|100.0	0.10620025071660387|0.12863266841895774|0.479557755557378|0.052218573734830916	7.55083e-09
99436	dist_kullbackleibler|dist_bray|correl_pearson	copresence	B-OTU4---B-OTU28	3	0.36346443346518426|0.2237891999930005|0.660335878461442	dist_kullbackleibler=copresence|dist_bray=copresence|correl_pearson=copresence	dist_kullbackleibler=0.0|dist_bray=0.14148927274887957|correl_pearson=0.016459962017812746	dist_kullbackleibler=0.36346443346518426|dist_bray=0.2237891999930005|correl_pearson=0.660335878461442	B-OTU4->B-OTU28	3.30794	3.32287	0.669666	0.363464	0	0	0	0.35624376408135094|0.22132660207346078|0.6579986720615214	0.32673844942139196|0.22023128503378026|0.6806433452520476	100.0|100.0|100.0	0.11038987527904255|0.03622051884827302|0.09312838263041429	0
99437	dist_bray|dist_kullbackleibler	copresence	B-OTU4---B-OTU27	2	0.32552456417687947|0.8911588752709759	dist_bray=copresence|dist_kullbackleibler=copresence	dist_bray=0.20125866510872148|dist_kullbackleibler=2.4227286843370166E-12	dist_bray=0.32552456417687947|dist_kullbackleibler=0.8911588752709759	B-OTU4->B-OTU27	0.508951	0.508665	0.0440738	0.325525	2.42273e-12	2.42273e-12	1.21767e-10	0.3235961196804463|0.8452984308765308	0.32437642235586706|0.8447498815947949	100.0|100.0	0.04902502231372007|0.24991709539055637	1.21767e-10
99438	dist_bray|correl_pearson|dist_kullbackleibler	copresence	B-OTU4---B-OTU25	3	0.2731565791965216|0.5389935168540186|0.48449620580085745	dist_bray=copresence|correl_pearson=copresence|dist_kullbackleibler=copresence	dist_bray=0.1484916857775198|correl_pearson=0.06464067174482091|dist_kullbackleibler=0.0	dist_bray=0.2731565791965216|correl_pearson=0.5389935168540186|dist_kullbackleibler=0.48449620580085745	B-OTU4->B-OTU25	0.4722	0.475394	0.0422176	0.273157	0	0	0	0.2690620964567657|0.5469011820278107|0.4672249121832754	0.26636038935163847|0.5586043278551867|0.46329350742985353	100.0|100.0|100.0	0.03793831707965034|0.10679466878658872|0.10465968945674266	0
99439	dist_kullbackleibler|correl_pearson|dist_bray	copresence	B-OTU4---B-OTU23	3	1.4193474384799813|0.5030521483346698|0.3495504655921149	dist_kullbackleibler=copresence|correl_pearson=copresence|dist_bray=copresence	dist_kullbackleibler=5.440453302172354E-4|correl_pearson=0.04885364318536678|dist_bray=0.17358180923435107	dist_kullbackleibler=1.4193474384799813|correl_pearson=0.5030521483346698|dist_bray=0.3495504655921149	B-OTU4->B-OTU23	4.0668	3.8622	1.06601	1.41935	0.000544045	0.000544045	0.00877185	1.3948670146875317|0.537812165497557|0.34244557756059146	1.3054622109651897|0.5394083783232877|0.3412600370604557	100.0|100.0|100.0	0.6690120354735024|0.09764417779290617|0.05744708720967495	0.00877185
99440	correl_spearman|dist_kullbackleibler|correl_pearson|dist_bray	copresence	B-OTU4---B-OTU21	4	0.7279221251830834|0.5223009328003942|0.5805281439196709|0.2761674340841106	correl_spearman=copresence|dist_kullbackleibler=copresence|correl_pearson=copresence|dist_bray=copresence	correl_spearman=0.014364109222392396|dist_kullbackleibler=0.0|correl_pearson=0.027479817494520886|dist_bray=0.11745561213163835	correl_spearman=0.7279221251830834|dist_kullbackleibler=0.5223009328003942|correl_pearson=0.5805281439196709|dist_bray=0.2761674340841106	B-OTU4->B-OTU21	-0.00333077	-0.00217102	0.192099	0.727922	0	0	0	0.718753415633733|0.4942300571681161|0.5965664259186997|0.2711808034702057	0.7249176892974614|0.48433949757374795|0.5983687395569846|0.27262678036523086	100.0|100.0|100.0|100.0	0.10899341345389804|0.11726814999448056|0.09645099853274171|0.03827798838189618	0
99441	dist_kullbackleibler	copresence	B-OTU4---B-OTU20	1	1.34187	dist_kullbackleibler=copresence	dist_kullbackleibler=1.348829006670993E-4	dist_kullbackleibler=1.3418662652545972	B-OTU4->B-OTU20	3.25766	3.3392	0.735333	1.34187	0.000134883	0.000134883	0.00238189	1.27372	1.29787	100	0.296622	0.00238189
99442	dist_kullbackleibler	copresence	B-OTU4---B-OTU19	1	1.57764	dist_kullbackleibler=copresence	dist_kullbackleibler=4.955669961509424E-4	dist_kullbackleibler=1.5776394673691965	B-OTU4->B-OTU19	3.33037	3.28955	0.769525	1.57764	0.000495567	0.000495567	0.00802795	1.50933	1.46394	100	0.305808	0.00802795
99443	dist_bray|dist_kullbackleibler	copresence	B-OTU4---B-OTU18	2	0.31197152594083943|0.7853697136038454	dist_bray=copresence|dist_kullbackleibler=copresence	dist_bray=0.18978799247213396|dist_kullbackleibler=3.747446797319753E-12	dist_bray=0.31197152594083943|dist_kullbackleibler=0.7853697136038454	B-OTU4->B-OTU18	0.524201	0.527736	0.0484974	0.311972	3.74745e-12	3.74745e-12	1.79786e-10	0.30570156630880096|0.7259063409582117	0.30963713442179525|0.7559730636464832	100.0|100.0	0.061835855828664264|0.2759697118820542	1.79786e-10
99444	dist_kullbackleibler	copresence	B-OTU4---B-OTU17	1	1.51214	dist_kullbackleibler=copresence	dist_kullbackleibler=1.5621229380036183E-6	dist_kullbackleibler=1.5121411353565584	B-OTU4->B-OTU17	4.10905	4.00396	0.953017	1.51214	1.56212e-06	1.56212e-06	3.56231e-05	1.37515	1.37474	100	0.343819	3.56231e-05
99445	dist_kullbackleibler|correl_pearson|dist_bray	copresence	B-OTU4---B-OTU13	3	0.5901554264427622|0.47407042913026226|0.3100157660663484	dist_kullbackleibler=copresence|correl_pearson=copresence|dist_bray=copresence	dist_kullbackleibler=0.0|correl_pearson=0.08157826808721214|dist_bray=0.17692394897903196	dist_kullbackleibler=0.5901554264427622|correl_pearson=0.47407042913026226|dist_bray=0.3100157660663484	B-OTU4->B-OTU13	3.73299	3.64576	0.734124	0.590155	0	0	0	0.5719688274769578|0.4781627715925152|0.30782867546889003	0.5634576342614191|0.48030627237505585|0.30899375346952807	100.0|100.0|100.0	0.10221226156833568|0.11333554112634567|0.03457734835931432	0
99446	dist_bray|dist_kullbackleibler	copresence	B-OTU4---B-OTU11	2	0.32686184498298987|0.7651986559139761	dist_bray=copresence|dist_kullbackleibler=copresence	dist_bray=0.2177622217156554|dist_kullbackleibler=2.0223840380140246E-9	dist_bray=0.32686184498298987|dist_kullbackleibler=0.7651986559139761	B-OTU4->B-OTU11	0.497067	0.497009	0.0413913	0.326862	2.02238e-09	2.02238e-09	6.76808e-08	0.32084479828134327|0.7285454600954699	0.31782975350966997|0.7387932182105137	100.0|100.0	0.051072130419301885|0.19346378804153513	6.76808e-08
99447	correl_pearson|dist_kullbackleibler|dist_bray|correl_spearman	copresence	B-OTU4---B-OTU10	4	0.6443437335493994|0.3731551209204411|0.22102737459915245|0.823249299719888	correl_pearson=copresence|dist_kullbackleibler=copresence|dist_bray=copresence|correl_spearman=copresence	correl_pearson=0.008455105020631404|dist_kullbackleibler=0.0|dist_bray=0.09811118356263981|correl_spearman=0.0018406651073930025	correl_pearson=0.6443437335493994|dist_kullbackleibler=0.3731551209204411|dist_bray=0.22102737459915245|correl_spearman=0.823249299719888	B-OTU4->B-OTU10	-0.0136216	-0.0294453	0.158521	0.644344	0	0	0	0.6663126430608058|0.355459818071524|0.21557619286882798|0.8055929935447104	0.6539437164574962|0.36327751411835063|0.21793520960766516|0.8167767676370428	100.0|100.0|100.0|100.0	0.08102653338966688|0.11093190508169529|0.039984076780202854|0.07565304691926955	0
99448	dist_kullbackleibler|dist_bray	copresence	B-OTU4---B-OTU8	2	0.9200298829958394|0.3615133954547961	dist_kullbackleibler=copresence|dist_bray=copresence	dist_kullbackleibler=2.1632495794676743E-10|dist_bray=0.1796688711401211	dist_kullbackleibler=0.9200298829958394|dist_bray=0.3615133954547961	B-OTU4->B-OTU8	3.66971	3.58364	0.913325	0.92003	2.16325e-10	2.16325e-10	8.4564e-09	0.8718213229885986|0.3503484172601282	0.8639962524620901|0.3531199124662297	100.0|100.0	0.20093060141297797|0.048288704279599526	8.4564e-09
99449	dist_kullbackleibler|dist_bray	copresence	B-OTU4---B-OTU6	2	0.6797316289540526|0.31318761312693677	dist_kullbackleibler=copresence|dist_bray=copresence	dist_kullbackleibler=2.60540478080884E-11|dist_bray=0.19508958293469025	dist_kullbackleibler=0.6797316289540526|dist_bray=0.31318761312693677	B-OTU4->B-OTU6	3.34416	3.2209	0.790575	0.679732	2.6054e-11	2.6054e-11	1.1385e-09	0.6576773732361745|0.3079108412003174	0.6571914647167127|0.31515365418917896	100.0|100.0	0.16746612238849742|0.04478228428004762	1.1385e-09
99450	dist_bray|dist_kullbackleibler|correl_pearson	copresence	B-OTU4---B-OTU3	3	0.2484224503380541|0.40429147528976556|0.4959126816246737	dist_bray=copresence|dist_kullbackleibler=copresence|correl_pearson=copresence	dist_bray=0.17234744934585988|dist_kullbackleibler=7.405187574249794E-14|correl_pearson=0.11280666476241857	dist_bray=0.2484224503380541|dist_kullbackleibler=0.40429147528976556|correl_pearson=0.4959126816246737	B-OTU4->B-OTU3	0.430387	0.433639	0.0445994	0.248422	7.40519e-14	7.40519e-14	4.55635e-12	0.24057952564630608|0.3812572722780561|0.5300281098072879	0.23303386417196775|0.3724728859406966|0.5240330333801668	100.0|100.0|100.0	0.040348572016802885|0.13010348039766412|0.15698680622298722	4.55635e-12
99451	dist_bray|dist_kullbackleibler	copresence	B-OTU4---B-OTU2	2	0.40060655460502625|1.2837442614805086	dist_bray=copresence|dist_kullbackleibler=copresence	dist_bray=0.33593745711881917|dist_kullbackleibler=2.7322435441035076E-4	dist_bray=0.40060655460502625|dist_kullbackleibler=1.2837442614805086	B-OTU4->B-OTU2	0.488567	0.491893	0.0468176	0.400607	0.000273224	0.000273224	0.00465125	0.39188334328414937|1.2364194661885852	0.3914842747431665|1.2459692869863979	100.0|100.0	0.05210097327789333|0.2836258991676218	0.00465125
99452	dist_bray|dist_kullbackleibler	copresence	B-OTU4---B-OTU1	2	0.3282166054832871|0.7107175047875556	dist_bray=copresence|dist_kullbackleibler=copresence	dist_bray=0.18573552252539205|dist_kullbackleibler=9.312206561418179E-11	dist_bray=0.3282166054832871|dist_kullbackleibler=0.7107175047875556	B-OTU4->B-OTU1	0.51356	0.518596	0.0459122	0.328217	9.31221e-11	9.31221e-11	3.86021e-09	0.3136049073251826|0.6512270992123795	0.31391363892931495|0.666509103999705	100.0|100.0	0.05005636960963071|0.19378985442349386	3.86021e-09
99453	dist_kullbackleibler|dist_bray	copresence	B-OTU4---B-OTU59	2	1.431055990310836|0.39354725396977863	dist_kullbackleibler=copresence|dist_bray=copresence	dist_kullbackleibler=9.31431723660836E-6|dist_bray=0.2507054746905437	dist_kullbackleibler=1.431055990310836|dist_bray=0.39354725396977863	B-OTU4->B-OTU59	4.53897	4.34123	1.10086	1.43106	9.31432e-06	9.31432e-06	0.000193933	1.3343055704122548|0.37292303395219206	1.1787018304476031|0.37651260760562516	100.0|100.0	0.5604429202053786|0.05301089675241745	0.000193933
99454	dist_kullbackleibler	copresence	B-OTU4---B-OTU51	1	1.34018	dist_kullbackleibler=copresence	dist_kullbackleibler=2.5616175847176237E-12	dist_kullbackleibler=1.3401751415222243	B-OTU4->B-OTU51	4.51281	4.39787	0.984778	1.34018	2.56162e-12	2.56162e-12	1.27811e-10	1.30243	1.28543	100	0.216345	1.27811e-10
99455	correl_pearson|dist_bray|dist_kullbackleibler	copresence	B-OTU4---B-OTU49	3	0.5005932191646749|0.3259343860823626|0.6986317653118997	correl_pearson=copresence|dist_bray=copresence|dist_kullbackleibler=copresence	correl_pearson=0.0561276548918046|dist_bray=0.14824422413400984|dist_kullbackleibler=0.0	correl_pearson=0.5005932191646749|dist_bray=0.3259343860823626|dist_kullbackleibler=0.6986317653118997	B-OTU4->B-OTU49	0.0214758	0.0152533	0.16138	0.500593	0	0	0	0.5112340079244722|0.31572039190043943|0.6459416011621315	0.5080189954600199|0.31199104804970035|0.6456830546025075	100.0|100.0|100.0	0.09510151251095547|0.03562470083225137|0.12869056898522438	0
99456	dist_bray|dist_kullbackleibler	copresence	B-OTU4---B-OTU47	2	0.3645761760951889|0.9943259440622152	dist_bray=copresence|dist_kullbackleibler=copresence	dist_bray=0.2621636833256884|dist_kullbackleibler=1.3102368301431966E-8	dist_bray=0.3645761760951889|dist_kullbackleibler=0.9943259440622152	B-OTU4->B-OTU47	0.521508	0.527703	0.0419057	0.364576	1.31024e-08	1.31024e-08	3.87452e-07	0.349582738967527|0.901876849660946	0.35434084990798814|0.9395647271339539	100.0|100.0	0.07291593421388545|0.3067141063360984	3.87452e-07
99457	correl_pearson|dist_bray|dist_kullbackleibler	mutualExclusion	B-OTU4---B-OTU45	3	-0.5495059966660807|0.9840919181886937|14.755915686388827	correl_pearson=mutualExclusion|dist_bray=mutualExclusion|dist_kullbackleibler=mutualExclusion	correl_pearson=0.02920180110311188|dist_bray=0.09156849775351372|dist_kullbackleibler=1.3668745708295127E-5	correl_pearson=-0.5495059966660807|dist_bray=0.9840919181886937|dist_kullbackleibler=14.755915686388827	B-OTU4->B-OTU45	0.0466929	0.0327212	0.167148	-0.549506	1.36687e-05	1.36687e-05	0.000276213	-0.5569527611559384|0.9815452200909683|14.623717952885448	-0.5691580425840139|0.9838351098948883|14.735436916011068	100.0|100.0|100.0	0.1017233473621571|0.01017511443794001|2.0582880619608903	0.000276213
99458	dist_kullbackleibler	copresence	B-OTU4---B-OTU43	1	1.66155	dist_kullbackleibler=copresence	dist_kullbackleibler=1.1004647197054851E-5	dist_kullbackleibler=1.6615488294923717	B-OTU4->B-OTU43	4.14955	4.11986	0.884145	1.66155	1.10046e-05	1.10046e-05	0.000226719	1.65548	1.68492	100	0.345442	0.000226719
99459	dist_bray|dist_kullbackleibler	copresence	B-OTU4---B-OTU36	2	0.42274895512952504|1.364103186400958	dist_bray=copresence|dist_kullbackleibler=copresence	dist_bray=0.28504136810501657|dist_kullbackleibler=8.641371309958679E-6	dist_bray=0.42274895512952504|dist_kullbackleibler=1.364103186400958	B-OTU4->B-OTU36	0.562109	0.568055	0.0407044	0.422749	8.64137e-06	8.64137e-06	0.000180469	0.40174529127201375|1.2367369147974976	0.41607631967349623|1.2892507574285585	100.0|100.0	0.07973015769615685|0.40494825524984013	0.000180469
99460	dist_kullbackleibler|dist_bray	copresence	B-OTU4---B-OTU33	2	1.4050711630218415|0.42162804832635203	dist_kullbackleibler=copresence|dist_bray=copresence	dist_kullbackleibler=4.610328351228876E-5|dist_bray=0.3010499953419501	dist_kullbackleibler=1.4050711630218415|dist_bray=0.42162804832635203	B-OTU4->B-OTU33	3.5792	3.52794	0.71575	1.40507	4.61033e-05	4.61033e-05	0.000870128	1.3786636011813318|0.4218526327580191	1.3785861690310321|0.42502770250317196	100.0|100.0	0.31670274133473825|0.05285519032689044	0.000870128
99461	dist_bray|correl_pearson|dist_kullbackleibler|correl_spearman	copresence	B-OTU4---B-OTU30	4	0.2522435039168994|0.6295932187424064|1.0456444519957608|0.7481792717086836	dist_bray=copresence|correl_pearson=copresence|dist_kullbackleibler=copresence|correl_spearman=copresence	dist_bray=0.12334288098924895|correl_pearson=0.0166146755448483|dist_kullbackleibler=0.001017962910766057|correl_spearman=0.03034649032881287	dist_bray=0.2522435039168994|correl_pearson=0.6295932187424064|dist_kullbackleibler=1.0456444519957608|correl_spearman=0.7481792717086836	B-OTU4->B-OTU30	0.52708	0.528432	0.0431539	0.252244	0.00101796	0.00101796	0.0157825	0.2501820951797134|0.6662789439774016|1.045826403579379|0.7225618375689504	0.2419369111031574|0.6523331438210758|1.0110552218237947|0.745788882650196	100.0|100.0|100.0|100.0	0.05713386241723011|0.1014842288861338|0.6314674988514175|0.13918480894604138	0.0157825
99462	dist_bray|correl_spearman|dist_kullbackleibler|correl_pearson	copresence	B-OTU28---B-OTU6	4	0.26839121025028556|0.7537125541024275|0.5544449154720257|0.6124824295177277	dist_bray=copresence|correl_spearman=copresence|dist_kullbackleibler=copresence|correl_pearson=copresence	dist_bray=0.10373271423024177|correl_spearman=0.014649009222385712|dist_kullbackleibler=9.033995773677361E-11|correl_pearson=0.019203699356069914	dist_bray=0.26839121025028556|correl_spearman=0.7537125541024275|dist_kullbackleibler=0.5544449154720257|correl_pearson=0.6124824295177277	B-OTU28->B-OTU6	0.509692	0.514865	0.0523617	0.268391	9.034e-11	9.034e-11	3.77913e-09	0.26341620129883536|0.7317421273380073|0.5430491735668277|0.6213936558082341	0.2632238808096701|0.7492980643225611|0.5034085393310234|0.6371586867125459	100.0|100.0|100.0|100.0	0.03816907543858031|0.11420101326455373|0.21622470430620985|0.08603136438132122	3.77913e-09
99463	dist_kullbackleibler	copresence	B-OTU28---B-OTU5	1	1.47698	dist_kullbackleibler=copresence	dist_kullbackleibler=1.3761719763749625E-8	dist_kullbackleibler=1.47697864492742	B-OTU28->B-OTU5	4.43633	4.25407	1.19928	1.47698	1.37617e-08	1.37617e-08	4.06074e-07	1.39883	1.3974	100	0.298834	4.06074e-07
99464	dist_kullbackleibler|dist_bray|correl_pearson	copresence	B-OTU28---B-OTU59	3	1.0520623480232685|0.317328249055267|0.6366505049825755	dist_kullbackleibler=copresence|dist_bray=copresence|correl_pearson=copresence	dist_kullbackleibler=2.742943445710466E-7|dist_bray=0.11461382315733948|correl_pearson=0.02145936382584135	dist_kullbackleibler=1.0520623480232685|dist_bray=0.317328249055267|correl_pearson=0.6366505049825755	B-OTU28->B-OTU59	4.54695	4.55266	0.951089	1.05206	2.74294e-07	2.74294e-07	6.80577e-06	0.9918489563342296|0.30293883940571903|0.6442852246007523	0.9451006949932964|0.29789554933026446|0.6547698021925892	100.0|100.0|100.0	0.503836559298542|0.04123936575515361|0.09233993089690935	6.80577e-06
99465	dist_kullbackleibler|dist_bray	copresence	B-OTU28---B-OTU47	2	1.0502280093323364|0.4116924329939642	dist_kullbackleibler=copresence|dist_bray=copresence	dist_kullbackleibler=1.4778844814600234E-11|dist_bray=0.2907028680955297	dist_kullbackleibler=1.0502280093323364|dist_bray=0.4116924329939642	B-OTU28->B-OTU47	4.43399	4.25648	1.01876	1.05023	1.47788e-11	1.47788e-11	6.62681e-10	0.9596368523314953|0.3894753907825971	1.0059073234460123|0.4001611397762368	100.0|100.0	0.2730660524232452|0.06680256516468519	6.62681e-10
99466	dist_kullbackleibler	copresence	B-OTU28---B-OTU39	1	1.63916	dist_kullbackleibler=copresence	dist_kullbackleibler=1.562941476240809E-6	dist_kullbackleibler=1.6391620257509076	B-OTU28->B-OTU39	4.78659	4.64129	1.05278	1.63916	1.56294e-06	1.56294e-06	3.56231e-05	1.61616	1.57125	100	0.462406	3.56231e-05
99467	dist_kullbackleibler|dist_bray|correl_spearman	copresence	B-OTU28---B-OTU36	3	0.9368960552177508|0.38593434970916873|0.7277443514807984	dist_kullbackleibler=copresence|dist_bray=copresence|correl_spearman=copresence	dist_kullbackleibler=8.79296635503124E-14|dist_bray=0.20157584331901102|correl_spearman=0.0262983239690745	dist_kullbackleibler=0.9368960552177508|dist_bray=0.38593434970916873|correl_spearman=0.7277443514807984	B-OTU28->B-OTU36	4.49303	4.3185	1.18336	0.936896	8.79297e-14	8.79297e-14	5.33842e-12	0.8514320683723636|0.36254620543465044|0.7040404195357722	0.8927244650018183|0.3719726241005526|0.7127675006767064	100.0|100.0|100.0	0.24441788331737827|0.06434397311294673|0.12450416167818748	5.33842e-12
99468	dist_bray|correl_pearson|dist_kullbackleibler	copresence	B-OTU28---B-OTU25	3	0.2802975662047612|0.4772261262994528|0.6123812350862088	dist_bray=copresence|correl_pearson=copresence|dist_kullbackleibler=copresence	dist_bray=0.20251660837736085|correl_pearson=0.1527984939784784|dist_kullbackleibler=3.0636604364531195E-12	dist_bray=0.2802975662047612|correl_pearson=0.4772261262994528|dist_kullbackleibler=0.6123812350862088	B-OTU28->B-OTU25	0.478949	0.483361	0.0515252	0.280298	3.06366e-12	3.06366e-12	1.5013e-10	0.2795235092978172|0.481005339907537|0.6030075389734655	0.2686789408112343|0.5020858249586334|0.5726533706478274	100.0|100.0|100.0	0.057361659189396584|0.1724015521344355|0.20055921624714895	1.5013e-10
99469	correl_spearman	copresence	F-OTU5---F-OTU18	1	0.874396	correl_spearman=copresence	correl_spearman=1.175710867381552E-4	correl_spearman=0.8743958951325826	F-OTU5->F-OTU18	0.0215289	0.0199874	0.1568	0.874396	0.000117571	0.000117571	0.00209778	0.858968	0.858437	100	0.0518443	0.00209778
99470	dist_bray|dist_kullbackleibler|correl_spearman	mutualExclusion	F-OTU5---E-OTU32	3	0.9490706674766772|15.51599922487626|-0.5361246265051923	dist_bray=mutualExclusion|dist_kullbackleibler=mutualExclusion|correl_spearman=mutualExclusion	dist_bray=0.27004496905076947|dist_kullbackleibler=3.6602793453965887E-6|correl_spearman=0.07345467795935812	dist_bray=0.9490706674766772|dist_kullbackleibler=15.51599922487626|correl_spearman=-0.5361246265051923	F-OTU5->E-OTU32	0.834165	0.857098	0.0881708	0.949071	3.66028e-06	3.66028e-06	7.97186e-05	0.9384807707740499|15.202031895059665|-0.5227910608594887	0.9436711397802979|15.221863062586134|-0.5438503120624705	100.0|100.0|100.0	0.028989104265877634|1.5323574499818453|0.12997083105220775	7.97186e-05
99471	dist_bray|dist_kullbackleibler|correl_pearson|correl_spearman	copresence	F-OTU26---F-OTU6	4	0.3697059429797126|0.8645591043669049|0.6576335558168265|0.7343334450118324	dist_bray=copresence|dist_kullbackleibler=copresence|correl_pearson=copresence|correl_spearman=copresence	dist_bray=0.11456185916748307|dist_kullbackleibler=0.0|correl_pearson=0.06600966932239549|correl_spearman=0.019903485554895073	dist_bray=0.3697059429797126|dist_kullbackleibler=0.8645591043669049|correl_pearson=0.6576335558168265|correl_spearman=0.7343334450118324	F-OTU26->F-OTU6	0.617399	0.623216	0.0481105	0.369706	0	0	0	0.35156538858989356|0.8144558704118616|0.6284989598312959|0.7129310507337405	0.34944673623675127|0.7787320631024255|0.6673647472399418|0.7198795244663583	100.0|100.0|100.0|100.0	0.048860972562712164|0.239093883164857|0.16769430239048194|0.10944016633811561	0
99472	correl_spearman|dist_kullbackleibler	copresence	F-OTU26---F-OTU4	2	0.7259987767199869|1.5928232958524995	correl_spearman=copresence|dist_kullbackleibler=copresence	correl_spearman=0.022022818186672732|dist_kullbackleibler=9.880083595703582E-8	correl_spearman=0.7259987767199869|dist_kullbackleibler=1.5928232958524995	F-OTU26->F-OTU4	0.0115571	-0.00665732	0.166559	0.725999	9.88008e-08	9.88008e-08	2.59206e-06	0.7021210971211828|1.4681300366285785	0.721636698921323|1.4613598001459105	100.0|100.0	0.11760808449480847|0.4697193470748592	2.59206e-06
99473	dist_kullbackleibler	copresence	F-OTU26---F-OTU2	1	1.52012	dist_kullbackleibler=copresence	dist_kullbackleibler=1.363764094985953E-7	dist_kullbackleibler=1.52011750946052	F-OTU26->F-OTU2	4.47312	4.49841	0.992614	1.52012	1.36376e-07	1.36376e-07	3.50416e-06	1.42714	1.42559	100	0.350991	3.50416e-06
99474	dist_kullbackleibler|dist_bray	copresence	F-OTU26---F-OTU1	2	1.2276225533616407|0.41714548658471984	dist_kullbackleibler=copresence|dist_bray=copresence	dist_kullbackleibler=9.133128697769166E-9|dist_bray=0.19316671328275925	dist_kullbackleibler=1.2276225533616407|dist_bray=0.41714548658471984	F-OTU26->F-OTU1	4.30786	4.16857	1.08335	1.22762	9.13313e-09	9.13313e-09	2.73615e-07	1.142834920857223|0.40008409421527724	1.116204836181519|0.3953162875093594	100.0|100.0	0.31629877841545817|0.0638447503680914	2.73615e-07
99475	dist_kullbackleibler|dist_bray|correl_pearson	mutualExclusion	F-OTU26---F-OTU32	3	15.180587709547675|0.921527734990265|-0.21262497403550096	dist_kullbackleibler=mutualExclusion|dist_bray=mutualExclusion|correl_pearson=mutualExclusion	dist_kullbackleibler=7.966295505701382E-4|dist_bray=0.28450010220529853|correl_pearson=0.15472886875139258	dist_kullbackleibler=15.180587709547675|dist_bray=0.921527734990265|correl_pearson=-0.21262497403550096	F-OTU26->F-OTU32	8.76787	8.62314	2.18872	15.1806	0.00079663	0.00079663	0.0125494	14.338996867984754|0.9099244650710312|-0.2382924863323206	14.415885044081621|0.9185351417203599|-0.23849458574833698	100.0|100.0|100.0	3.113861375610819|0.032586954253134605|0.05580297828950023	0.0125494
99476	correl_spearman|correl_pearson|dist_bray|dist_kullbackleibler	copresence	F-OTU26---F-OTU12	4	0.7462131837307152|0.8662953336970556|0.30168188227796255|0.7243431629153539	correl_spearman=copresence|correl_pearson=copresence|dist_bray=copresence|dist_kullbackleibler=copresence	correl_spearman=0.020104557806788215|correl_pearson=0.049692898082199344|dist_bray=0.063034325585412|dist_kullbackleibler=0.0	correl_spearman=0.7462131837307152|correl_pearson=0.8662953336970556|dist_bray=0.30168188227796255|dist_kullbackleibler=0.7243431629153539	F-OTU26->F-OTU12	0.0353443	0.0226858	0.163099	0.746213	0	0	0	0.7256321405465855|0.7759766861841054|0.29569674866397117|0.7058911044826879	0.7362513346069557|0.8690791803209965|0.2947985005753955|0.6813239300354267	100.0|100.0|100.0|100.0	0.11320809787186943|0.20205527330227127|0.05780367276583553|0.27168626601603735	0
99477	correl_spearman|correl_pearson|dist_bray|dist_kullbackleibler	copresence	F-OTU26---F-OTU11	4	0.7705033626928276|0.6857000434061375|0.3337019984529329|0.8914012581186176	correl_spearman=copresence|correl_pearson=copresence|dist_bray=copresence|dist_kullbackleibler=copresence	correl_spearman=0.011304420802880966|correl_pearson=0.0734601629825582|dist_bray=0.1202713933371855|dist_kullbackleibler=3.8846703631634227E-13	correl_spearman=0.7705033626928276|correl_pearson=0.6857000434061375|dist_bray=0.3337019984529329|dist_kullbackleibler=0.8914012581186176	F-OTU26->F-OTU11	0.0301963	0.0390439	0.175986	0.770503	3.88467e-13	3.88467e-13	2.18283e-11	0.7542272026792145|0.6446047005465987|0.324245067095448|0.8520324089581272	0.7583792289258681|0.6627514263171252|0.32350275837837167|0.8207179258549278	100.0|100.0|100.0|100.0	0.10084443806958751|0.1962199723410331|0.06945917595601396|0.32964610739980965	2.18283e-11
99478	correl_pearson|dist_kullbackleibler|dist_bray|correl_spearman	mutualExclusion	F-OTU25---F-OTU45	4	-0.23852471235227282|15.633218397525301|0.9512211847786982|-0.2875368262159733	correl_pearson=mutualExclusion|dist_kullbackleibler=mutualExclusion|dist_bray=mutualExclusion|correl_spearman=mutualExclusion	correl_pearson=0.14357906372803098|dist_kullbackleibler=1.485724655125864E-5|dist_bray=0.3609299979820607|correl_spearman=0.24185644538544782	correl_pearson=-0.23852471235227282|dist_kullbackleibler=15.633218397525301|dist_bray=0.9512211847786982|correl_spearman=-0.2875368262159733	F-OTU25->F-OTU45	0.0196344	-0.0167915	0.158967	-0.238525	1.48572e-05	1.48572e-05	0.000298472	-0.24528815366044274|15.11748977138884|0.9346829077468777|-0.28381373700554596	-0.23983512868160178|15.299064105143518|0.9450558006658685|-0.28441794235104	100.0|100.0|100.0|100.0	0.06195084901831245|2.2541826432626655|0.04254008618116832|0.1864953630249477	0.000298472
99479	correl_spearman|dist_bray|dist_kullbackleibler	copresence	F-OTU25---F-OTU31	3	0.871179291969897|0.3990172765490364|1.303056760455848	correl_spearman=copresence|dist_bray=copresence|dist_kullbackleibler=copresence	correl_spearman=1.7500533076753033E-5|dist_bray=0.16767971410637805|dist_kullbackleibler=3.6259883984257613E-13	correl_spearman=0.871179291969897|dist_bray=0.3990172765490364|dist_kullbackleibler=1.303056760455848	F-OTU25->F-OTU31	-0.00279184	0.0045212	0.172713	0.871179	3.62599e-13	3.62599e-13	2.04742e-11	0.8574994887956338|0.3813219856891204|1.1840483213037778	0.8609573178339116|0.3932327482861794|1.2581211106979098	100.0|100.0|100.0	0.043217927936563656|0.10471651399586454|0.5229620026116341	2.04742e-11
99480	dist_kullbackleibler|dist_bray|correl_pearson|correl_spearman	copresence	F-OTU25---F-OTU23	4	0.6041159663876945|0.2816727604912135|0.7450092487933049|0.8634245581422759	dist_kullbackleibler=copresence|dist_bray=copresence|correl_pearson=copresence|correl_spearman=copresence	dist_kullbackleibler=0.0|dist_bray=0.047953959758780806|correl_pearson=0.007498401293425105|correl_spearman=3.126503377193224E-4	dist_kullbackleibler=0.6041159663876945|dist_bray=0.2816727604912135|correl_pearson=0.7450092487933049|correl_spearman=0.8634245581422759	F-OTU25->F-OTU23	5.82284	5.70918	1.25685	0.604116	0	0	0	0.6009778233164965|0.2741247945680815|0.7450019814796702|0.8504416561865665	0.5875846756906133|0.2730100417431172|0.744829482326562|0.8579071560110065	100.0|100.0|100.0|100.0	0.20121893802600727|0.05028742831173074|0.09625771501321187|0.058964456793807365	0
99481	dist_kullbackleibler|correl_pearson|dist_bray|correl_spearman	copresence	F-OTU25---F-OTU21	4	0.9145537397538117|0.7028983471711291|0.3759997558638305|0.7813901345291476	dist_kullbackleibler=copresence|correl_pearson=copresence|dist_bray=copresence|correl_spearman=copresence	dist_kullbackleibler=0.0|correl_pearson=0.059052140295700384|dist_bray=0.08036430908808001|correl_spearman=0.005106402434260471	dist_kullbackleibler=0.9145537397538117|correl_pearson=0.7028983471711291|dist_bray=0.3759997558638305|correl_spearman=0.7813901345291476	F-OTU25->F-OTU21	5.48677	5.40848	1.32991	0.914554	0	0	0	0.9050583069350892|0.6603279140688062|0.3661973479969592|0.7565205848284535	0.8797812099913299|0.6973925287021581|0.36265659578364234|0.7645678578003716	100.0|100.0|100.0|100.0	0.29849650218721185|0.17115553334834446|0.05151303307577089|0.08764370627947501	0
99482	dist_kullbackleibler	copresence	F-OTU25---F-OTU20	1	1.62661	dist_kullbackleibler=copresence	dist_kullbackleibler=1.1118392663211907E-6	dist_kullbackleibler=1.6266144125142212	F-OTU25->F-OTU20	4.29779	4.26996	0.978975	1.62661	1.11184e-06	1.11184e-06	2.5726e-05	1.56277	1.55173	100	0.334073	2.5726e-05
99483	correl_spearman|dist_kullbackleibler	copresence	F-OTU25---F-OTU13	2	0.752504394901352|1.510507971504451	correl_spearman=copresence|dist_kullbackleibler=copresence	correl_spearman=0.013700001444281906|dist_kullbackleibler=4.107825191113079E-14	correl_spearman=0.752504394901352|dist_kullbackleibler=1.510507971504451	F-OTU25->F-OTU13	-0.000182137	-0.00938704	0.164624	0.752504	4.10783e-14	4.10783e-14	2.57367e-12	0.7168859709830212|1.4414029630521135	0.7260758145002661|1.4351052832040265	100.0|100.0	0.10568169569570969|0.29237321835589003	2.57367e-12
99484	correl_spearman|dist_kullbackleibler|dist_bray	copresence	F-OTU25---F-OTU11	3	0.7690582959641252|1.2921230142533189|0.41493798091288225	correl_spearman=copresence|dist_kullbackleibler=copresence|dist_bray=copresence	correl_spearman=0.00744930736892746|dist_kullbackleibler=8.493453718116939E-10|dist_bray=0.16372082031194313	correl_spearman=0.7690582959641252|dist_kullbackleibler=1.2921230142533189|dist_bray=0.41493798091288225	F-OTU25->F-OTU11	0.0108212	-0.00980942	0.173319	0.769058	8.49345e-10	8.49345e-10	3.03486e-08	0.7426338361220195|1.2271580513894207|0.40090426257269607	0.7499479645507315|1.2641898129164821|0.4096593594438153	100.0|100.0|100.0	0.09033603746098161|0.4135902516132866|0.06160616163622133	3.03486e-08
99485	dist_bray|correl_pearson|correl_spearman|dist_kullbackleibler	copresence	F-OTU25---F-OTU8	4	0.3289506294619281|0.6234453694049019|0.8725744500922771|0.7843664860795873	dist_bray=copresence|correl_pearson=copresence|correl_spearman=copresence|dist_kullbackleibler=copresence	dist_bray=0.08747590465799049|correl_pearson=0.021220785869000613|correl_spearman=5.5126362188628875E-5|dist_kullbackleibler=0.0	dist_bray=0.3289506294619281|correl_pearson=0.6234453694049019|correl_spearman=0.8725744500922771|dist_kullbackleibler=0.7843664860795873	F-OTU25->F-OTU8	0.695919	0.706585	0.0630591	0.328951	0	0	0	0.3190932621761828|0.6728624647017675|0.8578168156160991|0.7358456178158709	0.3198664663749387|0.6539108242580289|0.8690665171492513|0.7320254405111857	100.0|100.0|100.0|100.0	0.07717275490942813|0.11765535477647632|0.04905319290057758|0.2408704445338418	0
99486	correl_pearson|correl_spearman|dist_kullbackleibler|dist_bray	copresence	F-OTU25---F-OTU7	4	0.6089890939131146|0.7873265802188719|1.055545974271083|0.3560893940739729	correl_pearson=copresence|correl_spearman=copresence|dist_kullbackleibler=copresence|dist_bray=copresence	correl_pearson=0.026292559549605632|correl_spearman=0.007857657923068917|dist_kullbackleibler=0.0|dist_bray=0.08092587713241506	correl_pearson=0.6089890939131146|correl_spearman=0.7873265802188719|dist_kullbackleibler=1.055545974271083|dist_bray=0.3560893940739729	F-OTU25->F-OTU7	0.0201691	-0.015078	0.159058	0.608989	0	0	0	0.6455461880087721|0.765491914901908|0.9965066243198902|0.3416710454170355	0.6372110275968045|0.7714791615870782|0.9614719209845547|0.3419688803853527	100.0|100.0|100.0|100.0	0.10409657446640831|0.09831796562410988|0.3075672151092326|0.06092421249078765	0
99487	correl_spearman|correl_pearson|dist_kullbackleibler|dist_bray	copresence	F-OTU25---F-OTU6	4	0.7875560538116589|0.5197227852404183|0.8957018814837441|0.3301236304714864	correl_spearman=copresence|correl_pearson=copresence|dist_kullbackleibler=copresence|dist_bray=copresence	correl_spearman=0.007339142009209931|correl_pearson=0.11027609052313458|dist_kullbackleibler=2.5139890169612045E-12|dist_bray=0.10961949774787871	correl_spearman=0.7875560538116589|correl_pearson=0.5197227852404183|dist_kullbackleibler=0.8957018814837441|dist_bray=0.3301236304714864	F-OTU25->F-OTU6	0.0217152	0.0438621	0.155294	0.787556	2.51399e-12	2.51399e-12	1.25892e-10	0.7600946216904654|0.5319512135382798|0.8648675456459852|0.320580474132074	0.7758149692483196|0.5304026108148499|0.8424669111165302|0.32291902944895273	100.0|100.0|100.0|100.0	0.09155895685288806|0.16250208138173605|0.31271663829490065|0.05867648656371898	1.25892e-10
99488	correl_spearman|correl_pearson|dist_kullbackleibler|dist_bray	copresence	F-OTU25---F-OTU4	4	0.8531801960007033|0.6824875557275967|0.6045177786939575|0.30695856237058317	correl_spearman=copresence|correl_pearson=copresence|dist_kullbackleibler=copresence|dist_bray=copresence	correl_spearman=4.957679803534454E-4|correl_pearson=0.028040635938833214|dist_kullbackleibler=0.0|dist_bray=0.07572456444302045	correl_spearman=0.8531801960007033|correl_pearson=0.6824875557275967|dist_kullbackleibler=0.6045177786939575|dist_bray=0.30695856237058317	F-OTU25->F-OTU4	0.0334856	0.0211544	0.16905	0.85318	0	0	0	0.8310860815483914|0.6827690018246266|0.5888047363269638|0.29559231968317357	0.8463733847024841|0.6819554923733888|0.575386731379897|0.29562462304825193	100.0|100.0|100.0|100.0	0.058669065331827135|0.10645614318049712|0.1747281674910696|0.05125262890048639	0
99489	correl_pearson|dist_kullbackleibler	copresence	F-OTU25---F-OTU3	2	0.5685092846940638|1.2846044234821021	correl_pearson=copresence|dist_kullbackleibler=copresence	correl_pearson=0.03970647486503376|dist_kullbackleibler=2.220446049250313E-16	correl_pearson=0.5685092846940638|dist_kullbackleibler=1.2846044234821021	F-OTU25->F-OTU3	0.0164722	-0.0263222	0.154729	0.568509	2.22045e-16	2.22045e-16	1.70205e-14	0.6171493383384148|1.2001143146009727	0.6093429969583819|1.210797538913757	100.0|100.0	0.11726606398979138|0.3107526851689853	1.70205e-14
99490	dist_kullbackleibler	copresence	F-OTU25---F-OTU2	1	1.41223	dist_kullbackleibler=copresence	dist_kullbackleibler=4.661102392944372E-9	dist_kullbackleibler=1.4122309239242568	F-OTU25->F-OTU2	4.26455	4.23532	0.887411	1.41223	4.6611e-09	4.6611e-09	1.48044e-07	1.35739	1.34536	100	0.256283	1.48044e-07
99491	dist_kullbackleibler|dist_bray|correl_spearman|correl_pearson	copresence	F-OTU25---F-OTU1	4	0.7441604839479711|0.33335731305595395|0.7977024689701157|0.7105372423721618	dist_kullbackleibler=copresence|dist_bray=copresence|correl_spearman=copresence|correl_pearson=copresence	dist_kullbackleibler=0.0|dist_bray=0.09296506592154508|correl_spearman=0.0017733924030874926|correl_pearson=0.023416342491075604	dist_kullbackleibler=0.7441604839479711|dist_bray=0.33335731305595395|correl_spearman=0.7977024689701157|correl_pearson=0.7105372423721618	F-OTU25->F-OTU1	4.2757	4.20637	0.964877	0.74416	0	0	0	0.7279180621947021|0.32606069183241293|0.7748242003552608|0.6964261503500836	0.7259325053748887|0.3290967748395119|0.7799935023363974|0.6961329802413885	100.0|100.0|100.0|100.0	0.15392770638914233|0.044952826407032964|0.06490709628711983|0.08943279585746679	0
99492	dist_bray|correl_pearson|dist_kullbackleibler	copresence	B-OTU25---B-OTU59	3	0.3266485457610917|0.6538815994001894|1.2819128465127563	dist_bray=copresence|correl_pearson=copresence|dist_kullbackleibler=copresence	dist_bray=0.13386349491470262|correl_pearson=0.06842628875858447|dist_kullbackleibler=1.1614331802967115E-6	dist_bray=0.3266485457610917|correl_pearson=0.6538815994001894|dist_kullbackleibler=1.2819128465127563	B-OTU25->B-OTU59	0.570236	0.572263	0.0619754	0.326649	1.16143e-06	1.16143e-06	2.68283e-05	0.31850697824365426|0.6179397038989333|1.2436026537952454	0.3113087049929955|0.670694412748192|1.122507511738057	100.0|100.0|100.0	0.05158738894796965|0.16386721669555424|0.6582736357835915	2.68283e-05
99493	dist_kullbackleibler|dist_bray	copresence	B-OTU25---B-OTU6	2	0.8317434324658562|0.3617265881324081	dist_kullbackleibler=copresence|dist_bray=copresence	dist_kullbackleibler=4.925504448749507E-12|dist_bray=0.21819419634712012	dist_kullbackleibler=0.8317434324658562|dist_bray=0.3617265881324081	B-OTU25->B-OTU6	3.90632	4.02954	0.829228	0.831743	4.9255e-12	4.9255e-12	2.32243e-10	0.8166074342689383|0.35375140513324865	0.7974642051549337|0.3496128166348819	100.0|100.0	0.20592705034782252|0.05223637924006102	2.32243e-10
99494	dist_kullbackleibler	copresence	B-OTU25---B-OTU5	1	1.57363	dist_kullbackleibler=copresence	dist_kullbackleibler=6.940284860146306E-7	dist_kullbackleibler=1.5736309603709604	B-OTU25->B-OTU5	4.60725	4.52364	1.11478	1.57363	6.94028e-07	6.94028e-07	1.65613e-05	1.51064	1.50567	100	0.411597	1.65613e-05
99495	correl_pearson|dist_kullbackleibler|dist_bray|correl_spearman	copresence	F-OTU23---F-OTU8	4	0.5720831849966986|0.8343605172984215|0.35632774007253887|0.9056470619097066	correl_pearson=copresence|dist_kullbackleibler=copresence|dist_bray=copresence|correl_spearman=copresence	correl_pearson=0.04664371569855774|dist_kullbackleibler=0.0|dist_bray=0.08516807368192691|correl_spearman=3.93366219070268E-6	correl_pearson=0.5720831849966986|dist_kullbackleibler=0.8343605172984215|dist_bray=0.35632774007253887|correl_spearman=0.9056470619097066	F-OTU23->F-OTU8	0.0111637	-0.0125337	0.173909	0.572083	0	0	0	0.623501149302054|0.7808140633764061|0.35251891039407535|0.8910465402386087	0.5904393612627356|0.7946293461499303|0.34633932512431087|0.8979555285982415	100.0|100.0|100.0|100.0	0.13311884142872799|0.2542639343187559|0.06872908254458271|0.04039419311401561	0
99496	dist_kullbackleibler|dist_bray|correl_pearson	copresence	F-OTU23---F-OTU7	3	1.63965700488965|0.4244611692528485|0.5407842662499763	dist_kullbackleibler=copresence|dist_bray=copresence|correl_pearson=copresence	dist_kullbackleibler=1.1013412404281553E-12|dist_bray=0.1678150240494174|correl_pearson=0.0947647587502462	dist_kullbackleibler=1.63965700488965|dist_bray=0.4244611692528485|correl_pearson=0.5407842662499763	F-OTU23->F-OTU7	6.60765	6.64904	1.64378	1.63966	1.10134e-12	1.10134e-12	5.85717e-11	1.6235645501559715|0.4167761339799884|0.5303557759630428	1.6932682681901237|0.4259292123458969|0.5304395682917455	100.0|100.0|100.0	0.5039316228174153|0.07737176613270935|0.15443696691920836	5.85717e-11
99497	correl_spearman|dist_kullbackleibler|dist_bray|correl_pearson	copresence	F-OTU23---F-OTU4	4	0.8124980649682835|0.7737664225224348|0.28301098122983037|0.7561514242069474	correl_spearman=copresence|dist_kullbackleibler=copresence|dist_bray=copresence|correl_pearson=copresence	correl_spearman=0.003744887225983873|dist_kullbackleibler=0.0|dist_bray=0.050560606829220034|correl_pearson=0.0037488863397201477	correl_spearman=0.8124980649682835|dist_kullbackleibler=0.7737664225224348|dist_bray=0.28301098122983037|correl_pearson=0.7561514242069474	F-OTU23->F-OTU4	0.0271759	0.0242191	0.169334	0.812498	0	0	0	0.7899505888015667|0.7908159384980934|0.2889011802720914|0.7460703126547699	0.8128291178378857|0.7259950756040983|0.2860120184961444|0.7525480286724744	100.0|100.0|100.0|100.0	0.08135610934580392|0.24733410810143205|0.044387201640773734|0.06901426784774199	0
99498	correl_spearman|dist_kullbackleibler|dist_bray|correl_pearson	copresence	F-OTU23---F-OTU1	4	0.7326101439440994|1.352678232817384|0.34573342570095733|0.5886034734074906	correl_spearman=copresence|dist_kullbackleibler=copresence|dist_bray=copresence|correl_pearson=copresence	correl_spearman=0.016408601154160096|dist_kullbackleibler=3.7833172505941093E-7|dist_bray=0.1082903468937757|correl_pearson=0.05004614070965985	correl_spearman=0.7326101439440994|dist_kullbackleibler=1.352678232817384|dist_bray=0.34573342570095733|correl_pearson=0.5886034734074906	F-OTU23->F-OTU1	0.0526348	0.0487892	0.182075	0.73261	3.78332e-07	3.78332e-07	9.2698e-06	0.7087132396862676|1.3232852842746303|0.3394417000548803|0.5969529018232046	0.7184349234620531|1.2832277437578292|0.34371032895224707|0.5981622056080833	100.0|100.0|100.0|100.0	0.09449210575261068|0.4859895743494442|0.0519615478846006|0.10149621601384501	9.2698e-06
99499	correl_spearman|dist_bray|dist_kullbackleibler|correl_pearson	mutualExclusion	F-OTU23---F-OTU45	4	-0.24495998437613276|0.9519530925624546|17.070737534807893|-0.22684445804316297	correl_spearman=mutualExclusion|dist_bray=mutualExclusion|dist_kullbackleibler=mutualExclusion|correl_pearson=mutualExclusion	correl_spearman=0.2882304998016946|dist_bray=0.3736077428222513|dist_kullbackleibler=1.4277818709607093E-4|correl_pearson=0.14563328919914942	correl_spearman=-0.24495998437613276|dist_bray=0.9519530925624546|dist_kullbackleibler=17.070737534807893|correl_pearson=-0.22684445804316297	F-OTU23->F-OTU45	-0.00604708	-0.0190727	0.16407	-0.24496	0.000142778	0.000142778	0.00251484	-0.2464906302369948|0.9341264131099984|15.923053207511838|-0.23148628923416484	-0.2595904802899186|0.9503474279200077|16.532181642023268|-0.22367099743292412	100.0|100.0|100.0|100.0	0.18530375992503853|0.04867903149257718|2.79770654972034|0.05913427178425418	0.00251484
99500	dist_kullbackleibler|correl_pearson|dist_bray|correl_spearman	copresence	F-OTU23---F-OTU31	4	0.5749765712171389|0.7528269834389778|0.29161192482404286|0.8882284721029005	dist_kullbackleibler=copresence|correl_pearson=copresence|dist_bray=copresence|correl_spearman=copresence	dist_kullbackleibler=0.0|correl_pearson=0.0016326731484127555|dist_bray=0.04497894783570899|correl_spearman=8.04645848118124E-6	dist_kullbackleibler=0.5749765712171389|correl_pearson=0.7528269834389778|dist_bray=0.29161192482404286|correl_spearman=0.8882284721029005	F-OTU23->F-OTU31	7.37541	7.20212	1.89713	0.574977	0	0	0	0.5486218608005214|0.8006191791319308|0.27623612945338283|0.876288310413612	0.552578601203338|0.7862004339759749|0.2917466361118389|0.8832767243273382	100.0|100.0|100.0|100.0	0.14724151401731805|0.0707259089341405|0.05961986910592596|0.039990016417050585	0
99501	dist_kullbackleibler|correl_pearson|correl_spearman|dist_bray	copresence	F-OTU23---F-OTU21	4	1.163152912653657|0.5776416628542654|0.7669423409263124|0.3911603836083647	dist_kullbackleibler=copresence|correl_pearson=copresence|correl_spearman=copresence|dist_bray=copresence	dist_kullbackleibler=1.3322676295501878E-15|correl_pearson=0.04581154960416289|correl_spearman=0.017947608046762764|dist_bray=0.10290480609158625	dist_kullbackleibler=1.163152912653657|correl_pearson=0.5776416628542654|correl_spearman=0.7669423409263124|dist_bray=0.3911603836083647	F-OTU23->F-OTU21	5.99587	5.91	1.62883	1.16315	1.33227e-15	1.33227e-15	9.47153e-14	1.1672411445236992|0.59228035015488|0.7363746819297243|0.380330688552821	1.0627499025497753|0.6080233258181258|0.7462675224329366|0.3801464138249274	100.0|100.0|100.0|100.0	0.3731390134055918|0.11819509496563614|0.1136027053899287|0.057225686670725015	9.47153e-14
99502	correl_spearman|dist_bray|dist_kullbackleibler	copresence	B-OTU23---B-OTU8	3	0.8891378969909974|0.3647273878844589|0.924756470718561	correl_spearman=copresence|dist_bray=copresence|dist_kullbackleibler=copresence	correl_spearman=5.0894039883009334E-5|dist_bray=0.11923182932462839|dist_kullbackleibler=6.095124405192109E-13	correl_spearman=0.8891378969909974|dist_bray=0.3647273878844589|dist_kullbackleibler=0.924756470718561	B-OTU23->B-OTU8	0.0198221	0.0301142	0.166728	0.889138	6.09512e-13	6.09512e-13	3.30558e-11	0.8717621517302981|0.34880699507713575|0.8577521237544672	0.8718013248799105|0.34453089540420356|0.8328901821589892	100.0|100.0|100.0	0.04805601346281499|0.06042463824658226|0.30395926173799037	3.30558e-11
99503	dist_kullbackleibler	copresence	B-OTU23---B-OTU3	1	1.57332	dist_kullbackleibler=copresence	dist_kullbackleibler=1.0467554816717684E-4	dist_kullbackleibler=1.573318721961648	B-OTU23->B-OTU3	4.19181	4.14188	1.02529	1.57332	0.000104676	0.000104676	0.00188485	1.51864	1.42326	100	0.519876	0.00188485
99504	dist_kullbackleibler	copresence	B-OTU23---B-OTU51	1	1.4839	dist_kullbackleibler=copresence	dist_kullbackleibler=4.2298513025507134E-8	dist_kullbackleibler=1.4839032560171805	B-OTU23->B-OTU51	5.0228	4.7987	1.40211	1.4839	4.22985e-08	4.22985e-08	1.15844e-06	1.44907	1.38483	100	0.445033	1.15844e-06
99505	correl_spearman|dist_kullbackleibler|dist_bray	copresence	B-OTU23---B-OTU50	3	0.7499831330243695|1.4711291826763007|0.42276641263729453	correl_spearman=copresence|dist_kullbackleibler=copresence|dist_bray=copresence	correl_spearman=0.016878022418199246|dist_kullbackleibler=1.8354942121767692E-8|dist_bray=0.21606427629118696	correl_spearman=0.7499831330243695|dist_kullbackleibler=1.4711291826763007|dist_bray=0.42276641263729453	B-OTU23->B-OTU50	0.0271758	0.0307876	0.167326	0.749983	1.83549e-08	1.83549e-08	5.27984e-07	0.7332705050802653|1.336680382362876|0.4055715960609043	0.7461827771592138|1.3081385781371133|0.38436782603916414	100.0|100.0|100.0	0.11062074404890818|0.5475626584364478|0.10046478100236068	5.27984e-07
99506	correl_pearson|dist_kullbackleibler|dist_bray	copresence	B-OTU23---B-OTU49	3	0.641287534791451|1.6574910837506858|0.40108426083096327	correl_pearson=copresence|dist_kullbackleibler=copresence|dist_bray=copresence	correl_pearson=0.1711563740370305|dist_kullbackleibler=2.0767216416461842E-4|dist_bray=0.22087120999202547	correl_pearson=0.641287534791451|dist_kullbackleibler=1.6574910837506858|dist_bray=0.40108426083096327	B-OTU23->B-OTU49	0.00782131	-0.0314799	0.187086	0.641288	0.000207672	0.000207672	0.00361608	0.5078027393990245|1.721898566956427|0.4068981047673234	0.6077742783367996|1.5697910970777458|0.41622625644867794	100.0|100.0|100.0	0.277217932789932|0.6694485356456433|0.07476562265784792	0.00361608
99507	correl_pearson|dist_kullbackleibler|dist_bray|correl_spearman	mutualExclusion	B-OTU23---B-OTU45	4	-0.24689210375713996|14.958339360745034|0.9808263086603878|-0.4049338530613433	correl_pearson=mutualExclusion|dist_kullbackleibler=mutualExclusion|dist_bray=mutualExclusion|correl_spearman=mutualExclusion	correl_pearson=0.15757591867991927|dist_kullbackleibler=7.488136743616369E-5|dist_bray=0.13167819539524583|correl_spearman=0.1324172354260642	correl_pearson=-0.24689210375713996|dist_kullbackleibler=14.958339360745034|dist_bray=0.9808263086603878|correl_spearman=-0.4049338530613433	B-OTU23->B-OTU45	-0.00258599	-0.0580375	0.178293	-0.246892	7.48814e-05	7.48814e-05	0.00138284	-0.27645161572058846|14.82609953246543|0.9789404845564106|-0.40355337149613013	-0.2729404877424416|15.1357015682136|0.9813002357328227|-0.4227087017314989	100.0|100.0|100.0|100.0	0.07433623853922708|1.8646678551288143|0.010493090877386908|0.12937090458003764	0.00138284
99508	dist_kullbackleibler	copresence	B-OTU23---B-OTU36	1	1.45423	dist_kullbackleibler=copresence	dist_kullbackleibler=4.420463994847523E-12	dist_kullbackleibler=1.4542254493946025	B-OTU23->B-OTU36	5.08341	4.95962	1.28276	1.45423	4.42046e-12	4.42046e-12	2.09873e-10	1.4056	1.4051	100	0.290452	2.09873e-10
99509	dist_bray|dist_kullbackleibler|correl_pearson	copresence	B-OTU23---B-OTU30	3	0.2790588743270135|0.6824635630933761|0.8280195734235801	dist_bray=copresence|dist_kullbackleibler=copresence|correl_pearson=copresence	dist_bray=0.09714880966844652|dist_kullbackleibler=5.995204332975845E-15|correl_pearson=0.03738826386484617	dist_bray=0.2790588743270135|dist_kullbackleibler=0.6824635630933761|correl_pearson=0.8280195734235801	B-OTU23->B-OTU30	0.614614	0.621122	0.0616797	0.279059	5.9952e-15	5.9952e-15	4.05223e-13	0.2806906112445829|0.6708664702839523|0.751234006694002	0.2804639608838082|0.6597475945136521|0.8086312143798852	100.0|100.0|100.0	0.06618591482224263|0.23020265549587324|0.17902532191248766	4.05223e-13
99510	dist_bray|dist_kullbackleibler	copresence	B-OTU23---B-OTU27	2	0.4149268353214405|1.4709452276561412	dist_bray=copresence|dist_kullbackleibler=copresence	dist_bray=0.2503726278677536|dist_kullbackleibler=1.15738614914207E-7	dist_bray=0.4149268353214405|dist_kullbackleibler=1.4709452276561412	B-OTU23->B-OTU27	0.613066	0.617622	0.0521907	0.414927	1.15739e-07	1.15739e-07	2.99068e-06	0.397796162350581|1.3387081094126987	0.3959899313758026|1.2933161183235276	100.0|100.0	0.10221742045274643|0.5430276454338636	2.99068e-06
99511	dist_bray|dist_kullbackleibler|correl_pearson|correl_spearman	copresence	B-OTU23---B-OTU25	4	0.3362137912050902|0.8381255485803762|0.5399555377407729|0.8007005430760057	dist_bray=copresence|dist_kullbackleibler=copresence|correl_pearson=copresence|correl_spearman=copresence	dist_bray=0.12978091503244682|dist_kullbackleibler=5.42565992134314E-13|correl_pearson=0.05336871925761577|correl_spearman=0.004894930682056375	dist_bray=0.3362137912050902|dist_kullbackleibler=0.8381255485803762|correl_pearson=0.5399555377407729|correl_spearman=0.8007005430760057	B-OTU23->B-OTU25	0.587709	0.590742	0.0464456	0.336214	5.42566e-13	5.42566e-13	2.97782e-11	0.3237555013092581|0.7938042999758111|0.5873836816229345|0.7801912532542334	0.320505571897706|0.7581072087128475|0.5805924711892525|0.7946203955408494	100.0|100.0|100.0|100.0	0.05481207701313811|0.24719489115254425|0.11777753313405112|0.08855651302900656	2.97782e-11
99512	dist_kullbackleibler|dist_bray|correl_pearson	copresence	B-OTU23---B-OTU21	3	1.4453051595148458|0.3588823855129424|0.541463855847641	dist_kullbackleibler=copresence|dist_bray=copresence|correl_pearson=copresence	dist_kullbackleibler=2.560400653400796E-4|dist_bray=0.15126907663659406|correl_pearson=0.04361624126899588	dist_kullbackleibler=1.4453051595148458|dist_bray=0.3588823855129424|correl_pearson=0.541463855847641	B-OTU23->B-OTU21	4.38062	4.37424	1.00183	1.44531	0.00025604	0.00025604	0.00439141	1.4266979600386316|0.34801091286309327|0.5790971427123972	1.361755407094517|0.3528433302097596|0.5816806315208602	100.0|100.0|100.0	0.722852219514297|0.05935101131464454|0.11786527676317045	0.00439141
99513	dist_kullbackleibler	copresence	B-OTU23---B-OTU13	1	1.51797	dist_kullbackleibler=copresence	dist_kullbackleibler=1.7609590204470393E-5	dist_kullbackleibler=1.517969981722573	B-OTU23->B-OTU13	4.3785	4.17346	1.1594	1.51797	1.76096e-05	1.76096e-05	0.000349164	1.42033	1.3858	100	0.511351	0.000349164
99514	dist_bray|dist_kullbackleibler	copresence	B-OTU23---B-OTU10	2	0.40490766469884654|1.4657634476372468	dist_bray=copresence|dist_kullbackleibler=copresence	dist_bray=0.2216639208732416|dist_kullbackleibler=3.297472878518448E-4	dist_bray=0.40490766469884654|dist_kullbackleibler=1.4657634476372468	B-OTU23->B-OTU10	0.580035	0.58612	0.0537991	0.404908	0.000329747	0.000329747	0.00553113	0.39073912088651824|1.4292918384584141	0.37901919709640297|1.3422590715506515	100.0|100.0	0.06097630181285108|0.570171212341599	0.00553113
99515	dist_bray|correl_spearman|dist_kullbackleibler	mutualExclusion	B-OTU23---F-OTU32	3	0.9013816284802093|-0.33094730618933|14.98764065946176	dist_bray=mutualExclusion|correl_spearman=mutualExclusion|dist_kullbackleibler=mutualExclusion	dist_bray=0.3087562652530953|correl_spearman=0.1830768435659038|dist_kullbackleibler=1.9481533059895195E-4	dist_bray=0.9013816284802093|correl_spearman=-0.33094730618933|dist_kullbackleibler=14.98764065946176	B-OTU23->F-OTU32	0.803643	0.817221	0.0675249	0.901382	0.000194815	0.000194815	0.00340084	0.8977606379348793|-0.34330475909974323|14.82630097230613	0.9005878929352484|-0.3501080101821911|14.635445705712595	100.0|100.0|100.0	0.0355204325546138|0.15482841790689333|2.937067147895804	0.00340084
99516	dist_kullbackleibler	copresence	H-OTU48---H-OTU102	1	1.50653	dist_kullbackleibler=copresence	dist_kullbackleibler=4.488873306266461E-4	dist_kullbackleibler=1.5065328249002112	H-OTU48->H-OTU102	3.24609	3.30154	0.793758	1.50653	0.000448887	0.000448887	0.00733236	1.49895	1.51682	100	0.276813	0.00733236
99517	correl_pearson|dist_kullbackleibler|correl_spearman|dist_bray	mutualExclusion	H-OTU48---F-OTU32	4	-0.2644430850643054|14.355490293413173|-0.37430790413088716|0.911679118219105	correl_pearson=mutualExclusion|dist_kullbackleibler=mutualExclusion|correl_spearman=mutualExclusion|dist_bray=mutualExclusion	correl_pearson=0.10852779861580442|dist_kullbackleibler=6.291333646247788E-4|correl_spearman=0.18345597512568168|dist_bray=0.32151583648155513	correl_pearson=-0.2644430850643054|dist_kullbackleibler=14.355490293413173|correl_spearman=-0.37430790413088716|dist_bray=0.911679118219105	H-OTU48->F-OTU32	0.0229247	-0.0330954	0.195759	-0.264443	0.000629133	0.000629133	0.010061	-0.2732500751266041|13.525537369938148|-0.3655835016889613|0.8971963938070212	-0.2701735772669411|13.920567660351495|-0.3811600315991275|0.9095962023201734	100.0|100.0|100.0|100.0	0.05756886491136755|2.9012921387621704|0.16675130787889564|0.04090426235645094	0.010061
99518	correl_pearson|dist_bray|correl_spearman|dist_kullbackleibler	copresence	H-OTU102---H-OTU38	4	0.6112342755365588|0.30971429592313837|0.7610644257703082|0.8041546461633564	correl_pearson=copresence|dist_bray=copresence|correl_spearman=copresence|dist_kullbackleibler=copresence	correl_pearson=0.053170130733058096|dist_bray=0.11313843123218992|correl_spearman=0.003742002150861179|dist_kullbackleibler=1.499425983375602E-8	correl_pearson=0.6112342755365588|dist_bray=0.30971429592313837|correl_spearman=0.7610644257703082|dist_kullbackleibler=0.8041546461633564	H-OTU102->H-OTU38	0.0109851	-0.0426528	0.1665	0.611234	1.49943e-08	1.49943e-08	4.3867e-07	0.6437665897464103|0.30849511964135296|0.7457957838319531|0.7643793154108106	0.6416601569038787|0.31027083674485467|0.741797951696203|0.7575482340412207	100.0|100.0|100.0|100.0	0.1535450880331152|0.06772757886910818|0.07423155290297664|0.2557432133653366	4.3867e-07
99519	dist_kullbackleibler|dist_bray	copresence	H-OTU102---H-OTU27	2	0.9213263717057132|0.3542013374823353	dist_kullbackleibler=copresence|dist_bray=copresence	dist_kullbackleibler=2.6241316286101934E-4|dist_bray=0.21214314355350383	dist_kullbackleibler=0.9213263717057132|dist_bray=0.3542013374823353	H-OTU102->H-OTU27	2.45488	2.39007	0.576691	0.921326	0.000262413	0.000262413	0.00447832	0.9006805005135868|0.3458748642505476	0.8945546818567904|0.3472263572764015	100.0|100.0	0.20086981670130313|0.03850932235637713	0.00447832
99520	correl_pearson|dist_kullbackleibler	copresence	F-OTU21---F-OTU29	2	0.5482786086186646|1.5434924205967808	correl_pearson=copresence|dist_kullbackleibler=copresence	correl_pearson=0.10554121656624726|dist_kullbackleibler=7.83685560890035E-10	correl_pearson=0.5482786086186646|dist_kullbackleibler=1.5434924205967808	F-OTU21->F-OTU29	0.00245842	-0.00908033	0.167483	0.548279	7.83686e-10	7.83686e-10	2.83719e-08	0.5303619928156629|1.5191384365637237	0.5527352092024105|1.4900096795746545	100.0|100.0	0.1781870468865795|0.44684317735947654	2.83719e-08
99521	dist_kullbackleibler	copresence	F-OTU21---F-OTU20	1	1.43484	dist_kullbackleibler=copresence	dist_kullbackleibler=1.0014211682118912E-10	dist_kullbackleibler=1.4348376586804736	F-OTU21->F-OTU20	4.53421	4.45375	0.971372	1.43484	1.00142e-10	1.00142e-10	4.1387e-09	1.32946	1.32308	100	0.253817	4.1387e-09
99522	dist_kullbackleibler|correl_spearman	copresence	F-OTU21---F-OTU11	2	1.390562375233343|0.7659753363228696	dist_kullbackleibler=copresence|correl_spearman=copresence	dist_kullbackleibler=0.0|correl_spearman=0.004688752331161838	dist_kullbackleibler=1.390562375233343|correl_spearman=0.7659753363228696	F-OTU21->F-OTU11	5.5215	5.32637	1.41627	1.39056	0	0	0	1.2983260886701133|0.7447237438252443	1.3207804257988878|0.7533335150530226	100.0|100.0	0.2482069149847417|0.0879157254567766	0
99523	correl_spearman|dist_kullbackleibler	copresence	F-OTU21---F-OTU8	2	0.7711383707944595|1.3499761910752295	correl_spearman=copresence|dist_kullbackleibler=copresence	correl_spearman=0.007343994523050901|dist_kullbackleibler=0.0	correl_spearman=0.7711383707944595|dist_kullbackleibler=1.3499761910752295	F-OTU21->F-OTU8	0.00762452	0.00791594	0.182617	0.771138	0	0	0	0.7421066582815099|1.3019569516207934	0.7369454758208824|1.2903022904212065	100.0|100.0	0.09061272538212196|0.31408471111877034	0
99524	dist_bray|dist_kullbackleibler|correl_pearson	copresence	F-OTU21---F-OTU7	3	0.4212073443555643|1.169219695438874|0.6777210972909665	dist_bray=copresence|dist_kullbackleibler=copresence|correl_pearson=copresence	dist_bray=0.11550163536844471|dist_kullbackleibler=0.0|correl_pearson=0.05821715738331157	dist_bray=0.4212073443555643|dist_kullbackleibler=1.169219695438874|correl_pearson=0.6777210972909665	F-OTU21->F-OTU7	0.703749	0.714177	0.066363	0.421207	0	0	0	0.40558264170327035|1.1778771664392866|0.6762052804596962	0.41043804479410767|1.1556757965427258|0.70342495204915	100.0|100.0|100.0	0.06196738209127597|0.30537965544099566|0.16210600850080187	0
99525	dist_bray|correl_spearman|dist_kullbackleibler|correl_pearson	copresence	F-OTU21---F-OTU6	4	0.37559696097284845|0.8113789237668159|0.928066777683257|0.5350512884119957	dist_bray=copresence|correl_spearman=copresence|dist_kullbackleibler=copresence|correl_pearson=copresence	dist_bray=0.14874911199067709|correl_spearman=0.003836395317959207|dist_kullbackleibler=0.0|correl_pearson=0.07894262374247613	dist_bray=0.37559696097284845|correl_spearman=0.8113789237668159|dist_kullbackleibler=0.928066777683257|correl_pearson=0.5350512884119957	F-OTU21->F-OTU6	0.632936	0.638522	0.0574768	0.375597	0	0	0	0.36571884877271693|0.7845254781017772|0.8704829391220302|0.5644752983305596	0.3672636317051902|0.7996629747219464|0.8699461926731985|0.5579928496260717	100.0|100.0|100.0|100.0	0.06578836204105018|0.08013653492513798|0.2551730148581464|0.14143092750438133	0
99526	correl_spearman|dist_bray|dist_kullbackleibler|correl_pearson	copresence	F-OTU21---F-OTU4	4	0.7954609446456475|0.3475300623157176|0.8539346046454579|0.6321321602757859	correl_spearman=copresence|dist_bray=copresence|dist_kullbackleibler=copresence|correl_pearson=copresence	correl_spearman=0.006830913847810871|dist_bray=0.09022539568839494|dist_kullbackleibler=0.0|correl_pearson=0.030124857184185783	correl_spearman=0.7954609446456475|dist_bray=0.3475300623157176|dist_kullbackleibler=0.8539346046454579|correl_pearson=0.6321321602757859	F-OTU21->F-OTU4	0.0364724	0.0259176	0.162054	0.795461	0	0	0	0.7702236177159466|0.3482010766153772|0.8205101886436672|0.6513595622439956	0.7855010112800231|0.3455663872404803|0.8354206909839225|0.6585220467854473	100.0|100.0|100.0|100.0	0.08853183478369145|0.05423475918801855|0.21380067530858232|0.1111091131658893	0
99527	dist_bray|correl_spearman|dist_kullbackleibler	copresence	F-OTU21---F-OTU2	3	0.40335699224796195|0.7862146568072163|1.3070424598770607	dist_bray=copresence|correl_spearman=copresence|dist_kullbackleibler=copresence	dist_bray=0.24037058432000702|correl_spearman=0.007484975005719097|dist_kullbackleibler=2.0906726727609737E-7	dist_bray=0.40335699224796195|correl_spearman=0.7862146568072163|dist_kullbackleibler=1.3070424598770607	F-OTU21->F-OTU2	0.610613	0.611053	0.0475653	0.403357	2.09067e-07	2.09067e-07	5.27352e-06	0.38348261882271656|0.7652590737889107|1.17831639320812	0.374976966985318|0.7734821805728275|1.160557404925265	100.0|100.0|100.0	0.10376123502642699|0.08445111365094779|0.4535196068041234	5.27352e-06
99528	correl_pearson|dist_bray|dist_kullbackleibler|correl_spearman	copresence	F-OTU21---F-OTU1	4	0.518949761383719|0.42092782297870524|1.2379216413399503|0.7164472122081439	correl_pearson=copresence|dist_bray=copresence|dist_kullbackleibler=copresence|correl_spearman=copresence	correl_pearson=0.12524129950300172|dist_bray=0.14543149865161265|dist_kullbackleibler=2.332578574737454E-13|correl_spearman=0.03018958830824181	correl_pearson=0.518949761383719|dist_bray=0.42092782297870524|dist_kullbackleibler=1.2379216413399503|correl_spearman=0.7164472122081439	F-OTU21->F-OTU1	0.0617186	0.0474666	0.177725	0.51895	2.33258e-13	2.33258e-13	1.33913e-11	0.499722897922478|0.40625641257307327|1.1873367033539097|0.6880044246121723	0.518801852677371|0.4070114954140625|1.1841509782407897|0.7025060280032915	100.0|100.0|100.0|100.0	0.14527207944366774|0.049164342744491905|0.23672458698076432|0.09785260451268415	1.33913e-11
99529	correl_spearman|dist_bray|dist_kullbackleibler	copresence	B-OTU18---B-OTU49	3	0.7702229757340602|0.3294436553405137|0.7929000482844113	correl_spearman=copresence|dist_bray=copresence|dist_kullbackleibler=copresence	correl_spearman=0.007419102545623835|dist_bray=0.12217636058576486|dist_kullbackleibler=0.0	correl_spearman=0.7702229757340602|dist_bray=0.3294436553405137|dist_kullbackleibler=0.7929000482844113	B-OTU18->B-OTU49	-0.00768961	-0.00364503	0.164049	0.770223	0	0	0	0.7534599530998115|0.32402498821397174|0.7354615066408612	0.7696744481811439|0.33152265724567476|0.7192033374037343	100.0|100.0|100.0	0.09760611397478135|0.05336943194793665|0.2041186596611884	0
99530	correl_spearman|correl_pearson|dist_bray|dist_kullbackleibler	copresence	B-OTU18---B-OTU39	4	0.7253260219912735|0.47853272445201694|0.41396794061846753|1.222911405061758	correl_spearman=copresence|correl_pearson=copresence|dist_bray=copresence|dist_kullbackleibler=copresence	correl_spearman=0.011628797065773744|correl_pearson=0.06316893463884993|dist_bray=0.16399288207940677|dist_kullbackleibler=0.0	correl_spearman=0.7253260219912735|correl_pearson=0.47853272445201694|dist_bray=0.41396794061846753|dist_kullbackleibler=1.222911405061758	B-OTU18->B-OTU39	-0.0123077	-0.0108184	0.180956	0.725326	0	0	0	0.7115198700610428|0.5029043194933968|0.39920945982525097|1.1863207607547144	0.7329551293453545|0.5011820416014128|0.38950281894945366|1.134176513996969	100.0|100.0|100.0|100.0	0.10174983115806537|0.11883770619253997|0.054216773046452976|0.2750474515746995	0
99531	correl_pearson|correl_spearman|dist_kullbackleibler|dist_bray	copresence	B-OTU18---B-OTU28	4	0.4663326901359603|0.7306884145478562|0.8090004134314774|0.3269313436528717	correl_pearson=copresence|correl_spearman=copresence|dist_kullbackleibler=copresence|dist_bray=copresence	correl_pearson=0.08740615919255951|correl_spearman=0.02154887834490482|dist_kullbackleibler=4.72589745115215E-11|dist_bray=0.18583248854915047	correl_pearson=0.4663326901359603|correl_spearman=0.7306884145478562|dist_kullbackleibler=0.8090004134314774|dist_bray=0.3269313436528717	B-OTU18->B-OTU28	0.0243773	-0.00471605	0.204269	0.466333	4.7259e-11	4.7259e-11	2.03273e-09	0.49891418135372084|0.7083001361070131|0.7734036356116971|0.3125224521980753	0.4772533360966351|0.7363164763087773|0.7090351993606874|0.3200086145443564	100.0|100.0|100.0|100.0	0.12230461693068898|0.11879755791575088|0.3145955161327933|0.0569395126956119	2.03273e-09
99532	correl_spearman	copresence	B-OTU18---B-OTU26	1	0.811773	correl_spearman=copresence	correl_spearman=0.001468698313421557	correl_spearman=0.8117731495679854	B-OTU18->B-OTU26	0.0109348	0.0316749	0.183759	0.811773	0.0014687	0.0014687	0.0222428	0.795513	0.805008	100	0.069587	0.0222428
99533	dist_kullbackleibler|dist_bray	copresence	B-OTU18---B-OTU25	2	0.9716849388946421|0.38583668772942303	dist_kullbackleibler=copresence|dist_bray=copresence	dist_kullbackleibler=5.551115123125783E-16|dist_bray=0.2207794801173677	dist_kullbackleibler=0.9716849388946421|dist_bray=0.38583668772942303	B-OTU18->B-OTU25	4.61381	4.48701	1.06403	0.971685	5.55112e-16	5.55112e-16	4.11713e-14	0.9394389232388624|0.3774153940362933	0.9326743236073287|0.3857820206552402	100.0|100.0	0.21033059102979013|0.05100630391994567	4.11713e-14
99534	dist_bray|dist_kullbackleibler	copresence	B-OTU18---B-OTU19	2	0.42369804675645706|1.352423111891226	dist_bray=copresence|dist_kullbackleibler=copresence	dist_bray=0.2781559245123105|dist_kullbackleibler=2.6145446430092534E-7	dist_bray=0.42369804675645706|dist_kullbackleibler=1.352423111891226	B-OTU18->B-OTU19	0.590517	0.592802	0.0586816	0.423698	2.61454e-07	2.61454e-07	6.51074e-06	0.4127036079713575|1.2996273228671624	0.4132953173503685|1.3386669181836102	100.0|100.0	0.091346013467166|0.3307906831722963	6.51074e-06
99535	dist_kullbackleibler	copresence	B-OTU18---B-OTU17	1	1.31375	dist_kullbackleibler=copresence	dist_kullbackleibler=3.9013237085328E-13	dist_kullbackleibler=1.3137488702828666	B-OTU18->B-OTU17	5.23383	5.08625	1.37542	1.31375	3.90132e-13	3.90132e-13	2.18283e-11	1.20139	1.18001	100	0.316778	2.18283e-11
99536	correl_pearson|dist_bray|dist_kullbackleibler|correl_spearman	copresence	B-OTU18---B-OTU6	4	0.7679985621491224|0.2334936083764938|0.3800215406442373|0.8660128265159844	correl_pearson=copresence|dist_bray=copresence|dist_kullbackleibler=copresence|correl_spearman=copresence	correl_pearson=0.009560385091120005|dist_bray=0.05423867631630919|dist_kullbackleibler=0.0|correl_spearman=9.862283512344638E-4	correl_pearson=0.7679985621491224|dist_bray=0.2334936083764938|dist_kullbackleibler=0.3800215406442373|correl_spearman=0.8660128265159844	B-OTU18->B-OTU6	0.0115631	-0.00925913	0.178467	0.767999	0	0	0	0.7621560911022486|0.22479636675270614|0.36418729671064654|0.849098831306914	0.7826187486450593|0.2219553127766692|0.34405969503730083|0.859070318024423	100.0|100.0|100.0|100.0	0.10261295238731107|0.046127796427749536|0.1270271264008709|0.07703355891593384	0
99537	dist_kullbackleibler|correl_spearman	copresence	F-OTU20---F-OTU61	2	1.4818297914966725|0.7199740931669877	dist_kullbackleibler=copresence|correl_spearman=copresence	dist_kullbackleibler=1.2511506053414223E-8|correl_spearman=0.017050268016058356	dist_kullbackleibler=1.4818297914966725|correl_spearman=0.7199740931669877	F-OTU20->F-OTU61	4.89714	4.77118	1.01124	1.48183	1.25115e-08	1.25115e-08	3.71581e-07	1.4179330653481432|0.6902630376639689	1.3974198928989732|0.7035185977375689	100.0|100.0	0.389730061789031|0.10858352287735407	3.71581e-07
99538	dist_kullbackleibler|dist_bray	copresence	F-OTU20---F-OTU6	2	1.2630717963390385|0.42666234516897117	dist_kullbackleibler=copresence|dist_bray=copresence	dist_kullbackleibler=1.7908512672804022E-8|dist_bray=0.27688836971948005	dist_kullbackleibler=1.2630717963390385|dist_bray=0.42666234516897117	F-OTU20->F-OTU6	4.07756	4.06454	1.07442	1.26307	1.79085e-08	1.79085e-08	5.16224e-07	1.2263408223126762|0.42173994567508544	1.2057036885109416|0.42053790471272895	100.0|100.0	0.2677351952305424|0.06061555227661053	5.16224e-07
99539	dist_kullbackleibler	copresence	F-OTU20---F-OTU4	1	1.61233	dist_kullbackleibler=copresence	dist_kullbackleibler=1.31163633702025E-5	dist_kullbackleibler=1.6123256485681077	F-OTU20->F-OTU4	4.19586	4.10811	0.933355	1.61233	1.31164e-05	1.31164e-05	0.000265834	1.57022	1.54199	100	0.390087	0.000265834
99540	correl_pearson|dist_bray|dist_kullbackleibler	copresence	F-OTU20---F-OTU2	3	0.49661780391551674|0.3374859461398656|0.7133727571154934	correl_pearson=copresence|dist_bray=copresence|dist_kullbackleibler=copresence	correl_pearson=0.13929128168827004|dist_bray=0.17418489133293302|dist_kullbackleibler=8.637535131583718E-14	correl_pearson=0.49661780391551674|dist_bray=0.3374859461398656|dist_kullbackleibler=0.7133727571154934	F-OTU20->F-OTU2	0.106997	0.148748	0.185689	0.496618	8.63754e-14	8.63754e-14	5.26736e-12	0.4873316112112059|0.329558470306013|0.6840724928177642	0.49909855329866204|0.3306559670133551|0.6853361629694597	100.0|100.0|100.0	0.12321601970854122|0.04974523729340631|0.14510416093513928	5.26736e-12
99541	dist_kullbackleibler|dist_bray	copresence	F-OTU20---F-OTU1	2	1.4746120304624857|0.39411482182562885	dist_kullbackleibler=copresence|dist_bray=copresence	dist_kullbackleibler=4.6595982761554744E-4|dist_bray=0.2817694735009455	dist_kullbackleibler=1.4746120304624857|dist_bray=0.39411482182562885	F-OTU20->F-OTU1	3.62142	3.5974	0.878986	1.47461	0.00046596	0.00046596	0.00758415	1.447425723881806|0.39985510775795724	1.403807722537846|0.3939893056206706	100.0|100.0	0.4312975147905073|0.07817261246464131	0.00758415
99542	dist_kullbackleibler|correl_spearman|dist_bray	copresence	F-OTU20---F-OTU29	3	1.0579498501781104|0.796358543417367|0.373151850272058	dist_kullbackleibler=copresence|correl_spearman=copresence|dist_bray=copresence	dist_kullbackleibler=5.497973187829075E-10|correl_spearman=0.0013562735741599607|dist_bray=0.14166014063110266	dist_kullbackleibler=1.0579498501781104|correl_spearman=0.796358543417367|dist_bray=0.373151850272058	F-OTU20->F-OTU29	4.36175	4.44578	1.02333	1.05795	5.49797e-10	5.49797e-10	2.01167e-08	1.0257778804708702|0.7757198225859183|0.3703570054535572	1.01741414507659|0.7900066342553596|0.360645060730104	100.0|100.0|100.0	0.2996447175800433|0.07021399936519326|0.05436063324968137	2.01167e-08
99543	dist_kullbackleibler|correl_pearson|correl_spearman|dist_bray	copresence	F-OTU20---F-OTU19	4	0.5280682758864343|0.6709222989790129|0.8154061624649861|0.3056151741349604	dist_kullbackleibler=copresence|correl_pearson=copresence|correl_spearman=copresence|dist_bray=copresence	dist_kullbackleibler=0.0|correl_pearson=0.015667620704696295|correl_spearman=0.0010526074214581849|dist_bray=0.06934211897975406	dist_kullbackleibler=0.5280682758864343|correl_pearson=0.6709222989790129|correl_spearman=0.8154061624649861|dist_bray=0.3056151741349604	F-OTU20->F-OTU19	3.97188	3.89983	0.811996	0.528068	0	0	0	0.5055919401369321|0.6789101251580856|0.7944482370869084|0.2939451728913157	0.5004830688841551|0.6739582990654724|0.8039299273025733|0.296304814031255	100.0|100.0|100.0|100.0	0.09770631449779085|0.09368794211947229|0.06556308761891612|0.039526013848212124	0
99544	dist_kullbackleibler	copresence	F-OTU20---H-OTU2	1	1.65547	dist_kullbackleibler=copresence	dist_kullbackleibler=4.3656914655709755E-4	dist_kullbackleibler=1.6554687482906318	F-OTU20->H-OTU2	3.64969	3.43598	0.911878	1.65547	0.000436569	0.000436569	0.00715671	1.6067	1.60299	100	0.376734	0.00715671
99545	dist_bray|correl_spearman|correl_pearson|dist_kullbackleibler	copresence	F-OTU33---F-OTU52	4	0.357822110434997|0.7370286403921054|0.6166063470091829|1.1307740709050806	dist_bray=copresence|correl_spearman=copresence|correl_pearson=copresence|dist_kullbackleibler=copresence	dist_bray=0.10724148534574218|correl_spearman=0.006671593067046122|correl_pearson=0.013146303446507135|dist_kullbackleibler=0.0	dist_bray=0.357822110434997|correl_spearman=0.7370286403921054|correl_pearson=0.6166063470091829|dist_kullbackleibler=1.1307740709050806	F-OTU33->F-OTU52	0.627014	0.622221	0.0616724	0.357822	0	0	0	0.34897339091518964|0.718251456209221|0.627466455600866|1.1095867342486365	0.34562745700925324|0.723542487725103|0.6137667545468886|1.074345471308853	100.0|100.0|100.0|100.0	0.050169510308432794|0.08222804646013764|0.0743998268186221|0.2953441415837139	0
99546	correl_spearman|dist_kullbackleibler|correl_pearson|dist_bray	copresence	F-OTU33---F-OTU22	4	0.7467600865433265|1.3223311444984525|0.6068805477526845|0.32851903208041155	correl_spearman=copresence|dist_kullbackleibler=copresence|correl_pearson=copresence|dist_bray=copresence	correl_spearman=0.009307847799680968|dist_kullbackleibler=2.6621280346805776E-7|correl_pearson=0.08423979590335573|dist_bray=0.11610787697696179	correl_spearman=0.7467600865433265|dist_kullbackleibler=1.3223311444984525|correl_pearson=0.6068805477526845|dist_bray=0.32851903208041155	F-OTU33->F-OTU22	0.0222319	0.0156918	0.175419	0.74676	2.66213e-07	2.66213e-07	6.61722e-06	0.7325428206470613|1.2647130689769563|0.5993836678144497|0.32716496461097455	0.7347466361882455|1.1864635796645135|0.6216990607804544|0.32596756641647545	100.0|100.0|100.0|100.0	0.09111754538599841|0.5301280507292947|0.1868791961495399|0.06997011023350007	6.61722e-06
99547	correl_pearson|correl_spearman|dist_kullbackleibler|dist_bray	copresence	F-OTU33---F-OTU20	4	0.6794319614384425|0.7573550311296884|0.9283889554955682|0.2938941782860316	correl_pearson=copresence|correl_spearman=copresence|dist_kullbackleibler=copresence|dist_bray=copresence	correl_pearson=0.00605064501594077|correl_spearman=0.0072645791516168234|dist_kullbackleibler=2.5841995210384994E-11|dist_bray=0.07266925205195418	correl_pearson=0.6794319614384425|correl_spearman=0.7573550311296884|dist_kullbackleibler=0.9283889554955682|dist_bray=0.2938941782860316	F-OTU33->F-OTU20	-0.0141311	-0.0379734	0.164259	0.679432	2.5842e-11	2.5842e-11	1.13284e-09	0.6816646946636346|0.7465041730362845|0.8926999344189607|0.2917270577082969	0.6829978805278321|0.7490696178837204|0.8739409939473237|0.2954644673597751	100.0|100.0|100.0|100.0	0.07689551796113966|0.0903926508358616|0.3364079875041393|0.04346447394625096	1.13284e-09
99548	dist_kullbackleibler|dist_bray|correl_pearson	copresence	F-OTU33---F-OTU19	3	1.0426787588591515|0.35118882878887836|0.6597781608912254	dist_kullbackleibler=copresence|dist_bray=copresence|correl_pearson=copresence	dist_kullbackleibler=2.3092638912203256E-14|dist_bray=0.10198819397206194|correl_pearson=0.016737828357719975	dist_kullbackleibler=1.0426787588591515|dist_bray=0.35118882878887836|correl_pearson=0.6597781608912254	F-OTU33->F-OTU19	5.0301	5.06185	0.99725	1.04268	2.30926e-14	2.30926e-14	1.48063e-12	1.0157560363546012|0.34041644587205044|0.6507625893925397	0.9830021176008338|0.3377938420802618|0.6677994128200428	100.0|100.0|100.0	0.2832542086953104|0.0449716878011808|0.09327721731175914	1.48063e-12
99549	dist_bray|correl_pearson|dist_kullbackleibler	copresence	F-OTU33---F-OTU2	3	0.338384004375467|0.507293425347406|1.194734496487832	dist_bray=copresence|correl_pearson=copresence|dist_kullbackleibler=copresence	dist_bray=0.16128682235529102|correl_pearson=0.10896590545598778|dist_kullbackleibler=3.185851660258976E-8	dist_bray=0.338384004375467|correl_pearson=0.507293425347406|dist_kullbackleibler=1.194734496487832	F-OTU33->F-OTU2	0.557699	0.559401	0.0652926	0.338384	3.18585e-08	3.18585e-08	8.81312e-07	0.334991602403942|0.5159899856777698|1.1373318331796478	0.3361604764339481|0.5272679584549994|1.1013905838278348	100.0|100.0|100.0	0.050689062579511945|0.12482510942455191|0.3613968383913204	8.81312e-07
99550	correl_spearman|dist_kullbackleibler|dist_bray|correl_pearson	copresence	F-OTU52---F-OTU2	4	0.7380857659475145|1.0568965723152755|0.38146589300804024|0.4743465644894452	correl_spearman=copresence|dist_kullbackleibler=copresence|dist_bray=copresence|correl_pearson=copresence	correl_spearman=0.01553564532040741|dist_kullbackleibler=3.3306690738754696E-15|dist_bray=0.17280964802515575|correl_pearson=0.0891695320171435	correl_spearman=0.7380857659475145|dist_kullbackleibler=1.0568965723152755|dist_bray=0.38146589300804024|correl_pearson=0.4743465644894452	F-OTU52->F-OTU2	0.043315	0.0553178	0.187274	0.738086	3.33067e-15	3.33067e-15	2.3198e-13	0.7095706330899418|1.0075675858259252|0.37138689411903447|0.47302907282900736	0.7231848501839989|0.9817147856001238|0.36921058792689615|0.4664924547777258	100.0|100.0|100.0|100.0	0.09548176751767791|0.24174823120165875|0.04515962722116457|0.09761657710076485	2.3198e-13
99551	correl_pearson|dist_bray|correl_spearman|dist_kullbackleibler	copresence	F-OTU52---F-OTU20	4	0.8555241986162531|0.238324331106196|0.8235897095393038|0.5077787265832915	correl_pearson=copresence|dist_bray=copresence|correl_spearman=copresence|dist_kullbackleibler=copresence	correl_pearson=2.812502827095331E-4|dist_bray=0.025484225668420235|correl_spearman=8.594466649227694E-4|dist_kullbackleibler=0.0	correl_pearson=0.8555241986162531|dist_bray=0.238324331106196|correl_spearman=0.8235897095393038|dist_kullbackleibler=0.5077787265832915	F-OTU52->F-OTU20	-0.0133229	-0.0444785	0.182005	0.855524	0	0	0	0.8451185696278113|0.23152480049351815|0.802922901750611|0.49955137462621657	0.8547117769183465|0.23247187401816422|0.8196649113061308|0.4901603913743876	100.0|100.0|100.0|100.0	0.0619462293874794|0.03704855380885804|0.06864806286646814|0.1469767299388109	0
99552	correl_pearson|dist_bray|correl_spearman|dist_kullbackleibler	copresence	F-OTU52---F-OTU19	4	0.5162892033095731|0.3608554751409139|0.8306097377488103|0.8749819653093409	correl_pearson=copresence|dist_bray=copresence|correl_spearman=copresence|dist_kullbackleibler=copresence	correl_pearson=0.0705776636571599|dist_bray=0.15598466955564294|correl_spearman=0.0018229364105899482|dist_kullbackleibler=0.0	correl_pearson=0.5162892033095731|dist_bray=0.3608554751409139|correl_spearman=0.8306097377488103|dist_kullbackleibler=0.8749819653093409	F-OTU52->F-OTU19	0.00169852	0.00857507	0.152258	0.516289	0	0	0	0.552069686582876|0.34311973142658997|0.8096377436869162|0.8361921274016473	0.5238392450632219|0.34939944874538414|0.8208862011010971|0.8276173516197737	100.0|100.0|100.0|100.0	0.13989090040857802|0.07260669839673721|0.071858220119383|0.25877622945525175	0
99553	correl_pearson|correl_spearman|dist_kullbackleibler|dist_bray	copresence	B-OTU11---B-OTU6	4	0.826324703471814|0.9257703081232495|0.1994083848273642|0.17909927603707176	correl_pearson=copresence|correl_spearman=copresence|dist_kullbackleibler=copresence|dist_bray=copresence	correl_pearson=7.690864383046447E-4|correl_spearman=2.0495941454090616E-5|dist_kullbackleibler=0.0|dist_bray=0.021655230767626654	correl_pearson=0.826324703471814|correl_spearman=0.9257703081232495|dist_kullbackleibler=0.1994083848273642|dist_bray=0.17909927603707176	B-OTU11->B-OTU6	0.0039731	-0.0339379	0.183842	0.826325	0	0	0	0.826739831973466|0.9099120994823943|0.19134146584711928|0.17584775318939636	0.8391113460009672|0.9228985851860658|0.18102930026435862|0.17891595134684463	100.0|100.0|100.0|100.0	0.06747643511163888|0.050212883309951994|0.053589031016858524|0.035476998887804125	0
99554	dist_kullbackleibler	copresence	B-OTU11---B-OTU51	1	1.55478	dist_kullbackleibler=copresence	dist_kullbackleibler=3.701984867543473E-7	dist_kullbackleibler=1.5547802651448013	B-OTU11->B-OTU51	4.47936	4.55968	1.0556	1.55478	3.70198e-07	3.70198e-07	9.08675e-06	1.47771	1.44496	100	0.367646	9.08675e-06
99555	correl_spearman|dist_kullbackleibler|dist_bray	copresence	B-OTU11---B-OTU49	3	0.7349397878850065|0.9963149197241481|0.40102149488344085	correl_spearman=copresence|dist_kullbackleibler=copresence|dist_bray=copresence	correl_spearman=0.020368216425732832|dist_kullbackleibler=1.3376388885433244E-10|dist_bray=0.1930025154893118	correl_spearman=0.7349397878850065|dist_kullbackleibler=0.9963149197241481|dist_bray=0.40102149488344085	B-OTU11->B-OTU49	0.0175595	0.0257775	0.172999	0.73494	1.33764e-10	1.33764e-10	5.37257e-09	0.7169889042461908|0.9073842139222867|0.3805326669325003	0.7260986354963884|0.8873316491046335|0.38162247944849004	100.0|100.0|100.0	0.11683969618669189|0.23460177497623616|0.049432058919781016	5.37257e-09
99556	dist_bray|dist_kullbackleibler|correl_pearson	copresence	B-OTU11---B-OTU40	3	0.3675333529975807|1.5598710489262464|0.5595288742186505	dist_bray=copresence|dist_kullbackleibler=copresence|correl_pearson=copresence	dist_bray=0.17685519139748507|dist_kullbackleibler=7.45797340440113E-6|correl_pearson=0.08811163982087977	dist_bray=0.3675333529975807|dist_kullbackleibler=1.5598710489262464|correl_pearson=0.5595288742186505	B-OTU11->B-OTU40	0.638966	0.638805	0.0662297	0.367533	7.45797e-06	7.45797e-06	0.00015623	0.37477169783067454|1.53528563070909|0.5559867578584039	0.3725260369843366|1.5092112441478216|0.5677667590605853	100.0|100.0|100.0	0.0811515177305188|0.4626178497362023|0.18125473681301874	0.00015623
99557	dist_kullbackleibler|dist_bray|correl_pearson	copresence	B-OTU11---B-OTU37	3	1.5033299439422287|0.40723300413541763|0.4867595427650649	dist_kullbackleibler=copresence|dist_bray=copresence|correl_pearson=copresence	dist_kullbackleibler=3.874328795561155E-7|dist_bray=0.21278781865436636|correl_pearson=0.13471051312172366	dist_kullbackleibler=1.5033299439422287|dist_bray=0.40723300413541763|correl_pearson=0.4867595427650649	B-OTU11->B-OTU37	4.48335	4.48244	0.902288	1.50333	3.87433e-07	3.87433e-07	9.47588e-06	1.4868840174273186|0.40536784661577163|0.4806499550745284	1.4655608385187875|0.40497508684965067|0.49495998988417267	100.0|100.0|100.0	0.3676923772954057|0.06771192585244108|0.17379339931448798	9.47588e-06
99558	dist_kullbackleibler|correl_pearson|dist_bray	copresence	B-OTU11---B-OTU33	3	1.1833850807467172|0.4663946031835965|0.38124668943394535	dist_kullbackleibler=copresence|correl_pearson=copresence|dist_bray=copresence	dist_kullbackleibler=2.9400344425667413E-7|correl_pearson=0.1561815748624139|dist_bray=0.20282029335849283	dist_kullbackleibler=1.1833850807467172|correl_pearson=0.4663946031835965|dist_bray=0.38124668943394535	B-OTU11->B-OTU33	3.96834	3.86772	0.846098	1.18339	2.94003e-07	2.94003e-07	7.28163e-06	1.1398396344146673|0.46131053644382525|0.38567644387209904	1.099422124349263|0.4781209421636088|0.37763000761010085	100.0|100.0|100.0	0.3206436820012807|0.18471720768053573|0.06009592226112809	7.28163e-06
99559	dist_kullbackleibler|dist_bray	copresence	B-OTU11---B-OTU30	2	1.4260528707607751|0.3974503202161229	dist_kullbackleibler=copresence|dist_bray=copresence	dist_kullbackleibler=1.3467195694061296E-4|dist_bray=0.24379109889796657	dist_kullbackleibler=1.4260528707607751|dist_bray=0.3974503202161229	B-OTU11->B-OTU30	3.75579	3.53745	0.87343	1.42605	0.000134672	0.000134672	0.00238123	1.3716444916302855|0.3925387780194967	1.3510652181085505|0.39535441888099043	100.0|100.0	0.42826716661544234|0.06354515973159598	0.00238123
99560	dist_bray|correl_pearson|dist_kullbackleibler	copresence	B-OTU11---B-OTU29	3	0.3567914254978729|0.5002560115527986|1.3346300933238746	dist_bray=copresence|correl_pearson=copresence|dist_kullbackleibler=copresence	dist_bray=0.17532558675342536|correl_pearson=0.1270300266809533|dist_kullbackleibler=1.98281229990549E-6	dist_bray=0.3567914254978729|correl_pearson=0.5002560115527986|dist_kullbackleibler=1.3346300933238746	B-OTU11->B-OTU29	0.586853	0.588895	0.0574164	0.356791	1.98281e-06	1.98281e-06	4.46003e-05	0.3603546867428543|0.48996905369270793|1.325233718091964	0.3560082679947526|0.5138037367936963|1.2727998618861363	100.0|100.0|100.0	0.05889256609840845|0.17768289656881653|0.3965922258176889	4.46003e-05
99561	dist_bray|correl_pearson|dist_kullbackleibler	copresence	B-OTU11---B-OTU28	3	0.3228694637883137|0.48091328715466825|0.7052126541948736	dist_bray=copresence|correl_pearson=copresence|dist_kullbackleibler=copresence	dist_bray=0.1487511728259604|correl_pearson=0.09521172998577637|dist_kullbackleibler=6.897240556469342E-9	dist_bray=0.3228694637883137|correl_pearson=0.48091328715466825|dist_kullbackleibler=0.7052126541948736	B-OTU11->B-OTU28	0.523848	0.525639	0.043595	0.322869	6.89724e-09	6.89724e-09	2.10773e-07	0.3119870768092177|0.4951419082833718|0.6805348444322528	0.31018890332403737|0.5076882770166672|0.6279769564013903	100.0|100.0|100.0	0.0413552712149051|0.1252593973991965|0.22323417839542486	2.10773e-07
99562	correl_spearman	copresence	B-OTU11---B-OTU26	1	0.771989	correl_spearman=copresence	correl_spearman=0.0029959147862838043	correl_spearman=0.7719887955182074	B-OTU11->B-OTU26	-0.0143025	-0.0105042	0.148003	0.771989	0.00299591	0.00299591	0.0427752	0.749256	0.753658	100	0.0771931	0.0427752
99563	dist_kullbackleibler|dist_bray	copresence	B-OTU11---B-OTU25	2	0.9622352662307385|0.393262533554645	dist_kullbackleibler=copresence|dist_bray=copresence	dist_kullbackleibler=5.162205685138588E-8|dist_bray=0.23963785880708777	dist_kullbackleibler=0.9622352662307385|dist_bray=0.393262533554645	B-OTU11->B-OTU25	3.53898	3.4285	0.891155	0.962235	5.16221e-08	5.16221e-08	1.39981e-06	0.9072741707058362|0.3782871503114071	0.8921417403033752|0.37695663760225956	100.0|100.0	0.2446251983304904|0.05319044642105019	1.39981e-06
99564	dist_bray|dist_kullbackleibler	copresence	B-OTU11---B-OTU22	2	0.4107641066034964|1.3929693006170423	dist_bray=copresence|dist_kullbackleibler=copresence	dist_bray=0.2312757650573929|dist_kullbackleibler=6.853686356083077E-4	dist_bray=0.4107641066034964|dist_kullbackleibler=1.3929693006170423	B-OTU11->B-OTU22	0.559688	0.563958	0.0575263	0.410764	0.000685369	0.000685369	0.0109221	0.4014191777434023|1.3476959792663248	0.398646480349745|1.3640293283634106	100.0|100.0	0.04641198569256172|0.44525925197556476	0.0109221
99565	dist_kullbackleibler	copresence	B-OTU11---B-OTU20	1	1.32401	dist_kullbackleibler=copresence	dist_kullbackleibler=1.979775190430466E-5	dist_kullbackleibler=1.324012144463998	B-OTU11->B-OTU20	3.50665	3.51375	0.746088	1.32401	1.97978e-05	1.97978e-05	0.000390294	1.23116	1.2252	100	0.30655	0.000390294
99566	dist_kullbackleibler|dist_bray	copresence	B-OTU11---B-OTU19	2	1.1550110861068872|0.3856281524111469	dist_kullbackleibler=copresence|dist_bray=copresence	dist_kullbackleibler=6.962774282337492E-5|dist_bray=0.2586578301297848	dist_kullbackleibler=1.1550110861068872|dist_bray=0.3856281524111469	B-OTU11->B-OTU19	3.45143	3.40398	0.702401	1.15501	6.96277e-05	6.96277e-05	0.00129278	1.080691520508904|0.3743922532784742	1.0484154248723871|0.37682993631321116	100.0|100.0	0.3872881213700273|0.09163959963623862	0.00129278
99567	correl_pearson|dist_kullbackleibler|dist_bray|correl_spearman	copresence	B-OTU11---B-OTU18	4	0.6755701225956895|0.4749531146437547|0.2710065917778408|0.887035957115984	correl_pearson=copresence|dist_kullbackleibler=copresence|dist_bray=copresence|correl_spearman=copresence	correl_pearson=0.03192802477028095|dist_kullbackleibler=0.0|dist_bray=0.08006483119564578|correl_spearman=6.759678633725397E-4	correl_pearson=0.6755701225956895|dist_kullbackleibler=0.4749531146437547|dist_bray=0.2710065917778408|correl_spearman=0.887035957115984	B-OTU11->B-OTU18	-0.0189647	-0.0333193	0.157887	0.67557	0	0	0	0.6624176893365126|0.45158880791463024|0.2632114181528164|0.8661696349669512	0.6694049945101692|0.45307495061236086|0.264712724226459|0.8856856780500273	100.0|100.0|100.0|100.0	0.1351900928792806|0.12662712934433282|0.047343155174244915|0.07022765234675303	0
99568	correl_spearman|dist_kullbackleibler|dist_bray	copresence	B-OTU11---B-OTU17	3	0.8184365689714465|0.9419471325137616|0.3712080365332283	correl_spearman=copresence|dist_kullbackleibler=copresence|dist_bray=copresence	correl_spearman=0.002451621310791907|dist_kullbackleibler=6.661338147750939E-16|dist_bray=0.1376562111188424	correl_spearman=0.8184365689714465|dist_kullbackleibler=0.9419471325137616|dist_bray=0.3712080365332283	B-OTU11->B-OTU17	0.000857383	0.00266181	0.170747	0.818437	6.66134e-16	6.66134e-16	4.83599e-14	0.8090659653866807|0.8291783286383722|0.34711715859835984	0.8235667492778076|0.8361416711931193|0.34987939412776575	100.0|100.0|100.0	0.08252923750467701|0.2109753336105401|0.053723760563403215	4.83599e-14
99569	dist_kullbackleibler|correl_pearson|dist_bray	copresence	B-OTU11---B-OTU16	3	1.3735530872348374|0.5306107360558593|0.4061925460521013	dist_kullbackleibler=copresence|correl_pearson=copresence|dist_bray=copresence	dist_kullbackleibler=1.4439610940275571E-6|correl_pearson=0.10746650795420565|dist_bray=0.2254017202793127	dist_kullbackleibler=1.3735530872348374|correl_pearson=0.5306107360558593|dist_bray=0.4061925460521013	B-OTU11->B-OTU16	4.10125	4.06133	0.72803	1.37355	1.44396e-06	1.44396e-06	3.3021e-05	1.3637036280921129|0.5225081587463126|0.4112096572346198	1.351570110390396|0.5328439634134814|0.41816240977985575	100.0|100.0|100.0	0.342362111670465|0.17234750487963846|0.07775982731651548	3.3021e-05
99570	dist_kullbackleibler	copresence	B-OTU11---B-OTU14	1	1.54376	dist_kullbackleibler=copresence	dist_kullbackleibler=2.252040431915958E-8	dist_kullbackleibler=1.543757712653665	B-OTU11->B-OTU14	4.89005	4.84483	0.991243	1.54376	2.25204e-08	2.25204e-08	6.41084e-07	1.51383	1.52537	100	0.380987	6.41084e-07
99571	correl_pearson|correl_spearman|dist_bray|dist_kullbackleibler	mutualExclusion	F-OTU32---B-OTU5	4	-0.20747534391116054|-0.30326521865068123|0.9094821623429001|13.291198564705377	correl_pearson=mutualExclusion|correl_spearman=mutualExclusion|dist_bray=mutualExclusion|dist_kullbackleibler=mutualExclusion	correl_pearson=0.198298967089801|correl_spearman=0.19254313453606287|dist_bray=0.32049800022971153|dist_kullbackleibler=0.002734261689038786	correl_pearson=-0.20747534391116054|correl_spearman=-0.30326521865068123|dist_bray=0.9094821623429001|dist_kullbackleibler=13.291198564705377	F-OTU32->B-OTU5	-0.0232574	-0.0620353	0.17038	-0.207475	0.00273426	0.00273426	0.0393671	-0.21358395553956577|-0.29778411451970993|0.8981521847869758|13.003557623436661	-0.21431185116949197|-0.30556554620535004|0.9081563057657341|12.884834987604236	100.0|100.0|100.0|100.0	0.05040821802923771|0.1326078577197953|0.03993464744809257|2.334121798287524	0.0393671
99572	dist_bray|correl_pearson|correl_spearman|dist_kullbackleibler	mutualExclusion	F-OTU32---F-OTU18	4	0.9680611057068575|-0.20787531597328276|-0.3218279469393982|15.435300451055285	dist_bray=mutualExclusion|correl_pearson=mutualExclusion|correl_spearman=mutualExclusion|dist_kullbackleibler=mutualExclusion	dist_bray=0.13808569463722553|correl_pearson=0.13451747940773595|correl_spearman=0.1838374427181324|dist_kullbackleibler=0.0031632628215577663	dist_bray=0.9680611057068575|correl_pearson=-0.20787531597328276|correl_spearman=-0.3218279469393982|dist_kullbackleibler=15.435300451055285	F-OTU32->F-OTU18	0.831898	0.834514	0.0829761	0.968061	0.00316326	0.00316326	0.0448605	0.9631728905981365|-0.2237424531002894|-0.32547811043673136|14.965352240686762	0.9661932676967322|-0.21418267640452188|-0.3400852385395167|14.884702093300113	100.0|100.0|100.0|100.0	0.014532457848826742|0.04471323488067046|0.1701705880958371|2.3911541702554144	0.0448605
99573	dist_bray|correl_pearson|dist_kullbackleibler	mutualExclusion	F-OTU32---F-OTU11	3	0.9298441014688478|-0.23514496173726473|15.574789529695636	dist_bray=mutualExclusion|correl_pearson=mutualExclusion|dist_kullbackleibler=mutualExclusion	dist_bray=0.26944870499687246|correl_pearson=0.13437120529890922|dist_kullbackleibler=3.128319465431906E-4	dist_bray=0.9298441014688478|correl_pearson=-0.23514496173726473|dist_kullbackleibler=15.574789529695636	F-OTU32->F-OTU11	0.811392	0.821117	0.0645163	0.929844	0.000312832	0.000312832	0.00526671	0.9204351532507091|-0.2544136443001577|14.920631508731773	0.9263454358712204|-0.25213081549798133|14.78258470767084	100.0|100.0|100.0	0.03149075498577081|0.053536824604131915|3.1406340743149403	0.00526671
99574	correl_pearson|correl_spearman|dist_kullbackleibler|dist_bray	mutualExclusion	F-OTU32---B-OTU19	4	-0.2631168445371355|-0.31070644855275814|11.961337754821448|0.896579364516272	correl_pearson=mutualExclusion|correl_spearman=mutualExclusion|dist_kullbackleibler=mutualExclusion|dist_bray=mutualExclusion	correl_pearson=0.13989509420308255|correl_spearman=0.23464462492885008|dist_kullbackleibler=0.0020532401850108517|dist_bray=0.32082799583668964	correl_pearson=-0.2631168445371355|correl_spearman=-0.31070644855275814|dist_kullbackleibler=11.961337754821448|dist_bray=0.896579364516272	F-OTU32->B-OTU19	-0.00516453	-0.0564673	0.161244	-0.263117	0.00205324	0.00205324	0.030228	-0.2672170228745929|-0.3083500231331991|11.513274727055524|0.8868610432177657	-0.2643340167134141|-0.3285937881814005|11.611066543596682|0.8894081780069611	100.0|100.0|100.0|100.0	0.058788628573223485|0.1685972160619901|1.7133178969140779|0.0432231336754276	0.030228
99575	dist_kullbackleibler|correl_spearman|dist_bray	mutualExclusion	F-OTU32---E-OTU39	3	17.325342793192192|-0.5911760019286536|0.976778809392862	dist_kullbackleibler=mutualExclusion|correl_spearman=mutualExclusion|dist_bray=mutualExclusion	dist_kullbackleibler=3.682330388441457E-4|correl_spearman=0.032773491315145176|dist_bray=0.15695853957907913	dist_kullbackleibler=17.325342793192192|correl_spearman=-0.5911760019286536|dist_bray=0.976778809392862	F-OTU32->E-OTU39	12.2592	12.3829	3.84031	17.3253	0.000368233	0.000368233	0.00613916	17.505350187259502|-0.5904489312127046|0.9726130171911764	17.611669171468506|-0.6040505063488192|0.9753631651657764	100.0|100.0|100.0	2.4152731278353317|0.10044996057597165|0.014856490920261358	0.00613916
99576	dist_kullbackleibler|correl_spearman|dist_bray	mutualExclusion	F-OTU32---F-OTU7	3	15.643504768928908|-0.335511581697852|0.9497471883677779	dist_kullbackleibler=mutualExclusion|correl_spearman=mutualExclusion|dist_bray=mutualExclusion	dist_kullbackleibler=8.013908437400907E-4|correl_spearman=0.19484455815221358|dist_bray=0.20810458007270927	dist_kullbackleibler=15.643504768928908|correl_spearman=-0.335511581697852|dist_bray=0.9497471883677779	F-OTU32->F-OTU7	9.9467	9.47027	2.56147	15.6435	0.000801391	0.000801391	0.01261	15.243390872414311|-0.3390472989595433|0.9419292816012615	15.317210906059666|-0.3494181661242772|0.9451495427403083	100.0|100.0|100.0	2.817738109845735|0.17640362948301042|0.019179738857807715	0.01261
99577	dist_bray|dist_kullbackleibler|correl_spearman	mutualExclusion	F-OTU32---F-OTU5	3	0.9762316843195359|14.85186944725395|-0.4879261302536791	dist_bray=mutualExclusion|dist_kullbackleibler=mutualExclusion|correl_spearman=mutualExclusion	dist_bray=0.11213412401426037|dist_kullbackleibler=1.2727194149086962E-4|correl_spearman=0.09634447591578454	dist_bray=0.9762316843195359|dist_kullbackleibler=14.85186944725395|correl_spearman=-0.4879261302536791	F-OTU32->F-OTU5	0.841416	0.849742	0.094647	0.976232	0.000127272	0.000127272	0.00225912	0.9714599598244834|14.596432701433757|-0.49218835268925487	0.9736862445495654|14.533618039238965|-0.5123792711466406	100.0|100.0|100.0	0.011451089760698557|1.4052244035910118|0.14325733595561285	0.00225912
99578	dist_kullbackleibler|dist_bray	mutualExclusion	F-OTU32---H-OTU93	2	14.893891013786519|0.9185558204862121	dist_kullbackleibler=mutualExclusion|dist_bray=mutualExclusion	dist_kullbackleibler=0.0025826239962386532|dist_bray=0.3335636874724812	dist_kullbackleibler=14.893891013786519|dist_bray=0.9185558204862121	F-OTU32->H-OTU93	10.0095	10.1519	2.64313	14.8939	0.00258262	0.00258262	0.0373406	14.282117312111206|0.9097398372378832	14.317036903185329|0.9103317108337823	100.0|100.0	2.334209188443674|0.03448041322887	0.0373406
99579	dist_kullbackleibler|dist_bray	mutualExclusion	F-OTU32---H-OTU80	2	15.639867920706296|0.9115367997735994	dist_kullbackleibler=mutualExclusion|dist_bray=mutualExclusion	dist_kullbackleibler=8.961308069513896E-4|dist_bray=0.3427994845359258	dist_kullbackleibler=15.639867920706296|dist_bray=0.9115367997735994	F-OTU32->H-OTU80	9.13321	9.03323	2.01623	15.6399	0.000896131	0.000896131	0.0139408	14.613822613761995|0.9039116837951954	14.306262394073979|0.905679648347623	100.0|100.0	3.0804128983265135|0.041457513527786725	0.0139408
99580	correl_spearman|dist_bray|dist_kullbackleibler	mutualExclusion	F-OTU32---H-OTU73	3	-0.27604684088596637|0.9278659053096407|18.43979485251118	correl_spearman=mutualExclusion|dist_bray=mutualExclusion|dist_kullbackleibler=mutualExclusion	correl_spearman=0.2602598675471627|dist_bray=0.3748691179082495|dist_kullbackleibler=1.4742501237341443E-5	correl_spearman=-0.27604684088596637|dist_bray=0.9278659053096407|dist_kullbackleibler=18.43979485251118	F-OTU32->H-OTU73	-0.00293809	0.00575683	0.16326	-0.276047	1.47425e-05	1.47425e-05	0.000296601	-0.25901350554698876|0.9152962951925341|17.041905185256702	-0.2696432448340772|0.9201405738359587|17.321993532928065	100.0|100.0|100.0	0.15882886087366035|0.029373262263988446|3.434047472390454	0.000296601
99581	dist_bray|dist_kullbackleibler|correl_spearman	mutualExclusion	F-OTU32---H-OTU39	3	0.9480357601719509|17.145388470778684|-0.5912267758046383	dist_bray=mutualExclusion|dist_kullbackleibler=mutualExclusion|correl_spearman=mutualExclusion	dist_bray=0.37890540896122116|dist_kullbackleibler=4.167612436289936E-4|correl_spearman=0.04973071720660738	dist_bray=0.9480357601719509|dist_kullbackleibler=17.145388470778684|correl_spearman=-0.5912267758046383	F-OTU32->H-OTU39	0.866207	0.886661	0.0863116	0.948036	0.000416761	0.000416761	0.0068648	0.9392237392519143|16.028167464371283|-0.5850986288516032	0.9563496516423837|16.155184955196304|-0.594495970412681	100.0|100.0|100.0	0.05607115863951048|2.9432050496561923|0.12556176583566986	0.0068648
99582	correl_spearman|dist_kullbackleibler	copresence	H-OTU20---H-OTU40	2	0.7223194919317224|1.3841434921706983	correl_spearman=copresence|dist_kullbackleibler=copresence	correl_spearman=0.005182337714118024|dist_kullbackleibler=2.798201837794778E-6	correl_spearman=0.7223194919317224|dist_kullbackleibler=1.3841434921706983	H-OTU20->H-OTU40	-0.00663632	-0.0266125	0.161689	0.722319	2.7982e-06	2.7982e-06	6.16278e-05	0.7109393822601997|1.3571498335061576	0.7250107733503515|1.3632861074984217	100.0|100.0	0.07836030273239153|0.35680643581943344	6.16278e-05
99583	dist_bray|correl_pearson|correl_spearman|dist_kullbackleibler	copresence	H-OTU20---H-OTU37	4	0.4047994567880048|0.5889350785619812|0.768401150424167|1.0394004107236021	dist_bray=copresence|correl_pearson=copresence|correl_spearman=copresence|dist_kullbackleibler=copresence	dist_bray=0.14675582269233|correl_pearson=0.045072336861653184|correl_spearman=0.0018007557466671598|dist_kullbackleibler=6.20636875225955E-12	dist_bray=0.4047994567880048|correl_pearson=0.5889350785619812|correl_spearman=0.768401150424167|dist_kullbackleibler=1.0394004107236021	H-OTU20->H-OTU37	0.673015	0.679942	0.0640849	0.404799	6.20637e-12	6.20637e-12	2.91636e-10	0.40458843869417166|0.586533445102027|0.759365796174572|1.0313921681382912	0.40770601568716525|0.593482778413118|0.7622556754505413|1.0242219454922432	100.0|100.0|100.0|100.0	0.06529817260737145|0.1266938558045558|0.06289373003106315|0.22229611256738321	2.91636e-10
99584	correl_spearman|dist_bray|dist_kullbackleibler|correl_pearson	copresence	H-OTU20---H-OTU29	4	0.7453781512605043|0.35856413758890393|0.9132338216292677|0.6706439798235985	correl_spearman=copresence|dist_bray=copresence|dist_kullbackleibler=copresence|correl_pearson=copresence	correl_spearman=0.004430908877979867|dist_bray=0.12493180570652429|dist_kullbackleibler=1.963473317267983E-8|correl_pearson=0.025008964757470442	correl_spearman=0.7453781512605043|dist_bray=0.35856413758890393|dist_kullbackleibler=0.9132338216292677|correl_pearson=0.6706439798235985	H-OTU20->H-OTU29	-0.00676471	0.00854342	0.164424	0.745378	1.96347e-08	1.96347e-08	5.63615e-07	0.7325646858307922|0.3584066522188615|0.920033412144257|0.6540211996088412	0.7563409164559631|0.3613003970609917|0.8984380655873583|0.6559713449054341	100.0|100.0|100.0|100.0	0.0797913579840141|0.06125771412425452|0.23532255999237303|0.11248686560805142	5.63615e-07
99585	correl_pearson|correl_spearman|dist_kullbackleibler|dist_bray	copresence	H-OTU20---H-OTU19	4	0.8303757378278868|0.8591036414565827|0.43091081613940885|0.2540295379684141	correl_pearson=copresence|correl_spearman=copresence|dist_kullbackleibler=copresence|dist_bray=copresence	correl_pearson=3.1024152415937145E-4|correl_spearman=2.2224559302241875E-4|dist_kullbackleibler=0.0|dist_bray=0.015222501008714695	correl_pearson=0.8303757378278868|correl_spearman=0.8591036414565827|dist_kullbackleibler=0.43091081613940885|dist_bray=0.2540295379684141	H-OTU20->H-OTU19	0.0245772	-0.00393762	0.176702	0.830376	0	0	0	0.8391855417471055|0.8385379068424803|0.4125911486118357|0.24099337896805972	0.8419656337456933|0.8472151628150015|0.38458592405268643|0.2350491091006936	100.0|100.0|100.0|100.0	0.05665144655722406|0.05506464923493658|0.1107277326539436|0.04070374713127663	0
99586	correl_pearson|dist_kullbackleibler|dist_bray	copresence	H-OTU20---H-OTU18	3	0.5488038693384382|1.2972076990267374|0.39511873162602107	correl_pearson=copresence|dist_kullbackleibler=copresence|dist_bray=copresence	correl_pearson=0.11941625933956862|dist_kullbackleibler=1.3772044480453438E-4|dist_bray=0.14860337713055582	correl_pearson=0.5488038693384382|dist_kullbackleibler=1.2972076990267374|dist_bray=0.39511873162602107	H-OTU20->H-OTU18	0.00401787	-0.0360598	0.162688	0.548804	0.00013772	0.00013772	0.00242887	0.5178212691544993|1.3062808449627747|0.3921549854247116	0.533024235961512|1.2817277395820916|0.39438939916366406	100.0|100.0|100.0	0.19026976993836903|0.41924815361520773|0.06679364214366382	0.00242887
99587	correl_pearson|dist_kullbackleibler|dist_bray	copresence	H-OTU20---H-OTU16	3	0.6418376816717627|1.238657785485226|0.393730220490909	correl_pearson=copresence|dist_kullbackleibler=copresence|dist_bray=copresence	correl_pearson=0.043042803866417956|dist_kullbackleibler=1.5025428823811637E-5|dist_bray=0.14615829695544702	correl_pearson=0.6418376816717627|dist_kullbackleibler=1.238657785485226|dist_bray=0.393730220490909	H-OTU20->H-OTU16	-0.0200519	-0.0476974	0.161984	0.641838	1.50254e-05	1.50254e-05	0.000301409	0.6198428852579086|1.238411588875556|0.38918500742415707	0.6256898181652105|1.1707777543696627|0.3840002750687804	100.0|100.0|100.0	0.1389860057516745|0.39984073451394797|0.07536777040167578	0.000301409
99588	dist_bray|correl_pearson|dist_kullbackleibler|correl_spearman	copresence	H-OTU20---H-OTU4	4	0.3694976479897246|0.571057184654563|0.9038670622889119|0.7988795518207283	dist_bray=copresence|correl_pearson=copresence|dist_kullbackleibler=copresence|correl_spearman=copresence	dist_bray=0.10513809558870624|correl_pearson=0.036555747936108274|dist_kullbackleibler=4.331868197482436E-12|correl_spearman=0.001111906041076638	dist_bray=0.3694976479897246|correl_pearson=0.571057184654563|dist_kullbackleibler=0.9038670622889119|correl_spearman=0.7988795518207283	H-OTU20->H-OTU4	0.678968	0.691628	0.0731847	0.369498	4.33187e-12	4.33187e-12	2.0638e-10	0.3592298950051768|0.6293561145531484|0.841485098081953|0.7889044469964168	0.36929267323467735|0.6421179858077178|0.861899728304556|0.8008157722968855	100.0|100.0|100.0|100.0	0.06513601139636543|0.12014912830892789|0.22304055535912903|0.06872115091132176	2.0638e-10
99589	correl_pearson|correl_spearman|dist_kullbackleibler|dist_bray	copresence	H-OTU20---H-OTU2	4	0.8100231684541236|0.815966386554622|0.5563097426401911|0.28973510398055435	correl_pearson=copresence|correl_spearman=copresence|dist_kullbackleibler=copresence|dist_bray=copresence	correl_pearson=7.48260488667829E-4|correl_spearman=0.0015388097540788293|dist_kullbackleibler=0.0|dist_bray=0.024896175604918636	correl_pearson=0.8100231684541236|correl_spearman=0.815966386554622|dist_kullbackleibler=0.5563097426401911|dist_bray=0.28973510398055435	H-OTU20->H-OTU2	0.0147731	-0.0467461	0.192112	0.810023	0	0	0	0.8164290205079251|0.8008039056024728|0.5390943454453871|0.273039547491861	0.8248317222489799|0.8137907354914711|0.5229106096062601|0.2696165333444918	100.0|100.0|100.0|100.0	0.06373688458032091|0.07728244651758202|0.15436983362494633|0.04330575200677467	0
99590	dist_kullbackleibler|correl_pearson|dist_bray|correl_spearman	copresence	H-OTU20---H-OTU1	4	0.9183185628062915|0.648366170495985|0.3700536021765195|0.750420168067227	dist_kullbackleibler=copresence|correl_pearson=copresence|dist_bray=copresence|correl_spearman=copresence	dist_kullbackleibler=1.6127175372915303E-8|correl_pearson=0.05087107246495559|dist_bray=0.10955777659123633|correl_spearman=0.0050615090796035656	dist_kullbackleibler=0.9183185628062915|correl_pearson=0.648366170495985|dist_bray=0.3700536021765195|correl_spearman=0.750420168067227	H-OTU20->H-OTU1	3.73885	3.73784	0.736053	0.918319	1.61272e-08	1.61272e-08	4.68816e-07	0.9205929401046801|0.6252770891762238|0.36673841143116903|0.7295571464973918	0.8708357047147701|0.6232281167358522|0.3657888042811797|0.7399883075008378	100.0|100.0|100.0|100.0	0.25984257337389677|0.13860425297842655|0.06388931029894354|0.076254273206167	4.68816e-07
99591	dist_kullbackleibler|dist_bray	copresence	B-OTU19---B-OTU6	2	1.1849391507368483|0.376337663802665	dist_kullbackleibler=copresence|dist_bray=copresence	dist_kullbackleibler=6.332867503178186E-5|dist_bray=0.26428681729631653	dist_kullbackleibler=1.1849391507368483|dist_bray=0.376337663802665	B-OTU19->B-OTU6	3.48715	3.41407	0.76077	1.18494	6.33287e-05	6.33287e-05	0.00118062	1.120251928341457|0.37305030129296485	1.1160651086740954|0.36278638688988485	100.0|100.0	0.38133890341565385|0.0921879580976762	0.00118062
99592	dist_kullbackleibler|correl_spearman	copresence	B-OTU19---B-OTU37	2	1.2747415245293368|0.7780891311310191	dist_kullbackleibler=copresence|correl_spearman=copresence	dist_kullbackleibler=2.5371867939938397E-8|correl_spearman=0.004818948274139756	dist_kullbackleibler=1.2747415245293368|correl_spearman=0.7780891311310191	B-OTU19->B-OTU37	4.40312	4.35402	1.00295	1.27474	2.53719e-08	2.53719e-08	7.14841e-07	1.2118223730613606|0.7626060310101616	1.1367492170891524|0.7781669953875006	100.0|100.0	0.34304610164073207|0.08283838939346869	7.14841e-07
99593	dist_kullbackleibler	copresence	B-OTU19---B-OTU28	1	1.50654	dist_kullbackleibler=copresence	dist_kullbackleibler=8.88948579755855E-4	dist_kullbackleibler=1.5065371927668512	B-OTU19->B-OTU28	3.3132	3.20716	0.874317	1.50654	0.000888949	0.000888949	0.0138448	1.45302	1.40646	100	0.354328	0.0138448
99594	dist_kullbackleibler|correl_spearman	copresence	B-OTU19---B-OTU16	2	1.2573159558976026|0.7907563025210085	dist_kullbackleibler=copresence|correl_spearman=copresence	dist_kullbackleibler=6.507660497145906E-7|correl_spearman=0.0024521928558734474	dist_kullbackleibler=1.2573159558976026|correl_spearman=0.7907563025210085	B-OTU19->B-OTU16	3.91753	3.9524	0.699303	1.25732	6.50766e-07	6.50766e-07	1.56104e-05	1.2086374154358168|0.7745079452521177	1.1739096395329809|0.7771225135407196	100.0|100.0	0.3133123898738872|0.07674394131494681	1.56104e-05
99595	dist_kullbackleibler|dist_bray|correl_pearson|correl_spearman	copresence	F-OTU14---F-OTU7	4	1.0294967895489164|0.40942966535055736|0.6460225253504019|0.7467415989119865	dist_kullbackleibler=copresence|dist_bray=copresence|correl_pearson=copresence|correl_spearman=copresence	dist_kullbackleibler=0.0|dist_bray=0.09550533062944433|correl_pearson=0.0181526128827042|correl_spearman=0.009736157468100637	dist_kullbackleibler=1.0294967895489164|dist_bray=0.40942966535055736|correl_pearson=0.6460225253504019|correl_spearman=0.7467415989119865	F-OTU14->F-OTU7	5.84271	5.86544	1.37893	1.0295	0	0	0	1.013805866327399|0.38563170326737706|0.675800326783141|0.7200998024490886	0.9985097908856981|0.3900059272638636|0.6805332617152335|0.7348479884810148	100.0|100.0|100.0|100.0	0.27038252720582623|0.06115305348629117|0.10199015815388304|0.09786602350652898	0
99596	dist_bray|dist_kullbackleibler|correl_spearman|correl_pearson	copresence	F-OTU14---F-OTU6	4	0.33756398316719205|0.8518478906131933|0.8526198149195863|0.60949583577144	dist_bray=copresence|dist_kullbackleibler=copresence|correl_spearman=copresence|correl_pearson=copresence	dist_bray=0.09285580694414952|dist_kullbackleibler=0.0|correl_spearman=6.740656665478184E-4|correl_pearson=0.03768700516204482	dist_bray=0.33756398316719205|dist_kullbackleibler=0.8518478906131933|correl_spearman=0.8526198149195863|correl_pearson=0.60949583577144	F-OTU14->F-OTU6	0.657858	0.669868	0.0643168	0.337564	0	0	0	0.33662358144025|0.8208997534262743|0.8306809509787831|0.6259690776070385	0.3353222085525409|0.8007177343051319|0.8423297316519297|0.6329366559986935	100.0|100.0|100.0|100.0	0.05892243199434686|0.1981806293929353|0.06429161857212087|0.11511320038487088	0
99597	dist_kullbackleibler|correl_pearson|dist_bray|correl_spearman	copresence	F-OTU14---F-OTU4	4	0.9697643587107785|0.6203299246535625|0.3820240327298803|0.7913165266106443	dist_kullbackleibler=copresence|correl_pearson=copresence|dist_bray=copresence|correl_spearman=copresence	dist_kullbackleibler=0.0|correl_pearson=0.02213069829678871|dist_bray=0.08056706772982458|correl_spearman=0.00393651623045832	dist_kullbackleibler=0.9697643587107785|correl_pearson=0.6203299246535625|dist_bray=0.3820240327298803|correl_spearman=0.7913165266106443	F-OTU14->F-OTU4	4.81033	4.75458	1.0462	0.969764	0	0	0	0.9457682637876763|0.6272831091673653|0.37086931242355853|0.7661914627232942	0.9247943161683083|0.6399874307601088|0.3704735058475403|0.7823197976942227	100.0|100.0|100.0|100.0	0.1997718948766038|0.08770834460291217|0.047926077076660294|0.07735340081452634	0
99598	dist_kullbackleibler	copresence	F-OTU14---F-OTU2	1	1.53217	dist_kullbackleibler=copresence	dist_kullbackleibler=4.789340579680612E-8	dist_kullbackleibler=1.53216855484919	F-OTU14->F-OTU2	4.53024	4.3791	1.02685	1.53217	4.78934e-08	4.78934e-08	1.30386e-06	1.45822	1.43445	100	0.331631	1.30386e-06
99599	dist_kullbackleibler|correl_pearson	copresence	F-OTU14---F-OTU1	2	1.4828728290078663|0.5026419924558195	dist_kullbackleibler=copresence|correl_pearson=copresence	dist_kullbackleibler=2.9013732971705508E-8|correl_pearson=0.14664514609178303	dist_kullbackleibler=1.4828728290078663|correl_pearson=0.5026419924558195	F-OTU14->F-OTU1	4.5396	4.4477	0.925382	1.48287	2.90137e-08	2.90137e-08	8.075e-07	1.4643154252301587|0.4754830976804986	1.4626519175913644|0.48242236961904983	100.0|100.0	0.32137059822426445|0.1489895818866196	8.075e-07
99600	correl_spearman|dist_bray|dist_kullbackleibler	copresence	F-OTU14---F-OTU61	3	0.7616730607314564|0.40720505068937063|1.4069927482959437	correl_spearman=copresence|dist_bray=copresence|dist_kullbackleibler=copresence	correl_spearman=0.0073559162502086495|dist_bray=0.16443250832263123|dist_kullbackleibler=1.3290479827787749E-12	correl_spearman=0.7616730607314564|dist_bray=0.40720505068937063|dist_kullbackleibler=1.4069927482959437	F-OTU14->F-OTU61	-0.00345526	0.01053	0.195167	0.761673	1.32905e-12	1.32905e-12	7.0138e-11	0.7381521068065163|0.39965948236422094|1.3248738367779591	0.7561942116127691|0.4051397516932046|1.3138729199334729	100.0|100.0|100.0	0.09242371409704501|0.08465203188226787|0.40503743733082637	7.0138e-11
99601	dist_bray|dist_kullbackleibler	mutualExclusion	F-OTU14---F-OTU45	2	0.9387111134523708|14.533819536093084	dist_bray=mutualExclusion|dist_kullbackleibler=mutualExclusion	dist_bray=0.4019802901458114|dist_kullbackleibler=0.0012973092361844296	dist_bray=0.9387111134523708|dist_kullbackleibler=14.533819536093084	F-OTU14->F-OTU45	0.862965	0.899621	0.0855014	0.938711	0.00129731	0.00129731	0.0198222	0.919787624117853|13.675633027296449	0.9313364528844276|14.132159739604543	100.0|100.0	0.05240317726982624|2.3409657397858767	0.0198222
99602	dist_bray|correl_pearson|dist_kullbackleibler	copresence	F-OTU14---F-OTU25	3	0.3856960178894544|0.6270789577480581|1.358495853188788	dist_bray=copresence|correl_pearson=copresence|dist_kullbackleibler=copresence	dist_bray=0.14464830046293387|correl_pearson=0.07261517791579686|dist_kullbackleibler=7.000264812262458E-10	dist_bray=0.3856960178894544|correl_pearson=0.6270789577480581|dist_kullbackleibler=1.358495853188788	F-OTU14->F-OTU25	0.677846	0.685113	0.0755496	0.385696	7.00026e-10	7.00026e-10	2.54776e-08	0.3819407256028346|0.595667555992239|1.332427972366113	0.3733286020160409|0.624538643324845|1.3041454661003278	100.0|100.0|100.0	0.07797705316906811|0.17079242533113353|0.42601764934972797	2.54776e-08
99603	correl_pearson|dist_kullbackleibler|dist_bray|correl_spearman	copresence	F-OTU14---F-OTU21	4	0.767160813945182|0.9722980298125826|0.3345074243579159|0.7691230338331463	correl_pearson=copresence|dist_kullbackleibler=copresence|dist_bray=copresence|correl_spearman=copresence	correl_pearson=0.046850459765784946|dist_kullbackleibler=4.440892098500626E-16|dist_bray=0.08750844828433513|correl_spearman=0.005427836050947099	correl_pearson=0.767160813945182|dist_kullbackleibler=0.9722980298125826|dist_bray=0.3345074243579159|correl_spearman=0.7691230338331463	F-OTU14->F-OTU21	-0.000922405	-0.032697	0.171086	0.767161	4.44089e-16	4.44089e-16	3.3116e-14	0.7007638391170665|0.9867252197551006|0.3367239021321803|0.7474248396652604	0.7489809330385504|1.0059024430846535|0.34196904387998267|0.7535356495936658	100.0|100.0|100.0|100.0	0.1752424305684684|0.3261824886947421|0.07775111067355697|0.08886932971413894	3.3116e-14
99604	correl_spearman|dist_bray|dist_kullbackleibler|correl_pearson	copresence	F-OTU14---F-OTU13	4	0.9010434926501397|0.3586425940621355|0.704097865427419|0.6640241686164298	correl_spearman=copresence|dist_bray=copresence|dist_kullbackleibler=copresence|correl_pearson=copresence	correl_spearman=3.605391235783628E-6|dist_bray=0.03996770500765234|dist_kullbackleibler=0.0|correl_pearson=0.012165948094243872	correl_spearman=0.9010434926501397|dist_bray=0.3586425940621355|dist_kullbackleibler=0.704097865427419|correl_pearson=0.6640241686164298	F-OTU14->F-OTU13	0.0244205	0.0355767	0.164464	0.901043	0	0	0	0.8873743362565101|0.3339396763005158|0.6503534460116136|0.7045801119370535	0.890715801615442|0.3406362346138059|0.6512830848135165|0.6877666795280368	100.0|100.0|100.0|100.0	0.0369820867484759|0.05131069237793325|0.14038513578645756|0.09589076077048432	0
99605	correl_spearman	copresence	F-OTU14---F-OTU12	1	0.807008	correl_spearman=copresence	correl_spearman=0.0019537397167260773	correl_spearman=0.8070079066319855	F-OTU14->F-OTU12	0.0197169	0.0180098	0.163443	0.807008	0.00195374	0.00195374	0.0289808	0.782481	0.796136	100	0.069876	0.0289808
99606	dist_kullbackleibler|correl_spearman	copresence	F-OTU14---F-OTU11	2	1.1943729810095802|0.8161950446469782	dist_kullbackleibler=copresence|correl_spearman=copresence	dist_kullbackleibler=6.661338147750939E-16|correl_spearman=0.002071165500812322	dist_kullbackleibler=1.1943729810095802|correl_spearman=0.8161950446469782	F-OTU14->F-OTU11	5.18335	5.03159	1.18479	1.19437	6.66134e-16	6.66134e-16	4.83599e-14	1.1376416697538603|0.7962110230265743	1.1338938051881056|0.8054669399459748	100.0|100.0	0.25586791640128365|0.07523881924561338	4.83599e-14
99607	dist_kullbackleibler|dist_bray|correl_spearman|correl_pearson	copresence	H-OTU1---H-OTU2	4	1.0246924077186441|0.36058170836558145|0.8084033613445379|0.5934423436358719	dist_kullbackleibler=copresence|dist_bray=copresence|correl_spearman=copresence|correl_pearson=copresence	dist_kullbackleibler=1.2510428881729041E-5|dist_bray=0.13323579303443944|correl_spearman=1.1669072732267693E-4|correl_pearson=0.15090292762674912	dist_kullbackleibler=1.0246924077186441|dist_bray=0.36058170836558145|correl_spearman=0.8084033613445379|correl_pearson=0.5934423436358719	H-OTU1->H-OTU2	3.68671	3.72985	0.755587	1.02469	1.25104e-05	1.25104e-05	0.00025544	0.9854200413343436|0.3556087066784049|0.7893456776223273|0.5355565793024547	0.9034259079797599|0.3495432276701184|0.783636158799556|0.5951228692541558	100.0|100.0|100.0|100.0	0.4107977521256404|0.08158227170452048|0.04295684590793076|0.2536363286308289	0.00025544
99608	dist_kullbackleibler|dist_bray|correl_pearson	copresence	H-OTU1---H-OTU40	3	1.4174338466357492|0.4184943213143324|0.5283651678109931	dist_kullbackleibler=copresence|dist_bray=copresence|correl_pearson=copresence	dist_kullbackleibler=5.434309948526561E-5|dist_bray=0.16819861336411712|correl_pearson=0.11920973788423356	dist_kullbackleibler=1.4174338466357492|dist_bray=0.4184943213143324|correl_pearson=0.5283651678109931	H-OTU1->H-OTU40	4.01657	3.9241	0.98692	1.41743	5.43431e-05	5.43431e-05	0.00102003	1.3939713912908949|0.40479976562404874|0.5433568095095133	1.3751523273211381|0.39762688280714154|0.5529960529081659	100.0|100.0|100.0	0.45916179889705394|0.07292792554495695|0.1852129753373787	0.00102003
99609	dist_bray|dist_kullbackleibler	copresence	B-OTU13---B-OTU59	2	0.3664112705734657|1.3559300966449332	dist_bray=copresence|dist_kullbackleibler=copresence	dist_bray=0.20979628695008756|dist_kullbackleibler=1.4574719431337257E-8	dist_bray=0.3664112705734657|dist_kullbackleibler=1.3559300966449332	B-OTU13->B-OTU59	0.568575	0.575484	0.0499656	0.366411	1.45747e-08	1.45747e-08	4.27307e-07	0.3592475872132226|1.2946887946950039	0.364656529343121|1.2988924413714664	100.0|100.0	0.06726169685944873|0.45965109679433497	4.27307e-07
99610	dist_kullbackleibler	copresence	B-OTU13---B-OTU51	1	1.27528	dist_kullbackleibler=copresence	dist_kullbackleibler=8.881784197001252E-16	dist_kullbackleibler=1.2752800892756104	B-OTU13->B-OTU51	5.10659	5.16268	1.21159	1.27528	8.88178e-16	8.88178e-16	6.41405e-14	1.21812	1.21861	100	0.23886	6.41405e-14
99611	dist_kullbackleibler	copresence	B-OTU13---B-OTU50	1	1.54357	dist_kullbackleibler=copresence	dist_kullbackleibler=9.107027354460229E-9	dist_kullbackleibler=1.5435654182396275	B-OTU13->B-OTU50	5.09784	4.74137	1.38518	1.54357	9.10703e-09	9.10703e-09	2.7343e-07	1.36823	1.45204	100	0.439131	2.7343e-07
99612	dist_kullbackleibler|dist_bray	copresence	B-OTU13---B-OTU49	2	1.1074927179384073|0.40821588064770276	dist_kullbackleibler=copresence|dist_bray=copresence	dist_kullbackleibler=1.3145040611561853E-13|dist_bray=0.22990350750151434	dist_kullbackleibler=1.1074927179384073|dist_bray=0.40821588064770276	B-OTU13->B-OTU49	4.40015	4.2409	1.07889	1.10749	1.3145e-13	1.3145e-13	7.80793e-12	1.0512879555949874|0.39720294624726377	1.0618729464959626|0.3999691548630859	100.0|100.0	0.20974710718128436|0.04672540729739266	7.80793e-12
99613	dist_bray|dist_kullbackleibler	copresence	B-OTU13---B-OTU47	2	0.390229088629636|0.9249896135939649	dist_bray=copresence|dist_kullbackleibler=copresence	dist_bray=0.22568994594489067|dist_kullbackleibler=0.0	dist_bray=0.390229088629636|dist_kullbackleibler=0.9249896135939649	B-OTU13->B-OTU47	0.552326	0.557373	0.0483441	0.390229	0	0	0	0.37515945576298726|0.8435392823882557	0.3815283161735521|0.8706668257473391	100.0|100.0	0.05534012020210108|0.18921820531893824	0
99614	dist_kullbackleibler|correl_spearman	copresence	B-OTU13---B-OTU36	2	1.3216709673259999|0.7204067321178119	dist_kullbackleibler=copresence|correl_spearman=copresence	dist_kullbackleibler=6.776645911088508E-11|correl_spearman=0.025319204550077523	dist_kullbackleibler=1.3216709673259999|correl_spearman=0.7204067321178119	B-OTU13->B-OTU36	4.91534	4.76467	1.30606	1.32167	6.77665e-11	6.77665e-11	2.86983e-09	1.1908666710165763|0.6951099391456423	1.2243606748642657|0.7182415929248818	100.0|100.0	0.33647108206386817|0.12095808263556984	2.86983e-09
99615	correl_pearson|dist_kullbackleibler|dist_bray	copresence	B-OTU13---B-OTU31	3	0.5698502306027068|1.0737356597583114|0.2990962472344182	correl_pearson=copresence|dist_kullbackleibler=copresence|dist_bray=copresence	correl_pearson=0.03465280860392128|dist_kullbackleibler=7.742265495380707E-9|dist_bray=0.13758837330789697	correl_pearson=0.5698502306027068|dist_kullbackleibler=1.0737356597583114|dist_bray=0.2990962472344182	B-OTU13->B-OTU31	0.013412	0.0214785	0.170384	0.56985	7.74227e-09	7.74227e-09	2.3399e-07	0.5841002699033081|1.0769019945928102|0.29641746680742914	0.5974217186715001|1.0052689655149871|0.2897454324577756	100.0|100.0|100.0	0.0987107176627098|0.43840532619824124|0.04420229581556777	2.3399e-07
99616	dist_bray|dist_kullbackleibler	copresence	B-OTU13---B-OTU30	2	0.412680652228093|1.5220841323838306	dist_bray=copresence|dist_kullbackleibler=copresence	dist_bray=0.2860426348837548|dist_kullbackleibler=1.1278965659222706E-5	dist_bray=0.412680652228093|dist_kullbackleibler=1.5220841323838306	B-OTU13->B-OTU30	0.553005	0.559556	0.052456	0.412681	1.1279e-05	1.1279e-05	0.000232022	0.40645043733498853|1.4603234150364555	0.3966955478138818|1.3899464576588851	100.0|100.0	0.06728617553590649|0.45006070230090217	0.000232022
99617	dist_kullbackleibler|dist_bray	copresence	B-OTU13---B-OTU28	2	0.7052977201028668|0.3308579388729007	dist_kullbackleibler=copresence|dist_bray=copresence	dist_kullbackleibler=0.0|dist_bray=0.22716805854204258	dist_kullbackleibler=0.7052977201028668|dist_bray=0.3308579388729007	B-OTU13->B-OTU28	3.98916	3.96424	0.961019	0.705298	0	0	0	0.6869862246226375|0.3221794322606083	0.7003297496120134|0.3271054049442198	100.0|100.0	0.15773635653900414|0.04630274528544752	0
99618	correl_pearson|correl_spearman|dist_kullbackleibler|dist_bray	copresence	B-OTU13---B-OTU27	4	0.6130353948500236|0.8285927776646073|0.4793275441029047|0.2909010719831643	correl_pearson=copresence|correl_spearman=copresence|dist_kullbackleibler=copresence|dist_bray=copresence	correl_pearson=0.015520108723368842|correl_spearman=3.6412559062032335E-4|dist_kullbackleibler=0.0|dist_bray=0.06836142905104037	correl_pearson=0.6130353948500236|correl_spearman=0.8285927776646073|dist_kullbackleibler=0.4793275441029047|dist_bray=0.2909010719831643	B-OTU13->B-OTU27	0.0217076	0.0281307	0.168613	0.613035	0	0	0	0.633029701105873|0.8071919214512095|0.44967607565247003|0.27518993599799724	0.6335457363561182|0.8109755118413766|0.4372756157286921|0.27621257775784847	100.0|100.0|100.0|100.0	0.08035601973193812|0.059044380752165455|0.08828387941139135|0.031813941327368506	0
99619	correl_spearman|dist_bray|dist_kullbackleibler|correl_pearson	copresence	B-OTU13---B-OTU25	4	0.7257816427694266|0.3186486057357595|0.6016902529702521|0.5051089483254675	correl_spearman=copresence|dist_bray=copresence|dist_kullbackleibler=copresence|correl_pearson=copresence	correl_spearman=0.013509557202079803|dist_bray=0.1567092336719127|dist_kullbackleibler=0.0|correl_pearson=0.06296731845083287	correl_spearman=0.7257816427694266|dist_bray=0.3186486057357595|dist_kullbackleibler=0.6016902529702521|correl_pearson=0.5051089483254675	B-OTU13->B-OTU25	-0.009128	-0.00364503	0.15837	0.725782	0	0	0	0.7024040688189922|0.30643452678738353|0.5720564199381379|0.52748528460832	0.7217539226340325|0.3115010777784761|0.5782132317666491|0.5309906047549803	100.0|100.0|100.0|100.0	0.10354200744533594|0.043135710124776044|0.13109556683746626|0.12073258675237108	0
99620	dist_kullbackleibler|dist_bray	copresence	B-OTU13---B-OTU21	2	0.9106973136465362|0.33593052877831553	dist_kullbackleibler=copresence|dist_bray=copresence	dist_kullbackleibler=2.1393997684526767E-12|dist_bray=0.2173754646153101	dist_kullbackleibler=0.9106973136465362|dist_bray=0.33593052877831553	B-OTU13->B-OTU21	4.13975	4.17767	0.91886	0.910697	2.1394e-12	2.1394e-12	1.08721e-10	0.8938137241563113|0.3395354879785784	0.903686177911312|0.34736800599326173	100.0|100.0	0.2195368490312558|0.06372092719013434	1.08721e-10
99621	dist_kullbackleibler	copresence	B-OTU13---B-OTU8	1	1.42846	dist_kullbackleibler=copresence	dist_kullbackleibler=6.448862488461771E-8	dist_kullbackleibler=1.428456826708698	B-OTU13->B-OTU8	4.36646	4.27952	1.06858	1.42846	6.44886e-08	6.44886e-08	1.735e-06	1.34752	1.34642	100	0.326884	1.735e-06
99622	dist_kullbackleibler	copresence	B-OTU13---B-OTU7	1	1.41684	dist_kullbackleibler=copresence	dist_kullbackleibler=2.423663492123751E-10	dist_kullbackleibler=1.4168381220408184	B-OTU13->B-OTU7	4.98586	4.82578	1.40665	1.41684	2.42366e-10	2.42366e-10	9.36763e-09	1.31921	1.30197	100	0.34706	9.36763e-09
99623	dist_bray|dist_kullbackleibler	copresence	B-OTU13---B-OTU6	2	0.38110802735694826|1.0183793206104292	dist_bray=copresence|dist_kullbackleibler=copresence	dist_bray=0.25505745147444137|dist_kullbackleibler=1.7376833305604578E-10	dist_bray=0.38110802735694826|dist_kullbackleibler=1.0183793206104292	B-OTU13->B-OTU6	0.535548	0.545455	0.0628965	0.381108	1.73768e-10	1.73768e-10	6.89097e-09	0.381559100558203|1.0074629570169067	0.38823348743957614|0.9844057584144938	100.0|100.0	0.05465830824330671|0.256162151306449	6.89097e-09
99624	correl_pearson|dist_kullbackleibler|dist_bray	copresence	B-OTU13---B-OTU3	3	0.7076172841493448|0.44376110089506476|0.257071769570707	correl_pearson=copresence|dist_kullbackleibler=copresence|dist_bray=copresence	correl_pearson=0.027058517867361076|dist_kullbackleibler=0.0|dist_bray=0.10887262681106424	correl_pearson=0.7076172841493448|dist_kullbackleibler=0.44376110089506476|dist_bray=0.257071769570707	B-OTU13->B-OTU3	-0.00868987	-0.020588	0.200533	0.707617	0	0	0	0.6741197974877285|0.4488595163355636|0.2563990272234318	0.6890031004389665|0.4376481528985817|0.25343944966920073	100.0|100.0|100.0	0.12569919166408947|0.11751138466663455|0.03875977436147914	0
99625	dist_kullbackleibler	copresence	B-OTU13---B-OTU2	1	1.62003	dist_kullbackleibler=copresence	dist_kullbackleibler=3.0081425498140746E-4	dist_kullbackleibler=1.6200335245661839	B-OTU13->B-OTU2	3.60878	3.58445	0.865908	1.62003	0.000300814	0.000300814	0.00508309	1.59037	1.60493	100	0.346106	0.00508309
99626	dist_kullbackleibler	copresence	B-OTU13---B-OTU1	1	1.51328	dist_kullbackleibler=copresence	dist_kullbackleibler=1.7160652566294843E-5	dist_kullbackleibler=1.5132783666394967	B-OTU13->B-OTU1	4.05591	3.9375	1.03455	1.51328	1.71607e-05	1.71607e-05	0.000342045	1.41793	1.47037	100	0.405482	0.000342045
99627	dist_kullbackleibler	copresence	B-OTU13---B-OTU18	1	1.29753	dist_kullbackleibler=copresence	dist_kullbackleibler=4.18554080283684E-13	dist_kullbackleibler=1.2975332403515978	B-OTU13->B-OTU18	4.9239	4.92707	1.09909	1.29753	4.18554e-13	4.18554e-13	2.30642e-11	1.25894	1.29603	100	0.26238	2.30642e-11
99628	dist_bray|correl_spearman|correl_pearson|dist_kullbackleibler	copresence	B-OTU13---B-OTU17	4	0.3262432267253015|0.7706435561722114|0.5589468068172818|0.8059162257083431	dist_bray=copresence|correl_spearman=copresence|correl_pearson=copresence|dist_kullbackleibler=copresence	dist_bray=0.11556410613628343|correl_spearman=0.00404829768849535|correl_pearson=0.0320587387915946|dist_kullbackleibler=0.0	dist_bray=0.3262432267253015|correl_spearman=0.7706435561722114|correl_pearson=0.5589468068172818|dist_kullbackleibler=0.8059162257083431	B-OTU13->B-OTU17	0.590195	0.594604	0.0597597	0.326243	0	0	0	0.31464586133778377|0.7505700455617378|0.6214468057515434|0.7419196998069428	0.31540805905394903|0.7591704175655074|0.5924110566884914|0.7369293229169838	100.0|100.0|100.0|100.0	0.05295157014752443|0.08439202779223143|0.11195779111408256|0.20162507935011298	0
99629	dist_kullbackleibler|correl_spearman	copresence	B-OTU13---B-OTU15	2	1.386412313414907|0.7293624776159869	dist_kullbackleibler=copresence|correl_spearman=copresence	dist_kullbackleibler=1.170675778539021E-10|correl_spearman=0.022951408193192413	dist_kullbackleibler=1.386412313414907|correl_spearman=0.7293624776159869	B-OTU13->B-OTU15	5.27744	4.93701	1.56523	1.38641	1.17068e-10	1.17068e-10	4.75232e-09	1.3009583677406746|0.7089378435434406	1.2951366265791666|0.7185808928283688	100.0|100.0	0.3937478463785468|0.1189249430320645	4.75232e-09
99630	dist_kullbackleibler|dist_bray|correl_pearson	copresence	B-OTU13---B-OTU14	3	1.2796067221475023|0.3191041693625474|0.6905165163240571	dist_kullbackleibler=copresence|dist_bray=copresence|correl_pearson=copresence	dist_kullbackleibler=1.2416714323393307E-9|dist_bray=0.12370016737618961|correl_pearson=0.01348264482053041	dist_kullbackleibler=1.2796067221475023|dist_bray=0.3191041693625474|correl_pearson=0.6905165163240571	B-OTU13->B-OTU14	5.15161	4.96418	1.11667	1.27961	1.24167e-09	1.24167e-09	4.35728e-08	1.3116504325974234|0.32550791232368703|0.6880998137386456	1.3167114560429862|0.3271077810347498|0.7020851710796463	100.0|100.0|100.0	0.4147530483423757|0.05990693078996579|0.0934945292965364	4.35728e-08
99631	dist_kullbackleibler|dist_bray	copresence	B-OTU13---B-OTU11	2	1.0264561599715292|0.3868574528605645	dist_kullbackleibler=copresence|dist_bray=copresence	dist_kullbackleibler=1.3815076860268505E-9|dist_bray=0.25706084712237454	dist_kullbackleibler=1.0264561599715292|dist_bray=0.3868574528605645	B-OTU13->B-OTU11	4.00845	3.93108	0.786844	1.02646	1.38151e-09	1.38151e-09	4.78678e-08	0.9848497271165418|0.3787846749641144	0.9576444136400732|0.3751051485623423	100.0|100.0	0.25866149508407227|0.05907095820164996	4.78678e-08
99632	dist_kullbackleibler|dist_bray	copresence	B-OTU13---B-OTU10	2	1.178940417251471|0.4042382672093615	dist_kullbackleibler=copresence|dist_bray=copresence	dist_kullbackleibler=8.87457907161604E-9|dist_bray=0.2974864967060501	dist_kullbackleibler=1.178940417251471|dist_bray=0.4042382672093615	B-OTU13->B-OTU10	3.75905	3.59737	0.97629	1.17894	8.87458e-09	8.87458e-09	2.67035e-07	1.1267182193517806|0.3990183911547074	1.1372921279371235|0.39958878699633077	100.0|100.0	0.21840340284549828|0.0459475312158927	2.67035e-07
99633	dist_kullbackleibler|correl_spearman|dist_bray	copresence	F-OTU11---F-OTU7	3	1.1389563638011742|0.8369550719207025|0.42651511519537866	dist_kullbackleibler=copresence|correl_spearman=copresence|dist_bray=copresence	dist_kullbackleibler=0.0|correl_spearman=0.00133112301991678|dist_bray=0.1459657718154349	dist_kullbackleibler=1.1389563638011742|correl_spearman=0.8369550719207025|dist_bray=0.42651511519537866	F-OTU11->F-OTU7	5.92333	5.94333	1.55554	1.13896	0	0	0	1.0361261770297114|0.8104473440272452|0.399658147355445	1.036505469040543|0.818514364045434|0.40595367415831574	100.0|100.0|100.0	0.2709390772715798|0.07028923836100225|0.07223881381600461	0
99634	correl_pearson|dist_bray|correl_spearman|dist_kullbackleibler	copresence	F-OTU11---F-OTU6	4	0.7572744370109905|0.23777673531070476|0.9237668161434974|0.3559294652619133	correl_pearson=copresence|dist_bray=copresence|correl_spearman=copresence|dist_kullbackleibler=copresence	correl_pearson=0.010146712825018778|dist_bray=0.05053397801388049|correl_spearman=2.5107243022459702E-5|dist_kullbackleibler=0.0	correl_pearson=0.7572744370109905|dist_bray=0.23777673531070476|correl_spearman=0.9237668161434974|dist_kullbackleibler=0.3559294652619133	F-OTU11->F-OTU6	0.0143508	-0.0206377	0.179152	0.757274	0	0	0	0.7602630689209761|0.23203033561265474|0.9077029366108111|0.33944933165876123	0.7583149725185285|0.23185421661126265|0.9170974435005974|0.3538202462578078	100.0|100.0|100.0|100.0	0.10329298797134005|0.04635391622540453|0.05089005298201664|0.10819422718175908	0
99635	correl_pearson|dist_kullbackleibler|dist_bray|correl_spearman	copresence	F-OTU11---F-OTU4	4	0.4957413248907664|0.8234552058821288|0.3446888138773624|0.8744746770831511	correl_pearson=copresence|dist_kullbackleibler=copresence|dist_bray=copresence|correl_spearman=copresence	correl_pearson=0.1250767734749853|dist_kullbackleibler=6.128431095930864E-14|dist_bray=0.10646726116120397|correl_spearman=6.006084527745426E-4	correl_pearson=0.4957413248907664|dist_kullbackleibler=0.8234552058821288|dist_bray=0.3446888138773624|correl_spearman=0.8744746770831511	F-OTU11->F-OTU4	0.0237673	0.00532559	0.15988	0.495741	6.12843e-14	6.12843e-14	3.78776e-12	0.5218935062524007|0.7656196118553861|0.3270591723576227|0.8574638481021474	0.5282895046413284|0.7757241508156978|0.32982784880834043|0.8592309795957797	100.0|100.0|100.0|100.0	0.1876294136105521|0.3116162617888964|0.0582150869117195|0.06329481060028318	3.78776e-12
99636	dist_kullbackleibler|dist_bray	copresence	F-OTU11---F-OTU2	2	0.9186688033359365|0.38356565175860535	dist_kullbackleibler=copresence|dist_bray=copresence	dist_kullbackleibler=3.3306690738754696E-16|dist_bray=0.1845346860403616	dist_kullbackleibler=0.9186688033359365|dist_bray=0.38356565175860535	F-OTU11->F-OTU2	4.22691	4.17709	0.969922	0.918669	3.33067e-16	3.33067e-16	2.511e-14	0.8897909447220058|0.37606529500367225	0.897239388210807|0.3749391961377715	100.0|100.0	0.17103574977864125|0.0458876085312923	2.511e-14
99637	dist_bray|correl_pearson|dist_kullbackleibler|correl_spearman	copresence	F-OTU11---F-OTU1	4	0.38592255771678174|0.4895227434314539|0.9480077060727639|0.7559540784268958	dist_bray=copresence|correl_pearson=copresence|dist_kullbackleibler=copresence|correl_spearman=copresence	dist_bray=0.15195132396677535|correl_pearson=0.061466707152942|dist_kullbackleibler=0.0|correl_spearman=0.01067001919128674	dist_bray=0.38592255771678174|correl_pearson=0.4895227434314539|dist_kullbackleibler=0.9480077060727639|correl_spearman=0.7559540784268958	F-OTU11->F-OTU1	0.588435	0.590284	0.0525681	0.385923	0	0	0	0.3772832682267311|0.5065950562145703|0.9225992455134866|0.7329549899539937	0.37192270107107817|0.5019275836153003|0.9024659740006367|0.7308149486149887	100.0|100.0|100.0|100.0	0.042181126674406114|0.07963748898512348|0.1727611051885241|0.079139807591553	0
99638	correl_spearman|dist_kullbackleibler	copresence	F-OTU11---F-OTU61	2	0.7409609578332218|1.2207840222117379	correl_spearman=copresence|dist_kullbackleibler=copresence	correl_spearman=0.009430549963215795|dist_kullbackleibler=0.0	correl_spearman=0.7409609578332218|dist_kullbackleibler=1.2207840222117379	F-OTU11->F-OTU61	0.00216277	0.0142547	0.166744	0.740961	0	0	0	0.723376502497751|1.1559260500619783	0.7373385779828554|1.1613199824986724	100.0|100.0	0.09432651326852273|0.19027135184111624	0
99639	dist_kullbackleibler|correl_spearman|dist_bray	mutualExclusion	E-OTU5---E-OTU45	3	20.807179856563884|-0.25235291683420275|0.9475990741543375	dist_kullbackleibler=mutualExclusion|correl_spearman=mutualExclusion|dist_bray=mutualExclusion	dist_kullbackleibler=2.0704926026349213E-5|correl_spearman=0.28475681728830093|dist_bray=0.46100248819386236	dist_kullbackleibler=20.807179856563884|correl_spearman=-0.25235291683420275|dist_bray=0.9475990741543375	E-OTU5->E-OTU45	9.55994	9.42048	2.67341	20.8072	2.07049e-05	2.07049e-05	0.000407009	18.683422952074224|-0.23890786353926594|0.9136900494234801	20.877614891177807|-0.21834659899699327|0.9479465460044054	100.0|100.0|100.0	4.952971338668808|0.18227421398826477|0.09015562041366397	0.000407009
99640	dist_kullbackleibler|correl_spearman|correl_pearson	copresence	E-OTU5---E-OTU35	3	1.3280059410818008|0.7851827234253043|0.5392234630216957	dist_kullbackleibler=copresence|correl_spearman=copresence|correl_pearson=copresence	dist_kullbackleibler=0.0|correl_spearman=0.005743325108572006|correl_pearson=0.04626681363102658	dist_kullbackleibler=1.3280059410818008|correl_spearman=0.7851827234253043|correl_pearson=0.5392234630216957	E-OTU5->E-OTU35	7.65246	7.41262	2.1419	1.32801	0	0	0	1.247743454520902|0.763841799348508|0.6667736630212276	1.2282686806420398|0.7735981050346088|0.6290199412333212	100.0|100.0|100.0	0.2444212871629409|0.08419800172741397|0.14680485853076647	0
99641	correl_spearman|dist_kullbackleibler|dist_bray	mutualExclusion	E-OTU5---E-OTU32	3	-0.5395325022131369|16.325508626888098|0.9230695175510331	correl_spearman=mutualExclusion|dist_kullbackleibler=mutualExclusion|dist_bray=mutualExclusion	correl_spearman=0.059136853586363|dist_kullbackleibler=4.6586309451868146E-5|dist_bray=0.27791894847954857	correl_spearman=-0.5395325022131369|dist_kullbackleibler=16.325508626888098|dist_bray=0.9230695175510331	E-OTU5->E-OTU32	0.0181473	0.00491436	0.16636	-0.539533	4.65863e-05	4.65863e-05	0.000878037	-0.5296734076393311|15.626124192701493|0.9074720622159395	-0.5474248472193793|15.87936589018502|0.9135355782216485	100.0|100.0|100.0	0.12299322346961579|2.749686760106408|0.037457275148493056	0.000878037
99642	dist_bray|dist_kullbackleibler|correl_pearson|correl_spearman	copresence	E-OTU5---E-OTU18	4	0.321755393721744|0.7692038612195363|0.6375974483955879|0.8550014009526479	dist_bray=copresence|dist_kullbackleibler=copresence|correl_pearson=copresence|correl_spearman=copresence	dist_bray=0.07477267009561572|dist_kullbackleibler=0.0|correl_pearson=0.010612244546717664|correl_spearman=2.524240232606445E-4	dist_bray=0.321755393721744|dist_kullbackleibler=0.7692038612195363|correl_pearson=0.6375974483955879|correl_spearman=0.8550014009526479	E-OTU5->E-OTU18	0.646001	0.650896	0.0599307	0.321755	0	0	0	0.31326273501875745|0.7038940759122286|0.6908860706996794|0.8379597530866323	0.31581215287936154|0.7094508082736728|0.6820799171605574|0.8458865545256085	100.0|100.0|100.0|100.0	0.05330802462276031|0.18803606597986267|0.09292759550158225|0.059366675951614406	0
99643	dist_kullbackleibler|correl_pearson	copresence	E-OTU5---H-OTU39	2	1.439066226506741|0.85475124223629	dist_kullbackleibler=copresence|correl_pearson=copresence	dist_kullbackleibler=6.328271240363392E-15|correl_pearson=0.09197116441986669	dist_kullbackleibler=1.439066226506741|correl_pearson=0.85475124223629	E-OTU5->H-OTU39	7.17518	6.75723	2.41481	1.43907	6.32827e-15	6.32827e-15	4.25638e-13	1.5168236921807676|0.6767586272247105	1.4822974706500571|0.8452704212921286	100.0|100.0	0.5387153442152847|0.28057592820260374	4.25638e-13
99644	correl_spearman|dist_kullbackleibler|dist_bray	mutualExclusion	E-OTU5---F-OTU32	3	-0.6333654576391313|13.147217774767908|0.9499856697908037	correl_spearman=mutualExclusion|dist_kullbackleibler=mutualExclusion|dist_bray=mutualExclusion	correl_spearman=0.023348203564057424|dist_kullbackleibler=3.662602284792982E-4|dist_bray=0.18651449871449	correl_spearman=-0.6333654576391313|dist_kullbackleibler=13.147217774767908|dist_bray=0.9499856697908037	E-OTU5->F-OTU32	0.00062272	0.0100744	0.196313	-0.633365	0.00036626	0.00036626	0.00611369	-0.6255777423249205|13.133794487428624|0.9424146249664538	-0.6444788672260917|13.166241642251206|0.9440967291509876	100.0|100.0|100.0	0.09911473562361191|2.0422315453077626|0.020435293735773664	0.00611369
99645	dist_kullbackleibler|dist_bray|correl_spearman|correl_pearson	mutualExclusion	E-OTU45---E-OTU8	4	15.632903549159137|0.948141298885544|-0.3788539136487713|-0.24621936826116558	dist_kullbackleibler=mutualExclusion|dist_bray=mutualExclusion|correl_spearman=mutualExclusion|correl_pearson=mutualExclusion	dist_kullbackleibler=8.146596289082542E-5|dist_bray=0.4021967971334697|correl_spearman=0.18470986741511042|correl_pearson=0.12292660430854618	dist_kullbackleibler=15.632903549159137|dist_bray=0.948141298885544|correl_spearman=-0.3788539136487713|correl_pearson=-0.24621936826116558	E-OTU45->E-OTU8	9.12833	8.36328	2.7055	15.6329	8.1466e-05	8.1466e-05	0.00149438	14.77606295723795|0.9237864833585994|-0.36569610583913525|-0.291518906321801	15.221961037595797|0.9491694147486609|-0.35305243126912483|-0.2855953231813928	100.0|100.0|100.0|100.0	2.2436481970688833|0.06517789331215024|0.17034327886945197|0.05626989337895572	0.00149438
99646	dist_kullbackleibler|correl_pearson	mutualExclusion	E-OTU45---E-OTU6	2	19.127540187631293|-0.2300976309892808	dist_kullbackleibler=mutualExclusion|correl_pearson=mutualExclusion	dist_kullbackleibler=1.0768778131953205E-4|correl_pearson=0.32066045996292414	dist_kullbackleibler=19.127540187631293|correl_pearson=-0.2300976309892808	E-OTU45->E-OTU6	8.75279	8.33684	2.29179	19.1275	0.000107688	0.000107688	0.00193401	17.092841445032555|-0.2078561793565634	18.95547858188183|-0.248316000185275	100.0|100.0	5.080096595378914|0.17372110706989702	0.00193401
99647	dist_bray|dist_kullbackleibler	mutualExclusion	E-OTU45---E-OTU2	2	0.9318742656142567|19.666277678722263	dist_bray=mutualExclusion|dist_kullbackleibler=mutualExclusion	dist_bray=0.45668005434751935|dist_kullbackleibler=1.175441338105987E-4	dist_bray=0.9318742656142567|dist_kullbackleibler=19.666277678722263	E-OTU45->E-OTU2	0.861685	0.86582	0.0498449	0.931874	0.000117544	0.000117544	0.00209778	0.8950114461977686|17.512115835694864	0.9315830544527004|19.657154619645993	100.0|100.0	0.09382207940607012|5.20057425580319	0.00209778
99648	dist_kullbackleibler|correl_pearson|dist_bray	mutualExclusion	E-OTU45---E-OTU1	3	20.387309290804755|-0.24726164587671987|0.9127341982116145	dist_kullbackleibler=mutualExclusion|correl_pearson=mutualExclusion|dist_bray=mutualExclusion	dist_kullbackleibler=1.2901058592529324E-5|correl_pearson=0.1591540971797487|dist_bray=0.4677969637645065	dist_kullbackleibler=20.387309290804755|correl_pearson=-0.24726164587671987|dist_bray=0.9127341982116145	E-OTU45->E-OTU1	8.67703	8.12631	2.24037	20.3873	1.29011e-05	1.29011e-05	0.000262974	18.231324337168754|-0.26521223731135046|0.879805983214372	20.30860391834652|-0.26808664987688435|0.9152382966706174	100.0|100.0|100.0	5.15602119115134|0.07483776718574152|0.09475070626636484	0.000262974
99649	dist_bray|dist_kullbackleibler	mutualExclusion	E-OTU45---E-OTU39	2	0.9565949942848063|20.864757743739595	dist_bray=mutualExclusion|dist_kullbackleibler=mutualExclusion	dist_bray=0.47618091752305736|dist_kullbackleibler=7.036406728857525E-4	dist_bray=0.9565949942848063|dist_kullbackleibler=20.864757743739595	E-OTU45->E-OTU39	0.914621	0.928033	0.0512217	0.956595	0.000703641	0.000703641	0.0111873	0.9304269345110238|18.888777785820075	0.9543101176336468|20.146992621271487	100.0|100.0	0.06999912193012109|3.9830738321384187	0.0111873
99650	correl_spearman|dist_kullbackleibler|dist_bray	mutualExclusion	E-OTU45---E-OTU35	3	-0.30210789423300843|20.949796200403828|0.9631506694526801	correl_spearman=mutualExclusion|dist_kullbackleibler=mutualExclusion|dist_bray=mutualExclusion	correl_spearman=0.22917398336400607|dist_kullbackleibler=2.9820433608784835E-4|dist_bray=0.4218194719970334	correl_spearman=-0.30210789423300843|dist_kullbackleibler=20.949796200403828|dist_bray=0.9631506694526801	E-OTU45->E-OTU35	-0.00661781	-0.00951442	0.17623	-0.302108	0.000298204	0.000298204	0.00504521	-0.28799108121416406|19.11128389507602|0.9405026802565395	-0.2808726623669026|20.58125655481744|0.9629376849733586	100.0|100.0|100.0	0.14396651566592786|4.045906762929297|0.06689061520205614	0.00504521
99651	dist_kullbackleibler|correl_spearman|dist_bray	mutualExclusion	E-OTU45---E-OTU31	3	20.21409463971242|-0.2870000892984627|0.9453775787774459	dist_kullbackleibler=mutualExclusion|correl_spearman=mutualExclusion|dist_bray=mutualExclusion	dist_kullbackleibler=1.0514968665220614E-5|correl_spearman=0.23576746278259275|dist_bray=0.4284287810232489	dist_kullbackleibler=20.21409463971242|correl_spearman=-0.2870000892984627|dist_bray=0.9453775787774459	E-OTU45->E-OTU31	9.84053	8.97775	3.19438	20.2141	1.0515e-05	1.0515e-05	0.000217283	18.38304856683198|-0.2782882375066668|0.9148436444501975	19.646635219130886|-0.2744252373137561|0.945338756463596	100.0|100.0|100.0	4.033158022781109|0.16681059408372126|0.07706090220667414	0.000217283
99652	dist_kullbackleibler|correl_pearson	mutualExclusion	E-OTU45---E-OTU28	2	17.235509971875857|-0.22695011360392184	dist_kullbackleibler=mutualExclusion|correl_pearson=mutualExclusion	dist_kullbackleibler=0.002701868712184252|correl_pearson=0.28520455673008716	dist_kullbackleibler=17.235509971875857|correl_pearson=-0.22695011360392184	E-OTU45->E-OTU28	9.12892	8.62087	2.42016	17.2355	0.00270187	0.00270187	0.0389415	15.222203563605959|-0.20388019990799566	17.114909728068376|-0.2461614080208879	100.0|100.0	4.797470240500426|0.15121663593915932	0.0389415
99653	dist_bray|dist_kullbackleibler	mutualExclusion	E-OTU45---E-OTU27	2	0.9360056505161749|18.142620201924046	dist_bray=mutualExclusion|dist_kullbackleibler=mutualExclusion	dist_bray=0.4553278500917426|dist_kullbackleibler=8.276730500367258E-5	dist_bray=0.9360056505161749|dist_kullbackleibler=18.142620201924046	E-OTU45->E-OTU27	0.871198	0.889117	0.0612517	0.936006	8.27673e-05	8.27673e-05	0.00151622	0.9040660889822822|16.737797586207137	0.939838649793574|17.95131458939517	100.0|100.0	0.08579976778202633|3.342867250150481	0.00151622
99654	dist_kullbackleibler|dist_bray	mutualExclusion	E-OTU45---E-OTU26	2	25.038006321430696|0.9260152861303158	dist_kullbackleibler=mutualExclusion|dist_bray=mutualExclusion	dist_kullbackleibler=1.2996722389968518E-5|dist_bray=0.4412650573069018	dist_kullbackleibler=25.038006321430696|dist_bray=0.9260152861303158	E-OTU45->E-OTU26	12.1	11.93	3.82279	25.038	1.29967e-05	1.29967e-05	0.00026419	22.42380413595895|0.9121777217227093	24.287664102179768|0.9264201104705903	100.0|100.0	6.024836289096752|0.05408337616421392	0.00026419
99655	correl_pearson|dist_kullbackleibler|dist_bray	mutualExclusion	E-OTU45---E-OTU25	3	-0.22360955328207172|18.6651839224096|0.9324923323841428	correl_pearson=mutualExclusion|dist_kullbackleibler=mutualExclusion|dist_bray=mutualExclusion	correl_pearson=0.178093398714823|dist_kullbackleibler=2.2052261373195492E-4|dist_bray=0.44665371482737193	correl_pearson=-0.22360955328207172|dist_kullbackleibler=18.6651839224096|dist_bray=0.9324923323841428	E-OTU45->E-OTU25	-0.00698733	-0.057694	0.170871	-0.22361	0.000220523	0.000220523	0.00382527	-0.24541739133334117|16.87088636699478|0.9008639837524823	-0.24623860702215364|18.401648412576794|0.9324480701303263	100.0|100.0|100.0	0.06677946712179893|4.265814760875547|0.08445022109613137	0.00382527
99656	dist_bray|dist_kullbackleibler|correl_spearman	mutualExclusion	E-OTU45---E-OTU21	3	0.9623202497501103|20.36638611527258|-0.3841667045386576	dist_bray=mutualExclusion|dist_kullbackleibler=mutualExclusion|correl_spearman=mutualExclusion	dist_bray=0.3632252703402594|dist_kullbackleibler=1.1596570346106283E-5|correl_spearman=0.1764750738093417	dist_bray=0.9623202497501103|dist_kullbackleibler=20.36638611527258|correl_spearman=-0.3841667045386576	E-OTU45->E-OTU21	0.866884	0.884602	0.0670532	0.96232	1.15966e-05	1.15966e-05	0.000238198	0.944357042027925|18.813618754240306|-0.3715839760089766	0.9635155366581775|20.022934904918397|-0.38891744474416057	100.0|100.0|100.0	0.04903824409394988|3.7504274598403953|0.15714078823870756	0.000238198
99657	dist_bray|dist_kullbackleibler	mutualExclusion	E-OTU45---E-OTU20	2	0.9308483092593608|19.373756646048324	dist_bray=mutualExclusion|dist_kullbackleibler=mutualExclusion	dist_bray=0.45371748847090254|dist_kullbackleibler=3.3440529800754515E-4	dist_bray=0.9308483092593608|dist_kullbackleibler=19.373756646048324	E-OTU45->E-OTU20	0.868812	0.884815	0.0549194	0.930848	0.000334405	0.000334405	0.00560241	0.9016644009771805|17.274904553943454	0.9321072436634763|19.102531992515743	100.0|100.0	0.07982817418833726|4.797520818628662	0.00560241
99658	dist_kullbackleibler|dist_bray	mutualExclusion	E-OTU45---E-OTU19	2	18.25820225994623|0.9625044403624348	dist_kullbackleibler=mutualExclusion|dist_bray=mutualExclusion	dist_kullbackleibler=0.0014049958383367533|dist_bray=0.41763335068534824	dist_kullbackleibler=18.25820225994623|dist_bray=0.9625044403624348	E-OTU45->E-OTU19	11.456	10.6903	3.77853	18.2582	0.001405	0.001405	0.0213016	16.84367971348253|0.9374244520979235	18.11609547101405|0.9633187308489574	100.0|100.0	3.251619988703937|0.06369744524978371	0.0213016
99659	dist_bray|dist_kullbackleibler|correl_spearman	mutualExclusion	E-OTU45---E-OTU15	3	0.9595496157519343|17.078195726603262|-0.27564500833674505	dist_bray=mutualExclusion|dist_kullbackleibler=mutualExclusion|correl_spearman=mutualExclusion	dist_bray=0.4030596495509736|dist_kullbackleibler=4.5574302630491115E-4|correl_spearman=0.28476427461557563	dist_bray=0.9595496157519343|dist_kullbackleibler=17.078195726603262|correl_spearman=-0.27564500833674505	E-OTU45->E-OTU15	0.882557	0.912865	0.087063	0.95955	0.000455743	0.000455743	0.00743549	0.9395080244570004|16.14653349773231|-0.26930670981485894	0.9600782226179583|16.897855930966937|-0.2668845160600768	100.0|100.0|100.0	0.05384250816502622|3.0420644203923968|0.171092917743542	0.00743549
99660	dist_kullbackleibler|correl_spearman|dist_bray	mutualExclusion	E-OTU45---E-OTU14	3	20.119251668641667|-0.24045573380713925|0.9392678338306059	dist_kullbackleibler=mutualExclusion|correl_spearman=mutualExclusion|dist_bray=mutualExclusion	dist_kullbackleibler=1.05717487111745E-4|correl_spearman=0.2769147956548337|dist_bray=0.44384826203921746	dist_kullbackleibler=20.119251668641667|correl_spearman=-0.24045573380713925|dist_bray=0.9392678338306059	E-OTU45->E-OTU14	10.5584	9.17806	3.96935	20.1193	0.000105717	0.000105717	0.00190111	18.283284309108748|-0.2325634963211053|0.9113176928493611	20.08515037345563|-0.21257206245368915|0.9414183060496268	100.0|100.0|100.0	4.347273962216997|0.17297016828481215|0.07908172677917694	0.00190111
99661	sim_mutInfo|correl_spearman	copresence	G-OTU41---G-OTU22	2	2.133274879664535|0.8980184204311796	sim_mutInfo=unknown|correl_spearman=copresence	sim_mutInfo=0.013882036856700752|correl_spearman=0.0011542878380585986	sim_mutInfo=2.133274879664535|correl_spearman=0.8980184204311796	G-OTU41->G-OTU22	0.636651	0.626826	0.0568735	2.13327	0.00115429	0.00115429	0.0177755	2.605805169590671|0.9407374240105492	2.8010829784318343|0.9588548993424231	100.0|100.0	0.8007109263750637|0.058805985952970576	0.0177755
99662	correl_spearman|sim_mutInfo	copresence	A-OTU70---A-OTU57	2	0.9617070580149852|1.9915676998932104	correl_spearman=copresence|sim_mutInfo=unknown	correl_spearman=6.55583896328471E-5|sim_mutInfo=0.07048636341090009	correl_spearman=0.9617070580149852|sim_mutInfo=1.9915676998932104	A-OTU70->A-OTU57	0.0707506	0.0709822	0.174682	0.961707	6.55584e-05	6.55584e-05	0.00122052	0.9243784487799366|1.5379914441586668	0.9384601940381646|1.6397776861142725	100.0|100.0	0.049822052005659756|0.7287568068783136	0.00122052
99663	correl_spearman|sim_mutInfo	copresence	A-OTU70---A-OTU43	2	0.9381878831752879|1.8201618679160063	correl_spearman=copresence|sim_mutInfo=unknown	correl_spearman=0.0015824627885007159|sim_mutInfo=0.07783005543615018	correl_spearman=0.9381878831752879|sim_mutInfo=1.8201618679160063	A-OTU70->A-OTU43	0.0729018	0.0635491	0.157585	0.938188	0.00158246	0.00158246	0.023756	0.8808179873094234|1.51414231120562	0.9023340490692712|1.6320845853940882	100.0|100.0	0.07494129145983763|0.72401612969769	0.023756
99664	correl_spearman|sim_mutInfo	copresence	A-OTU70---A-OTU41	2	0.9545515330007294|1.7656035106335932	correl_spearman=copresence|sim_mutInfo=unknown	correl_spearman=2.3779015522773506E-4|sim_mutInfo=0.06368077644386816	correl_spearman=0.9545515330007294|sim_mutInfo=1.7656035106335932	A-OTU70->A-OTU41	0.0822821	0.0890243	0.162416	0.954552	0.00023779	0.00023779	0.00408862	0.9052342217064812|1.575249961380355	0.9085205130301679|1.6695390968474788	100.0|100.0	0.05547112292084822|0.7247449742122782	0.00408862
99665	sim_mutInfo|correl_spearman	copresence	A-OTU70---A-OTU40	2	1.7955034045629965|0.9714114364390701	sim_mutInfo=unknown|correl_spearman=copresence	sim_mutInfo=0.0688766631802169|correl_spearman=1.0137623618433622E-4	sim_mutInfo=1.7955034045629965|correl_spearman=0.9714114364390701	A-OTU70->A-OTU40	0.285388	0.276184	0.0575329	1.7955	0.000101376	0.000101376	0.00183265	1.5548251730434668|0.9214899366982843	1.6242359523674492|0.9261019093622518	100.0|100.0	0.7315296536770806|0.05048572082737027	0.00183265
99666	sim_mutInfo|correl_spearman	copresence	A-OTU70---A-OTU37	2	1.7960149778582286|0.9306014582439514	sim_mutInfo=unknown|correl_spearman=copresence	sim_mutInfo=0.07606637590045529|correl_spearman=0.0018267219472670737	sim_mutInfo=1.7960149778582286|correl_spearman=0.9306014582439514	A-OTU70->A-OTU37	0.297215	0.29583	0.0630087	1.79601	0.00182672	0.00182672	0.0272144	1.5099429616925266|0.8745032197704602	1.5824584957165566|0.8838048204896083	100.0|100.0	0.7171616134436216|0.0743182658120893	0.0272144
99667	correl_spearman|sim_mutInfo	copresence	A-OTU70---A-OTU33	2	0.9407166914857334|2.0862115367187473	correl_spearman=copresence|sim_mutInfo=unknown	correl_spearman=0.0013013646332583617|sim_mutInfo=0.06860950722146242	correl_spearman=0.9407166914857334|sim_mutInfo=2.0862115367187473	A-OTU70->A-OTU33	0.0880704	0.102334	0.150798	0.940717	0.00130136	0.00130136	0.0198621	0.879557574586532|1.5488663024411693	0.8923637903171922|1.6925440148724062	100.0|100.0	0.0690919102244181|0.7179819678064123	0.0198621
99668	correl_spearman|sim_mutInfo	copresence	A-OTU70---A-OTU16	2	0.9634759662797432|1.797481160821338	correl_spearman=copresence|sim_mutInfo=unknown	correl_spearman=2.122950172445126E-5|sim_mutInfo=0.06958512088061797	correl_spearman=0.9634759662797432|sim_mutInfo=1.797481160821338	A-OTU70->A-OTU16	0.0895718	0.0776398	0.159902	0.963476	2.12295e-05	2.12295e-05	0.000416724	0.9374904517851733|1.554654954610133	0.9480296537804953|1.5851014559351877	100.0|100.0	0.04290241365671327|0.7291727628209524	0.000416724
99669	sim_mutInfo|correl_spearman	copresence	A-OTU57---A-OTU43	2	1.6741888440562884|0.91994846047094	sim_mutInfo=unknown|correl_spearman=copresence	sim_mutInfo=0.09156614286746012|correl_spearman=0.0015660803717340022	sim_mutInfo=1.6741888440562884|correl_spearman=0.91994846047094	A-OTU57->A-OTU43	0.295603	0.290629	0.0648338	1.67419	0.00156608	0.00156608	0.0235616	1.428003425728408|0.8703185416196071	1.5615803055562298|0.8808535858214924	100.0|100.0	0.7236546390866926|0.0748958775382924	0.0235616
99670	sim_mutInfo|correl_spearman	copresence	A-OTU57---A-OTU41	2	1.6612166533499284|0.9487016522030234	sim_mutInfo=unknown|correl_spearman=copresence	sim_mutInfo=0.0662270230427745|correl_spearman=3.398612491789521E-5	sim_mutInfo=1.6612166533499284|correl_spearman=0.9487016522030234	A-OTU57->A-OTU41	0.283634	0.277497	0.0659011	1.66122	3.39861e-05	3.39861e-05	0.00065129	1.556958866250908|0.9171539466561218	1.6362670789277571|0.924699810364618	100.0|100.0	0.7163030813397946|0.04599079008914034	0.00065129
99671	correl_spearman|sim_mutInfo	copresence	A-OTU57---A-OTU40	2	0.9315730021186683|1.6741888440562884	correl_spearman=copresence|sim_mutInfo=unknown	correl_spearman=0.0011560829714392096|sim_mutInfo=0.08815768525491846	correl_spearman=0.9315730021186683|sim_mutInfo=1.6741888440562884	A-OTU57->A-OTU40	0.0880952	0.11613	0.164708	0.931573	0.00115608	0.00115608	0.0177832	0.8854808696159563|1.4502964848454645	0.8926991465619647|1.5375694602918732	100.0|100.0	0.0684890527797921|0.7256043947064152	0.0177832
99672	correl_spearman|sim_mutInfo	copresence	A-OTU57---A-OTU32	2	0.9216164639135421|1.6311675224960487	correl_spearman=copresence|sim_mutInfo=unknown	correl_spearman=0.0030316746833078945|sim_mutInfo=0.08574731122881873	correl_spearman=0.9216164639135421|sim_mutInfo=1.6311675224960487	A-OTU57->A-OTU32	0.0691864	0.0619541	0.159527	0.921616	0.00303167	0.00303167	0.0431959	0.8670597111637021|1.4630057727651007	0.8875996567738695|1.5490054091215706	100.0|100.0	0.084526593787805|0.7250605694057709	0.0431959
99673	dist_kullbackleibler|correl_pearson	copresence	H-OTU14---H-OTU17	2	1.1443612340126084|0.5112556373985687	dist_kullbackleibler=copresence|correl_pearson=copresence	dist_kullbackleibler=1.1476649994546229E-4|correl_pearson=0.10384752678557424	dist_kullbackleibler=1.1443612340126084|correl_pearson=0.5112556373985687	H-OTU14->H-OTU17	3.09644	3.14062	0.603872	1.14436	0.000114766	0.000114766	0.00205845	1.122188745969006|0.48953154940978505	1.076956390759181|0.5204391686525087	100.0|100.0	0.28717535871247546|0.17991508925332406	0.00205845
99674	dist_kullbackleibler	copresence	H-OTU14---H-OTU13	1	1.27408	dist_kullbackleibler=copresence	dist_kullbackleibler=5.64959819657096E-4	dist_kullbackleibler=1.274076039847719	H-OTU14->H-OTU13	2.7948	2.82934	0.54362	1.27408	0.00056496	0.00056496	0.00908771	1.23907	1.21737	100	0.228296	0.00908771
99675	correl_pearson|dist_bray|dist_kullbackleibler	copresence	H-OTU17---H-OTU27	3	0.4699133767450467|0.38487144033901866|0.8606237857139543	correl_pearson=copresence|dist_bray=copresence|dist_kullbackleibler=copresence	correl_pearson=0.10827438278552276|dist_bray=0.2534272857183183|dist_kullbackleibler=0.0018527727939255945	correl_pearson=0.4699133767450467|dist_bray=0.38487144033901866|dist_kullbackleibler=0.8606237857139543	H-OTU17->H-OTU27	0.0291477	0.00231617	0.19146	0.469913	0.00185277	0.00185277	0.0275726	0.4709701020132532|0.3746658827327431|0.8442610706253607	0.4840673560479396|0.372872189806518|0.8506620645201337	100.0|100.0|100.0	0.12782890360205015|0.03468228715157708|0.16914184864087994	0.0275726
99676	dist_bray|dist_kullbackleibler	copresence	H-OTU37---H-OTU4	2	0.42678595702134503|1.3599259983065937	dist_bray=copresence|dist_kullbackleibler=copresence	dist_bray=0.21059387615560954|dist_kullbackleibler=1.2033573434155898E-5	dist_bray=0.42678595702134503|dist_kullbackleibler=1.3599259983065937	H-OTU37->H-OTU4	0.656046	0.666779	0.0600711	0.426786	1.20336e-05	1.20336e-05	0.00024607	0.4065730265013518|1.2221356856532553	0.41900049351665913|1.3442372861893601	100.0|100.0	0.09619297092260963|0.5069570033099108	0.00024607
99677	dist_kullbackleibler|correl_pearson|dist_bray	copresence	H-OTU37---H-OTU2	3	1.178477729090132|0.5995546984514727|0.39473568239445656	dist_kullbackleibler=copresence|correl_pearson=copresence|dist_bray=copresence	dist_kullbackleibler=1.1011443601383064E-7|correl_pearson=0.11191952597034288|dist_bray=0.1982640812906009	dist_kullbackleibler=1.178477729090132|correl_pearson=0.5995546984514727|dist_bray=0.39473568239445656	H-OTU37->H-OTU2	4.13925	3.94497	1.04629	1.17848	1.10114e-07	1.10114e-07	2.8724e-06	1.2016558074745782|0.5472446511778014|0.40245065460946255	1.1612305615357106|0.5596875522413982|0.4010059380804267	100.0|100.0|100.0	0.3214320926021312|0.22260426026996571|0.08716683209996569	2.8724e-06
99678	correl_pearson|dist_bray|dist_kullbackleibler	copresence	H-OTU37---H-OTU1	3	0.5357575037848639|0.4115634960499258|1.3808823546754978	correl_pearson=copresence|dist_bray=copresence|dist_kullbackleibler=copresence	correl_pearson=0.14202959930197595|dist_bray=0.23184550444507335|dist_kullbackleibler=4.21315561149882E-6	correl_pearson=0.5357575037848639|dist_bray=0.4115634960499258|dist_kullbackleibler=1.3808823546754978	H-OTU37->H-OTU1	0.00322946	-0.0373297	0.18705	0.535758	4.21316e-06	4.21316e-06	9.11809e-05	0.5040427314008302|0.4235573023201687|1.377059294806349	0.5095402462713576|0.41972995843934263|1.3493695047762373	100.0|100.0|100.0	0.2185616140524737|0.08993224333276535|0.38884699215479435	9.11809e-05
99679	correl_pearson|dist_kullbackleibler|dist_bray|correl_spearman	copresence	H-OTU37---H-OTU40	4	0.46871338190951806|1.1651154754187507|0.3687066061141655|0.737988513797451	correl_pearson=copresence|dist_kullbackleibler=copresence|dist_bray=copresence|correl_spearman=copresence	correl_pearson=0.13464557010666717|dist_kullbackleibler=2.3884968336496115E-7|dist_bray=0.18587661230874852|correl_spearman=0.014434656693465997	correl_pearson=0.46871338190951806|dist_kullbackleibler=1.1651154754187507|dist_bray=0.3687066061141655|correl_spearman=0.737988513797451	H-OTU37->H-OTU40	-0.00555681	-0.0230113	0.149621	0.468713	2.3885e-07	2.3885e-07	5.9695e-06	0.5002614993193117|1.1252142341364129|0.3732243259621175|0.7331146751509974	0.4775541478675671|1.132405161832755|0.38441867391873685|0.7466441750316108	100.0|100.0|100.0|100.0	0.2096540046563331|0.3892966869211683|0.08788203970199432|0.10564229183658852	5.9695e-06
99680	dist_bray|dist_kullbackleibler|correl_pearson	copresence	H-OTU37---H-OTU29	3	0.38466313339715674|1.3740012640816641|0.47379178604833844	dist_bray=copresence|dist_kullbackleibler=copresence|correl_pearson=copresence	dist_bray=0.20862211810405973|dist_kullbackleibler=3.5090375947610664E-4|correl_pearson=0.16860946560369866	dist_bray=0.38466313339715674|dist_kullbackleibler=1.3740012640816641|correl_pearson=0.47379178604833844	H-OTU37->H-OTU29	0.632451	0.635491	0.0567492	0.384663	0.000350904	0.000350904	0.0058645	0.38759432510841857|1.3420222733982434|0.47555820267999344	0.3810750153398883|1.3374143010208281|0.47506013064862185	100.0|100.0|100.0	0.09110800265610086|0.5952953702106307|0.24718393741164568	0.0058645
99681	dist_bray|dist_kullbackleibler|correl_pearson	copresence	H-OTU37---H-OTU19	3	0.37656024099178564|1.1584222482966413|0.6200102778151614	dist_bray=copresence|dist_kullbackleibler=copresence|correl_pearson=copresence	dist_bray=0.1479382944018719|dist_kullbackleibler=1.1179043246656306E-9|correl_pearson=0.07195633785484845	dist_bray=0.37656024099178564|dist_kullbackleibler=1.1584222482966413|correl_pearson=0.6200102778151614	H-OTU37->H-OTU19	0.6725	0.688562	0.0774663	0.37656	1.1179e-09	1.1179e-09	3.96351e-08	0.38791680014664887|1.1475317237744027|0.6095001809748025	0.3876897667471686|1.116028237434282|0.6182721765143675	100.0|100.0|100.0	0.07411757264526021|0.32877964089769035|0.1658109942969506	3.96351e-08
99682	dist_bray|correl_pearson|dist_kullbackleibler|correl_spearman	copresence	H-OTU37---H-OTU16	4	0.27682758736184443|0.7744158513943943|0.5369249394584388|0.8962812543864828	dist_bray=copresence|correl_pearson=copresence|dist_kullbackleibler=copresence|correl_spearman=copresence	dist_bray=0.04676618921844711|correl_pearson=0.008697210368046604|dist_kullbackleibler=0.0|correl_spearman=1.347095314074842E-6	dist_bray=0.27682758736184443|correl_pearson=0.7744158513943943|dist_kullbackleibler=0.5369249394584388|correl_spearman=0.8962812543864828	H-OTU37->H-OTU16	0.668617	0.675036	0.0678938	0.276828	0	0	0	0.2814437910194375|0.7629225642719311|0.5330388229141906|0.8857507611672035	0.2877926404310246|0.7719636311049107|0.5281029267266459|0.8893726022986571	100.0|100.0|100.0|100.0	0.05329881293112991|0.09919117268476393|0.14914805908051296|0.036698774868815995	0
99683	correl_pearson|dist_kullbackleibler|dist_bray	copresence	H-OTU5---E-OTU29	3	0.6990737527481149|1.211380124201321|0.3483128432478164	correl_pearson=copresence|dist_kullbackleibler=copresence|dist_bray=copresence	correl_pearson=0.027379754524962663|dist_kullbackleibler=5.9238044879617036E-5|dist_bray=0.18342166797516235	correl_pearson=0.6990737527481149|dist_kullbackleibler=1.211380124201321|dist_bray=0.3483128432478164	H-OTU5->E-OTU29	0.0277129	0.0169134	0.171149	0.699074	5.9238e-05	5.9238e-05	0.00110736	0.6852721901579357|1.2212700558485547|0.34216255398417483	0.6973577324501724|1.1605985051701642|0.34072432549559367	100.0|100.0|100.0	0.11719654157927736|0.3845997746447942|0.05850713098513563	0.00110736
99684	dist_kullbackleibler	copresence	H-OTU5---E-OTU17	1	1.43884	dist_kullbackleibler=copresence	dist_kullbackleibler=0.0021991736016769847	dist_kullbackleibler=1.4388423180489822	H-OTU5->E-OTU17	2.98469	2.88017	0.670128	1.43884	0.00219917	0.00219917	0.0321351	1.41662	1.43119	100	0.303127	0.0321351
99685	dist_bray|correl_pearson|dist_kullbackleibler	copresence	H-OTU5---H-OTU102	3	0.34187899980380865|0.5022126326845903|0.9194344881122751	dist_bray=copresence|correl_pearson=copresence|dist_kullbackleibler=copresence	dist_bray=0.2283625909298932|correl_pearson=0.15072519759730296|dist_kullbackleibler=6.512673174696726E-4	dist_bray=0.34187899980380865|correl_pearson=0.5022126326845903|dist_kullbackleibler=0.9194344881122751	H-OTU5->H-OTU102	0.516321	0.512264	0.0528	0.341879	0.000651267	0.000651267	0.0104028	0.335128629300197|0.4934307593386897|0.89538856218709	0.3303036926957896|0.5344454463252117|0.8850282044529774	100.0|100.0|100.0	0.05927091201412885|0.20170326047042036|0.2576464698266204	0.0104028
99686	dist_kullbackleibler	copresence	H-OTU5---H-OTU38	1	1.40126	dist_kullbackleibler=copresence	dist_kullbackleibler=0.0027645578185551134	dist_kullbackleibler=1.4012630600504896	H-OTU5->H-OTU38	3.07244	3.00684	0.642651	1.40126	0.00276456	0.00276456	0.0397199	1.36677	1.37857	100	0.377944	0.0397199
99687	correl_pearson|dist_kullbackleibler|dist_bray	copresence	E-OTU11---H-OTU10	3	0.5278313687409294|1.261657720502613|0.4055111986903941	correl_pearson=copresence|dist_kullbackleibler=copresence|dist_bray=copresence	correl_pearson=0.0355465788006149|dist_kullbackleibler=2.591953965236371E-6|dist_bray=0.21636186788045042	correl_pearson=0.5278313687409294|dist_kullbackleibler=1.261657720502613|dist_bray=0.4055111986903941	E-OTU11->H-OTU10	-0.00892615	-0.0269169	0.157803	0.527831	2.59195e-06	2.59195e-06	5.74788e-05	0.5756154670371989|1.175441013953008|0.3843367212117449	0.5854015393910987|1.1674012577260253|0.38374443453520807	100.0|100.0|100.0	0.10488980427980739|0.2946572405066549|0.07229089588842781	5.74788e-05
99688	correl_spearman|correl_pearson|dist_kullbackleibler|dist_bray	copresence	E-OTU11---E-OTU8	4	0.7759333212281464|0.755676821164816|0.785873876721087|0.23504050798520293	correl_spearman=copresence|correl_pearson=copresence|dist_kullbackleibler=copresence|dist_bray=copresence	correl_spearman=0.007506254683549485|correl_pearson=0.002823582803836655|dist_kullbackleibler=3.384562876418418E-5|dist_bray=0.0787346547281973	correl_spearman=0.7759333212281464|correl_pearson=0.755676821164816|dist_kullbackleibler=0.785873876721087|dist_bray=0.23504050798520293	E-OTU11->E-OTU8	0.0275453	0.0356468	0.166596	0.775933	3.38456e-05	3.38456e-05	0.000649505	0.7641667896568007|0.7536459670534096|0.7832728988733655|0.23101355844889704	0.7594615852560798|0.7531243441312272|0.7337294794703881|0.23015955782135722	100.0|100.0|100.0|100.0	0.09173477934247329|0.0667602240427804|0.4741329288427212|0.0369074816975754	0.000649505
99689	dist_kullbackleibler|dist_bray	copresence	E-OTU11---E-OTU7	2	0.999531387659286|0.3256473129837435	dist_kullbackleibler=copresence|dist_bray=copresence	dist_kullbackleibler=8.376628779505069E-8|dist_bray=0.20825353287684345	dist_kullbackleibler=0.999531387659286|dist_bray=0.3256473129837435	E-OTU11->E-OTU7	3.87219	3.95169	0.865692	0.999531	8.37663e-08	8.37663e-08	2.22313e-06	0.9668526262029201|0.32294562770666113	0.9769953932691509|0.3277318418066091	100.0|100.0	0.3083406229165283|0.053179355486607925	2.22313e-06
99690	dist_bray|correl_pearson|dist_kullbackleibler	copresence	E-OTU11---E-OTU6	3	0.27499288943013|0.5693110930523543|0.8433847237175657	dist_bray=copresence|correl_pearson=copresence|dist_kullbackleibler=copresence	dist_bray=0.16411369778429452|correl_pearson=0.06677132927633322|dist_kullbackleibler=6.665861161714304E-6	dist_bray=0.27499288943013|correl_pearson=0.5693110930523543|dist_kullbackleibler=0.8433847237175657	E-OTU11->E-OTU6	0.471195	0.472189	0.0441235	0.274993	6.66586e-06	6.66586e-06	0.000140928	0.2675240601184011|0.5817913918800838|0.8090706242681216	0.26996846264877683|0.5884568790207383|0.7648138579455933	100.0|100.0|100.0	0.04339658869648388|0.12584448281085522|0.32342124065030375	0.000140928
99691	correl_pearson|dist_bray|dist_kullbackleibler|correl_spearman	copresence	E-OTU11---E-OTU4	4	0.8587983226547582|0.16628580131771742|0.354285311334199|0.8392519457443266	correl_pearson=copresence|dist_bray=copresence|dist_kullbackleibler=copresence|correl_spearman=copresence	correl_pearson=0.0018813222511164795|dist_bray=0.023910483411456518|dist_kullbackleibler=1.4921397450962104E-13|correl_spearman=0.002368789758104617	correl_pearson=0.8587983226547582|dist_bray=0.16628580131771742|dist_kullbackleibler=0.354285311334199|correl_spearman=0.8392519457443266	E-OTU11->E-OTU4	0.0715088	0.086069	0.178101	0.858798	1.49214e-13	1.49214e-13	8.74942e-12	0.8525366998877318|0.1627483174061264|0.33463422803306486|0.8312729758795825	0.865973794268618|0.16458841492485804|0.31656410910680266|0.8431380811911786	100.0|100.0|100.0|100.0	0.07266325363794555|0.02443865508553975|0.18510456372170256|0.08484957852738773	8.74942e-12
99692	dist_bray|dist_kullbackleibler	copresence	E-OTU11---E-OTU3	2	0.30657625105135056|0.6844145365053028	dist_bray=copresence|dist_kullbackleibler=copresence	dist_bray=0.17828091376690125|dist_kullbackleibler=3.863251940572354E-10	dist_bray=0.30657625105135056|dist_kullbackleibler=0.6844145365053028	E-OTU11->E-OTU3	0.475114	0.481786	0.0485596	0.306576	3.86325e-10	3.86325e-10	1.4483e-08	0.2971058115406857|0.6518910960752496	0.2947347078361726|0.6266662897096944	100.0|100.0	0.03728037484473769|0.15316606688352966	1.4483e-08
99693	dist_kullbackleibler|dist_bray	copresence	E-OTU11---E-OTU2	2	1.1212744373467798|0.38428262590943596	dist_kullbackleibler=copresence|dist_bray=copresence	dist_kullbackleibler=1.3358114614447913E-9|dist_bray=0.24997965473011097	dist_kullbackleibler=1.1212744373467798|dist_bray=0.38428262590943596	E-OTU11->E-OTU2	4.15017	4.04768	0.921684	1.12127	1.33581e-09	1.33581e-09	4.64017e-08	1.0847218775937402|0.3725416010139541	1.0822606013075693|0.3688743182939716	100.0|100.0	0.2653794759031053|0.05428842065198498	4.64017e-08
99694	correl_pearson|dist_bray|dist_kullbackleibler|correl_spearman	copresence	E-OTU11---E-OTU1	4	0.610621262500374|0.2730975575028396|0.6561938428678865|0.7375315214345756	correl_pearson=copresence|dist_bray=copresence|dist_kullbackleibler=copresence|correl_spearman=copresence	correl_pearson=0.023352265111597825|dist_bray=0.15224995655799245|dist_kullbackleibler=2.4039124024710645E-9|correl_spearman=0.01508957807153033	correl_pearson=0.610621262500374|dist_bray=0.2730975575028396|dist_kullbackleibler=0.6561938428678865|correl_spearman=0.7375315214345756	E-OTU11->E-OTU1	0.0521853	0.0384766	0.155653	0.610621	2.40391e-09	2.40391e-09	7.94797e-08	0.6249603560722904|0.262087164340235|0.6416063452781302|0.725145049444167	0.6248888601325855|0.2607674889803682|0.6222667790283485|0.7319795636365262	100.0|100.0|100.0|100.0	0.0829300343441538|0.03848747166357186|0.22837063578358188|0.09121434587720717	7.94797e-08
99695	dist_kullbackleibler|correl_pearson|correl_spearman|dist_bray	mutualExclusion	E-OTU11---E-OTU45	4	15.669634309349892|-0.2640109083841551|-0.3120357157515851|0.9381296567837724	dist_kullbackleibler=mutualExclusion|correl_pearson=mutualExclusion|correl_spearman=mutualExclusion|dist_bray=mutualExclusion	dist_kullbackleibler=2.570234083982825E-4|correl_pearson=0.10418319144992216|correl_spearman=0.20614739969758444|dist_bray=0.4238244406281899	dist_kullbackleibler=15.669634309349892|correl_pearson=-0.2640109083841551|correl_spearman=-0.3120357157515851|dist_bray=0.9381296567837724	E-OTU11->E-OTU45	8.76844	8.13565	2.50917	15.6696	0.000257023	0.000257023	0.00440277	14.747000791291406|-0.30420546348874494|-0.31223832013679487|0.9080366788226186	15.492043546101044|-0.3100614104701175|-0.2963704378545534|0.9408269760443897	100.0|100.0|100.0|100.0	2.9627915611950444|0.059249844592658044|0.14745777598742146|0.08175482264698196	0.00440277
99696	correl_pearson|dist_bray|dist_kullbackleibler	copresence	E-OTU11---E-OTU31	3	0.5486069476073913|0.33463435394165064|1.0650729060629283	correl_pearson=copresence|dist_bray=copresence|dist_kullbackleibler=copresence	correl_pearson=0.02804313157787286|dist_bray=0.15097067153547383|dist_kullbackleibler=1.6634441935003963E-8	correl_pearson=0.5486069476073913|dist_bray=0.33463435394165064|dist_kullbackleibler=1.0650729060629283	E-OTU11->E-OTU31	0.0162851	-0.000760439	0.169905	0.548607	1.66344e-08	1.66344e-08	4.81521e-07	0.5619314640826011|0.3282865820429194|1.073509873964181	0.5621424295262281|0.32949951249559944|0.9907794490514651	100.0|100.0|100.0	0.0815811553257362|0.041351544869861256|0.3765125827398901	4.81521e-07
99697	correl_pearson|dist_kullbackleibler	copresence	E-OTU11---H-OTU4	2	0.6201556293374392|1.5371738057320612	correl_pearson=copresence|dist_kullbackleibler=copresence	correl_pearson=0.08797995389162944|dist_kullbackleibler=6.204791053399106E-6	correl_pearson=0.6201556293374392|dist_kullbackleibler=1.5371738057320612	E-OTU11->H-OTU4	-0.00384187	-0.00541117	0.157886	0.620156	6.20479e-06	6.20479e-06	0.000131994	0.5564998477982668|1.5168745600337377	0.5856014160358262|1.4870602577024035	100.0|100.0	0.17144228358426733|0.3049674352569975	0.000131994
99698	dist_kullbackleibler|correl_pearson	copresence	E-OTU11---H-OTU1	2	1.5178142210247745|0.562757227949431	dist_kullbackleibler=copresence|correl_pearson=copresence	dist_kullbackleibler=0.0015441042769357427|correl_pearson=0.11898508840388655	dist_kullbackleibler=1.5178142210247745|correl_pearson=0.562757227949431	E-OTU11->H-OTU1	3.27792	3.17189	0.774479	1.51781	0.0015441	0.0015441	0.023282	1.513775961067236|0.5086172601861114	1.4750272198434717|0.5250540627716185	100.0|100.0	0.35549527550971555|0.17523586502454017	0.023282
99699	dist_kullbackleibler|dist_bray|correl_pearson	copresence	E-OTU11---E-OTU28	3	0.8478201939711129|0.30205463026635637|0.5298957695277244	dist_kullbackleibler=copresence|dist_bray=copresence|correl_pearson=copresence	dist_kullbackleibler=1.1142670941488575E-7|dist_bray=0.20959689644212265|correl_pearson=0.08674902181093891	dist_kullbackleibler=0.8478201939711129|dist_bray=0.30205463026635637|correl_pearson=0.5298957695277244	E-OTU11->E-OTU28	3.55269	3.43828	0.7928	0.84782	1.11427e-07	1.11427e-07	2.90111e-06	0.8436427480579277|0.3040959940603105|0.5118826511652163	0.8067389293301217|0.3017815038897788|0.5251263196712488	100.0|100.0|100.0	0.2735967820762356|0.04682252344464438|0.13817789016797494	2.90111e-06
99700	dist_kullbackleibler|dist_bray|correl_pearson	copresence	E-OTU11---E-OTU25	3	0.9850213094613801|0.2678800716255806|0.6997052314045522	dist_kullbackleibler=copresence|dist_bray=copresence|correl_pearson=copresence	dist_kullbackleibler=1.606306755397302E-5|dist_bray=0.14186398671794276|correl_pearson=0.012682221822023276	dist_kullbackleibler=0.9850213094613801|dist_bray=0.2678800716255806|correl_pearson=0.6997052314045522	E-OTU11->E-OTU25	3.86136	3.87645	0.764045	0.985021	1.60631e-05	1.60631e-05	0.000320817	0.9966641569159783|0.26974850101852316|0.6880208807093754	0.8833873116019614|0.2627797579751795|0.6947582448171525	100.0|100.0|100.0	0.474699309832905|0.04653713375126825|0.08788037099584745	0.000320817
99701	dist_kullbackleibler|correl_pearson|dist_bray	copresence	E-OTU11---E-OTU20	3	1.2090609221121151|0.5357607819529463|0.41669851990127094	dist_kullbackleibler=copresence|correl_pearson=copresence|dist_bray=copresence	dist_kullbackleibler=1.5131661479372838E-9|correl_pearson=0.13151709460623934|dist_bray=0.19721468705252043	dist_kullbackleibler=1.2090609221121151|correl_pearson=0.5357607819529463|dist_bray=0.41669851990127094	E-OTU11->E-OTU20	4.1546	4.19716	1.06113	1.20906	1.51317e-09	1.51317e-09	5.19054e-08	1.1913929675773307|0.4835623349539786|0.39801895684445127	1.1893918084192336|0.5223845582558437|0.3970551651119195	100.0|100.0|100.0	0.24968441851449127|0.18397891583205123|0.04190106616935981	5.19054e-08
99702	dist_bray|dist_kullbackleibler	copresence	E-OTU11---E-OTU14	2	0.3846005303549951|1.4818197436050053	dist_bray=copresence|dist_kullbackleibler=copresence	dist_bray=0.21800406767022462|dist_kullbackleibler=5.141443025769021E-7	dist_bray=0.3846005303549951|dist_kullbackleibler=1.4818197436050053	E-OTU11->E-OTU14	0.565814	0.572662	0.0499206	0.384601	5.14144e-07	5.14144e-07	1.24419e-05	0.3807052429781626|1.46938439448165	0.37003871618367706|1.3851824026978765	100.0|100.0	0.05647205501483504|0.47108881069824093	1.24419e-05
99703	dist_kullbackleibler	copresence	E-OTU11---E-OTU13	1	1.61839	dist_kullbackleibler=copresence	dist_kullbackleibler=1.5163542202656366E-5	dist_kullbackleibler=1.6183942433649556	E-OTU11->E-OTU13	3.8574	3.87895	0.887935	1.61839	1.51635e-05	1.51635e-05	0.000303736	1.59105	1.56394	100	0.29524	0.000303736
99704	dist_kullbackleibler|dist_bray	copresence	E-OTU11---E-OTU10	2	1.1419930751879557|0.3496667594139562	dist_kullbackleibler=copresence|dist_bray=copresence	dist_kullbackleibler=7.104473673077427E-4|dist_bray=0.24581238520228532	dist_kullbackleibler=1.1419930751879557|dist_bray=0.3496667594139562	E-OTU11->E-OTU10	3.14264	3.11722	0.719906	1.14199	0.000710447	0.000710447	0.0112825	1.1179914034964051|0.3406258064769043	1.0535745035857569|0.33824319553524707	100.0|100.0	0.4027329107745696|0.03633794175989411	0.0112825
99705	correl_pearson|correl_spearman|dist_kullbackleibler|dist_bray	copresence	H-OTU10---H-OTU8	4	0.5613286564976774|0.7904761904761906|0.7863777450286402|0.3630620403190128	correl_pearson=copresence|correl_spearman=copresence|dist_kullbackleibler=copresence|dist_bray=copresence	correl_pearson=0.02934805345638214|correl_spearman=9.536121537153663E-4|dist_kullbackleibler=9.587663996057927E-12|dist_bray=0.1155042460573914	correl_pearson=0.5613286564976774|correl_spearman=0.7904761904761906|dist_kullbackleibler=0.7863777450286402|dist_bray=0.3630620403190128	H-OTU10->H-OTU8	0.0113785	-0.0700428	0.199273	0.561329	9.58766e-12	9.58766e-12	4.39974e-10	0.644142915853736|0.7763863080616438|0.6961169449737952|0.3316306973176808	0.6548019611372187|0.7781054602743849|0.6856763730507065|0.32378516666628776	100.0|100.0|100.0|100.0	0.11203348234727133|0.061792380865338926|0.19903562124858484|0.06795964737131978	4.39974e-10
99706	dist_bray|correl_spearman|dist_kullbackleibler|correl_pearson	copresence	H-OTU10---H-OTU4	4	0.34904705718459705|0.7358543417366947|0.6961394233962144|0.6612765468796491	dist_bray=copresence|correl_spearman=copresence|dist_kullbackleibler=copresence|correl_pearson=copresence	dist_bray=0.04520712344926914|correl_spearman=0.016512097848326412|dist_kullbackleibler=0.0|correl_pearson=0.02139562129338901	dist_bray=0.34904705718459705|correl_spearman=0.7358543417366947|dist_kullbackleibler=0.6961394233962144|correl_pearson=0.6612765468796491	H-OTU10->H-OTU4	0.671564	0.682412	0.0526928	0.349047	0	0	0	0.3112544389830685|0.719371812916221|0.6288779044855408|0.7693475415177028	0.3145648784197755|0.7376100969073534|0.6203867008850312|0.8057628748219126	100.0|100.0|100.0|100.0	0.045282120093276985|0.1099602996619666|0.15748086680193735|0.1379513681286512	0
99707	dist_bray|correl_pearson|correl_spearman|dist_kullbackleibler	copresence	H-OTU10---H-OTU2	4	0.3284652469399044|0.7612325429800982|0.7593837535014006|0.809050280835122	dist_bray=copresence|correl_pearson=copresence|correl_spearman=copresence|dist_kullbackleibler=copresence	dist_bray=0.13045079630203893|correl_pearson=0.1170881135083287|correl_spearman=0.006017174087190269|dist_kullbackleibler=4.885978510671407E-9	dist_bray=0.3284652469399044|correl_pearson=0.7612325429800982|correl_spearman=0.7593837535014006|dist_kullbackleibler=0.809050280835122	H-OTU10->H-OTU2	0.658167	0.668603	0.0566719	0.328465	4.88598e-09	4.88598e-09	1.54828e-07	0.3336382654224153|0.620155795417886|0.744454090317842|0.8137877904340491	0.3385462252400886|0.7282343548540786|0.7554918302531|0.7785928628356881	100.0|100.0|100.0|100.0	0.08332420594254737|0.2737391084183693|0.08654448513664827|0.29879118014690137	1.54828e-07
99708	correl_pearson|dist_bray|correl_spearman|dist_kullbackleibler	copresence	H-OTU10---H-OTU1	4	0.8465087628127818|0.2604913887575979|0.8619047619047621|0.3933124047414136	correl_pearson=copresence|dist_bray=copresence|correl_spearman=copresence|dist_kullbackleibler=copresence	correl_pearson=0.0030780100048328207|dist_bray=0.02106554846676012|correl_spearman=1.9916368734995693E-5|dist_kullbackleibler=0.0	correl_pearson=0.8465087628127818|dist_bray=0.2604913887575979|correl_spearman=0.8619047619047621|dist_kullbackleibler=0.3933124047414136	H-OTU10->H-OTU1	-0.00716237	-0.0421374	0.151142	0.846509	0	0	0	0.8478490897262612|0.24281627220950092|0.844141294614955|0.3772695801806794	0.8694630918769288|0.24572623132124455|0.8475683618534182|0.36954615912640554	100.0|100.0|100.0|100.0	0.09741992996225966|0.04035373019477329|0.04292644999090337|0.10052570639156404	0
99709	correl_pearson|dist_kullbackleibler	copresence	H-OTU10---H-OTU40	2	0.5019914078224472|1.5392311671184213	correl_pearson=copresence|dist_kullbackleibler=copresence	correl_pearson=0.1824280376676864|dist_kullbackleibler=3.021552226416535E-4	correl_pearson=0.5019914078224472|dist_kullbackleibler=1.5392311671184213	H-OTU10->H-OTU40	0.0227308	-0.0334015	0.190385	0.501991	0.000302155	0.000302155	0.00509947	0.48670084045679124|1.5140513868830778	0.47819675302274856|1.4592391555387008	100.0|100.0	0.2621675392177799|0.5910633695172604	0.00509947
99710	dist_bray|correl_pearson|dist_kullbackleibler	copresence	H-OTU10---H-OTU37	3	0.41372039819235007|0.6577122395635173|1.0433375447220714	dist_bray=copresence|correl_pearson=copresence|dist_kullbackleibler=copresence	dist_bray=0.14971143873672732|correl_pearson=0.09907431295431357|dist_kullbackleibler=3.936142523031094E-10	dist_bray=0.41372039819235007|correl_pearson=0.6577122395635173|dist_kullbackleibler=1.0433375447220714	H-OTU10->H-OTU37	0.643904	0.659062	0.0629222	0.41372	3.93614e-10	3.93614e-10	1.4716e-08	0.3975118970639025|0.5890277827966108|1.0476412824244106	0.39196378548782196|0.621424877849895|1.0392644967864744	100.0|100.0|100.0	0.05638105290492925|0.21895351458733112|0.26778248932973586	1.4716e-08
99711	correl_pearson|dist_kullbackleibler	copresence	H-OTU10---H-OTU29	2	0.5685704642842828|1.1779383117586584	correl_pearson=copresence|dist_kullbackleibler=copresence	correl_pearson=0.13458719510332456|dist_kullbackleibler=1.4171337436863496E-9	correl_pearson=0.5685704642842828|dist_kullbackleibler=1.1779383117586584	H-OTU10->H-OTU29	0.00444438	-0.0448521	0.158958	0.56857	1.41713e-09	1.41713e-09	4.88555e-08	0.5122465478433917|1.1407992352810594	0.5630429955910083|1.122035635745065	100.0|100.0	0.21119877875449727|0.24395881712262793	4.88555e-08
99712	dist_bray|correl_pearson|dist_kullbackleibler|correl_spearman	copresence	H-OTU10---H-OTU20	4	0.37800069918540957|0.6466359789040156|0.9073686824378092|0.7876750700280113	dist_bray=copresence|correl_pearson=copresence|dist_kullbackleibler=copresence|correl_spearman=copresence	dist_bray=0.0808497616822792|correl_pearson=0.020694216662054177|dist_kullbackleibler=4.748623716466227E-11|correl_spearman=0.003113826500834138	dist_bray=0.37800069918540957|correl_pearson=0.6466359789040156|dist_kullbackleibler=0.9073686824378092|correl_spearman=0.7876750700280113	H-OTU10->H-OTU20	0.671604	0.677743	0.0526983	0.378001	4.74862e-11	4.74862e-11	2.03612e-09	0.35889770397706877|0.653907426046285|0.8721314058208511|0.7706584998827678	0.36011904776525283|0.6391602880039431|0.8308572091577109|0.7850430270207613	100.0|100.0|100.0|100.0	0.04993485941060027|0.10074451162668856|0.2123047658737052|0.08146141984223654	2.03612e-09
99713	dist_kullbackleibler|dist_bray|correl_pearson|correl_spearman	copresence	H-OTU10---H-OTU19	4	0.5923748099149211|0.31336290998784466|0.8059217891626479|0.8112044817927172	dist_kullbackleibler=copresence|dist_bray=copresence|correl_pearson=copresence|correl_spearman=copresence	dist_kullbackleibler=0.0|dist_bray=0.04214316563612264|correl_pearson=0.003008167075785717|correl_spearman=0.0013371997778456324	dist_kullbackleibler=0.5923748099149211|dist_bray=0.31336290998784466|correl_pearson=0.8059217891626479|correl_spearman=0.8112044817927172	H-OTU10->H-OTU19	4.14739	4.18798	0.989115	0.592375	0	0	0	0.5958182691059595|0.3002273945760488|0.8102707977581879|0.7952548861031216	0.5814900571011323|0.30234075354468376|0.8264676735834111|0.7967697652419011	100.0|100.0|100.0|100.0	0.15546906797731622|0.04976412449504147|0.08905955830898538|0.06801433963896973	0
99714	dist_bray|dist_kullbackleibler|correl_pearson	copresence	H-OTU10---H-OTU18	3	0.33067784973342773|0.7622533063311011|0.790249434302447	dist_bray=copresence|dist_kullbackleibler=copresence|correl_pearson=copresence	dist_bray=0.10751330147012017|dist_kullbackleibler=2.5015021165586404E-9|correl_pearson=0.06877656692682921	dist_bray=0.33067784973342773|dist_kullbackleibler=0.7622533063311011|correl_pearson=0.790249434302447	H-OTU10->H-OTU18	0.642436	0.650018	0.0584059	0.330678	2.5015e-09	2.5015e-09	8.17217e-08	0.323987813482905|0.7673275889427578|0.7045511058211714	0.32092345610943657|0.7523152680453911|0.7285917444792132	100.0|100.0|100.0	0.06596752632208576|0.2347763079873018|0.19048973566493918	8.17217e-08
99715	dist_kullbackleibler|correl_pearson	copresence	H-OTU10---H-OTU16	2	1.5333524563070224|0.635905531196475	dist_kullbackleibler=copresence|correl_pearson=copresence	dist_kullbackleibler=7.532925993558592E-5|correl_pearson=0.15268865261001352	dist_kullbackleibler=1.5333524563070224|correl_pearson=0.635905531196475	H-OTU10->H-OTU16	4.16822	4.11843	0.877677	1.53335	7.53293e-05	7.53293e-05	0.00138924	1.5692839199098296|0.5244726902043082	1.5220455242053827|0.6004731113799346	100.0|100.0	0.47023720779328226|0.2511245530707116	0.00138924
99716	dist_kullbackleibler	copresence	H-OTU10---E-OTU6	1	1.58278	dist_kullbackleibler=copresence	dist_kullbackleibler=8.394997087957101E-5	dist_kullbackleibler=1.5827782915228044	H-OTU10->E-OTU6	3.52883	3.24494	1.19215	1.58278	8.395e-05	8.395e-05	0.00153379	1.44856	1.43231	100	0.305617	0.00153379
99717	dist_bray|dist_kullbackleibler	copresence	H-OTU10---E-OTU4	2	0.41366701810858353|1.4930261488090337	dist_bray=copresence|dist_kullbackleibler=copresence	dist_bray=0.2714955877429184|dist_kullbackleibler=4.0070380257817284E-4	dist_bray=0.41366701810858353|dist_kullbackleibler=1.4930261488090337	H-OTU10->E-OTU4	0.583697	0.58838	0.049361	0.413667	0.000400704	0.000400704	0.00664017	0.40244354694454726|1.3549706263760455	0.3929956893749397|1.3272510644226307	100.0|100.0	0.08878607712016454|0.4108213309511539	0.00664017
99718	dist_kullbackleibler	copresence	H-OTU25---H-OTU29	1	1.59646	dist_kullbackleibler=copresence	dist_kullbackleibler=4.307386592716789E-5	dist_kullbackleibler=1.5964582047051699	H-OTU25->H-OTU29	3.56402	3.51736	0.726908	1.59646	4.30739e-05	4.30739e-05	0.000818582	1.56691	1.58179	100	0.258682	0.000818582
99719	correl_pearson|dist_kullbackleibler|dist_bray	copresence	H-OTU29---H-OTU40	3	0.6319758494078829|1.1062784134983141|0.3627741781037501	correl_pearson=copresence|dist_kullbackleibler=copresence|dist_bray=copresence	correl_pearson=0.046222218050742114|dist_kullbackleibler=1.4938676584641541E-7|dist_bray=0.13909374616216508	correl_pearson=0.6319758494078829|dist_kullbackleibler=1.1062784134983141|dist_bray=0.3627741781037501	H-OTU29->H-OTU40	0.0389258	-0.0114003	0.196177	0.631976	1.49387e-07	1.49387e-07	3.83128e-06	0.6403426831361783|1.108192274998544|0.36292296546507713	0.648807212749626|1.0753631177676684|0.36349760890875926	100.0|100.0|100.0	0.12775204083278247|0.3161917531352423|0.0666150531851468	3.83128e-06
99720	dist_kullbackleibler|correl_pearson|dist_bray	copresence	H-OTU29---H-OTU16	3	1.417285372239484|0.5874826084939325|0.37689321783996244	dist_kullbackleibler=copresence|correl_pearson=copresence|dist_bray=copresence	dist_kullbackleibler=1.4998691663192787E-4|correl_pearson=0.10906633334681692|dist_bray=0.2033669784522183	dist_kullbackleibler=1.417285372239484|correl_pearson=0.5874826084939325|dist_bray=0.37689321783996244	H-OTU29->H-OTU16	3.99997	3.96775	0.933741	1.41729	0.000149987	0.000149987	0.00263505	1.4323114668566412|0.5576752335475876|0.3894749765863567	1.3824086332076575|0.5781492639143438|0.38532237802537245	100.0|100.0|100.0	0.5044079406841316|0.20652246249324926|0.09793154239533856	0.00263505
99721	correl_spearman|dist_bray|correl_pearson|dist_kullbackleibler	copresence	H-OTU29---H-OTU2	4	0.7689075630252101|0.36526665176764683|0.6433385042507821|0.8310639898241023	correl_spearman=copresence|dist_bray=copresence|correl_pearson=copresence|dist_kullbackleibler=copresence	correl_spearman=0.0039130453392758335|dist_bray=0.09407096690451844|correl_pearson=0.05387150804328522|dist_kullbackleibler=1.2014833572493444E-11	correl_spearman=0.7689075630252101|dist_bray=0.36526665176764683|correl_pearson=0.6433385042507821|dist_kullbackleibler=0.8310639898241023	H-OTU29->H-OTU2	-0.00457983	-0.0236695	0.144121	0.768908	1.20148e-11	1.20148e-11	5.44078e-10	0.7515712614172653|0.3569816441057917|0.6193674090640622|0.8166039876961841	0.7657210368352694|0.35805351650477624|0.6457441069193054|0.8310042650582079	100.0|100.0|100.0|100.0	0.08083939441344644|0.051390166633035625|0.14785047045765848|0.20174294097463547	5.44078e-10
99722	correl_pearson|dist_bray|dist_kullbackleibler	copresence	H-OTU29---H-OTU1	3	0.4681991716266475|0.4212961044647142|1.278241515340362	correl_pearson=copresence|dist_bray=copresence|dist_kullbackleibler=copresence	correl_pearson=0.16820652327329555|dist_bray=0.21191303287705887|dist_kullbackleibler=1.7200737366440677E-5	correl_pearson=0.4681991716266475|dist_bray=0.4212961044647142|dist_kullbackleibler=1.278241515340362	H-OTU29->H-OTU1	0.0177961	-0.0359044	0.18967	0.468199	1.72007e-05	1.72007e-05	0.000342045	0.4449661110394849|0.4209114937151528|1.2384067735442836	0.45681206814984715|0.4282408991131488|1.2646899477255706	100.0|100.0|100.0	0.197471597738647|0.07151143224661648|0.3245892481901824	0.000342045
99723	sim_mutInfo|correl_spearman	copresence	G-OTU18---G-OTU35	2	2.0323049359264207|0.9157191586128475	sim_mutInfo=unknown|correl_spearman=copresence	sim_mutInfo=0.015683083373976392|correl_spearman=0.0019822548082804037	sim_mutInfo=2.0323049359264207|correl_spearman=0.9157191586128475	G-OTU18->G-OTU35	0.631712	0.625738	0.0526228	2.0323	0.00198225	0.00198225	0.0293404	2.560847767265194|0.9333738934774779	2.7769411139534554|0.9561882798098102	100.0|100.0	0.8033065169615092|0.05898065196473976	0.0293404
99724	correl_spearman|sim_mutInfo	copresence	G-OTU18---G-OTU6	2	0.8992735063601326|2.3596853745586173	correl_spearman=copresence|sim_mutInfo=unknown	correl_spearman=0.001070901941049196|sim_mutInfo=0.009330285625721912	correl_spearman=0.8992735063601326|sim_mutInfo=2.3596853745586173	G-OTU18->G-OTU6	0.213308	0.211973	0.149149	0.899274	0.0010709	0.0010709	0.0165845	0.9431610047126988|2.7712049497017346	0.9604843804927329|2.896069945537323	100.0|100.0	0.05652511897147474|0.8131928805791007	0.0165845
99725	correl_spearman|sim_mutInfo	copresence	G-OTU18---G-OTU5	2	0.9509761894486896|2.1199102566699253	correl_spearman=copresence|sim_mutInfo=unknown	correl_spearman=0.0013243063472766492|sim_mutInfo=0.013787810242960052	correl_spearman=0.9509761894486896|sim_mutInfo=2.1199102566699253	G-OTU18->G-OTU5	0.254709	0.250794	0.145262	0.950976	0.00132431	0.00132431	0.0201898	0.9405448662758218|2.640566869272433	0.9606711846332312|2.81661794855381	100.0|100.0	0.05206110627268523|0.8144904351960723	0.0201898
99726	correl_spearman|sim_mutInfo	copresence	G-OTU18---G-OTU3	2	0.8995598836178693|2.0026265274994657	correl_spearman=copresence|sim_mutInfo=unknown	correl_spearman=0.0015570472837612703|sim_mutInfo=0.014625919683739164	correl_spearman=0.8995598836178693|sim_mutInfo=2.0026265274994657	G-OTU18->G-OTU3	0.211534	0.211577	0.134167	0.89956	0.00155705	0.00155705	0.0234514	0.9362026067840694|2.608395222547689	0.9607497066933195|2.7749617230642034	100.0|100.0	0.060089475513986815|0.8123317309573396	0.0234514
99727	sim_mutInfo|correl_spearman	copresence	G-OTU35---G-OTU5	2	2.050401952422811|0.9125357787591304	sim_mutInfo=unknown|correl_spearman=copresence	sim_mutInfo=0.014634793941568636|correl_spearman=7.451435457236366E-4	sim_mutInfo=2.050401952422811|correl_spearman=0.9125357787591304	G-OTU35->G-OTU5	0.648246	0.641361	0.0664151	2.0504	0.000745144	0.000745144	0.0118198	2.610374372204528|0.948623794027348	2.753229210261036|0.9639657919036679	100.0|100.0	0.8102279451776815|0.04971231422265137	0.0118198
99728	dist_kullbackleibler|dist_bray|correl_spearman	mutualExclusion	E-OTU35---F-OTU54	3	15.91080571369063|0.9062740517723632|-0.24267872845654856	dist_kullbackleibler=mutualExclusion|dist_bray=mutualExclusion|correl_spearman=mutualExclusion	dist_kullbackleibler=0.003164857131713106|dist_bray=0.3035150009006805|correl_spearman=0.29976619284478223	dist_kullbackleibler=15.91080571369063|dist_bray=0.9062740517723632|correl_spearman=-0.24267872845654856	E-OTU35->F-OTU54	10.0924	9.81398	2.81548	15.9108	0.00316486	0.00316486	0.0448605	14.872272660884096|0.8923700131052033|-0.24067116571154604	14.8918315925835|0.8976332703691072|-0.2553723588332238	100.0|100.0|100.0	3.065130018524944|0.04761421599239047|0.15679129748652007	0.0448605
99729	dist_bray|dist_kullbackleibler|correl_spearman	mutualExclusion	E-OTU35---F-OTU32	3	0.9645377585078344|18.652468626498166|-0.5690026575482828	dist_bray=mutualExclusion|dist_kullbackleibler=mutualExclusion|correl_spearman=mutualExclusion	dist_bray=0.21638217137716742|dist_kullbackleibler=2.5930611653457447E-6|correl_spearman=0.05634344073720843	dist_bray=0.9645377585078344|dist_kullbackleibler=18.652468626498166|correl_spearman=-0.5690026575482828	E-OTU35->F-OTU32	0.826373	0.843432	0.0984743	0.964538	2.59306e-06	2.59306e-06	5.74788e-05	0.9585919681168459|18.280529664692956|-0.5599900107447958	0.9660016660739821|18.749093172056334|-0.570431074987038	100.0|100.0|100.0	0.028407403695432328|2.4704829607944863|0.12026958472324124	5.74788e-05
99730	correl_pearson|dist_kullbackleibler	copresence	E-OTU35---E-OTU39	2	0.5616107848644474|1.6269880532939591	correl_pearson=copresence|dist_kullbackleibler=copresence	correl_pearson=0.08874661328913647|dist_kullbackleibler=0.0	correl_pearson=0.5616107848644474|dist_kullbackleibler=1.6269880532939591	E-OTU35->E-OTU39	-0.0125079	-0.0527395	0.141797	0.561611	0	0	0	0.6013293746360505|1.55722673084938	0.5710492605581565|1.5143371587917858	100.0|100.0	0.20720289232750683|0.5434118824403553	0
99731	correl_spearman|dist_kullbackleibler|dist_bray	mutualExclusion	E-OTU35---E-OTU32	3	-0.4897446684859875|19.943433168426626|0.9448817922080341	correl_spearman=mutualExclusion|dist_kullbackleibler=mutualExclusion|dist_bray=mutualExclusion	correl_spearman=0.07805314665320973|dist_kullbackleibler=5.870140004082813E-7|dist_bray=0.3276049112379885	correl_spearman=-0.4897446684859875|dist_kullbackleibler=19.943433168426626|dist_bray=0.9448817922080341	E-OTU35->E-OTU32	0.00402284	0.00514484	0.150497	-0.489745	5.87014e-07	5.87014e-07	1.41058e-05	-0.48081887298577725|18.824825104793995|0.9352240675063144	-0.48505148388023367|19.147021310416818|0.9453866233285786	100.0|100.0|100.0	0.11686117390229772|2.5535925083772413|0.03474020972286889	1.41058e-05
99732	dist_bray|correl_pearson|dist_kullbackleibler|correl_spearman	copresence	E-OTU35---E-OTU18	4	0.3908824963894587|0.6912665850600501|1.3957211319929281|0.7943242023833277	dist_bray=copresence|correl_pearson=copresence|dist_kullbackleibler=copresence|correl_spearman=copresence	dist_bray=0.09204887902796455|correl_pearson=0.004756506397930904|dist_kullbackleibler=0.0|correl_spearman=9.46338882171216E-4	dist_bray=0.3908824963894587|correl_pearson=0.6912665850600501|dist_kullbackleibler=1.3957211319929281|correl_spearman=0.7943242023833277	E-OTU35->E-OTU18	0.720863	0.728215	0.0622212	0.390882	0	0	0	0.3711317111454827|0.7232804911983796|1.3163450826708853|0.7832829890306666	0.38200218867413355|0.7178168591566664|1.2826365771781545|0.7888575982386652	100.0|100.0|100.0|100.0	0.06932890926088227|0.07797542163406763|0.3536195180001602|0.0659335908558357	0
99733	correl_spearman|sim_mutInfo	copresence	A-OTU43---A-OTU41	2	0.9758251022485518|1.831483466991507	correl_spearman=copresence|sim_mutInfo=unknown	correl_spearman=4.347737790699746E-5|sim_mutInfo=0.06476073386479808	correl_spearman=0.9758251022485518|sim_mutInfo=1.831483466991507	A-OTU43->A-OTU41	0.100322	0.105414	0.156613	0.975825	4.34774e-05	4.34774e-05	0.000822832	0.9420323171872521|1.6010571512548057	0.9528585012303541|1.7018088128028737	100.0|100.0	0.046002753586937735|0.7417485494881401	0.000822832
99734	correl_spearman|sim_mutInfo	copresence	A-OTU43---A-OTU40	2	0.9424707471810299|1.8788226374391852	correl_spearman=copresence|sim_mutInfo=unknown	correl_spearman=7.892018033630599E-4|sim_mutInfo=0.07600589486080045	correl_spearman=0.9424707471810299|sim_mutInfo=1.8788226374391852	A-OTU43->A-OTU40	0.10969	0.108636	0.166171	0.942471	0.000789202	0.000789202	0.012461	0.9023431989912015|1.517091342026631	0.9223865255117176|1.660293071660974	100.0|100.0	0.06292568670099793|0.7405688142716529	0.012461
99735	dist_kullbackleibler	copresence	F-OTU2---F-OTU29	1	1.53393	dist_kullbackleibler=copresence	dist_kullbackleibler=1.086325983834513E-6	dist_kullbackleibler=1.5339275515180404	F-OTU2->F-OTU29	4.13875	4.14725	0.848458	1.53393	1.08633e-06	1.08633e-06	2.52635e-05	1.47571	1.42743	100	0.316088	2.52635e-05
99736	dist_bray|dist_kullbackleibler|correl_pearson|correl_spearman	copresence	F-OTU2---F-OTU19	4	0.3281621665375497|0.7551092338280707|0.47906798174390236|0.7204481792717088	dist_bray=copresence|dist_kullbackleibler=copresence|correl_pearson=copresence|correl_spearman=copresence	dist_bray=0.13468156756021565|dist_kullbackleibler=0.0|correl_pearson=0.11135715683735936|correl_spearman=0.025043349879796395	dist_bray=0.3281621665375497|dist_kullbackleibler=0.7551092338280707|correl_pearson=0.47906798174390236|correl_spearman=0.7204481792717088	F-OTU2->F-OTU19	0.541427	0.545779	0.0474616	0.328162	0	0	0	0.32097264567694367|0.7244136206683094|0.47912654306105446|0.6908925287596123	0.31971502061259804|0.7075376766820474|0.4822150700744571|0.7031003325529798	100.0|100.0|100.0|100.0	0.03983656143148771|0.15744629054734985|0.10132209941118905|0.10047209329298043	0
99737	correl_pearson|dist_kullbackleibler|dist_bray|correl_spearman	copresence	F-OTU2---F-OTU6	4	0.5179033835842137|0.6395145489059106|0.3300885883295056|0.7251331189654582	correl_pearson=copresence|dist_kullbackleibler=copresence|dist_bray=copresence|correl_spearman=copresence	correl_pearson=0.0777948293783075|dist_kullbackleibler=0.0|dist_bray=0.13000994509725539|correl_spearman=0.02462515015120037	correl_pearson=0.5179033835842137|dist_kullbackleibler=0.6395145489059106|dist_bray=0.3300885883295056|correl_spearman=0.7251331189654582	F-OTU2->F-OTU6	0.0921903	0.0757314	0.197241	0.517903	0	0	0	0.5214363293663038|0.6079805993358798|0.3200568493673064|0.6934839700728221	0.5236733074594392|0.6147866439737535|0.3200302849938208|0.7017164198144545	100.0|100.0|100.0|100.0	0.09136881599032401|0.11122221662622184|0.03260342194430881|0.10691596642313947	0
99738	sim_mutInfo|correl_spearman	copresence	A-OTU41---A-OTU40	2	1.7599974064860515|0.9480728801681857	sim_mutInfo=unknown|correl_spearman=copresence	sim_mutInfo=0.07179305892778431|correl_spearman=2.0938960748873026E-4	sim_mutInfo=1.7599974064860515|correl_spearman=0.9480728801681857	A-OTU41->A-OTU40	0.291837	0.28605	0.0655328	1.76	0.00020939	0.00020939	0.00363675	1.552805573792625|0.9075945382193673	1.6937291091457025|0.9126279441208799	100.0|100.0	0.7433232794538314|0.05587186141571836	0.00363675
99739	correl_spearman|dist_kullbackleibler	mutualExclusion	E-OTU17---E-OTU32	2	-0.286457369845624|13.523553081121335	correl_spearman=mutualExclusion|dist_kullbackleibler=mutualExclusion	correl_spearman=0.23747453980677147|dist_kullbackleibler=5.378373291173855E-4	correl_spearman=-0.286457369845624|dist_kullbackleibler=13.523553081121335	E-OTU17->E-OTU32	-0.00363216	0	0.197606	-0.286457	0.000537837	0.000537837	0.00869219	-0.291213441914829|12.831460436353137	-0.2957996107298732|13.277257711258834	100.0|100.0	0.16202341062076941|2.2525847900539486	0.00869219
99740	dist_kullbackleibler	copresence	E-OTU17---E-OTU28	1	1.50905	dist_kullbackleibler=copresence	dist_kullbackleibler=2.6463364966033964E-6	dist_kullbackleibler=1.5090538367620545	E-OTU17->E-OTU28	3.89321	3.64092	0.912872	1.50905	2.64634e-06	2.64634e-06	5.84708e-05	1.46081	1.47108	100	0.285434	5.84708e-05
99741	dist_kullbackleibler|dist_bray	copresence	E-OTU2---E-OTU8	2	1.0952872326890315|0.39318161443347177	dist_kullbackleibler=copresence|dist_bray=copresence	dist_kullbackleibler=1.4570388007228985E-8|dist_bray=0.1893620320705246	dist_kullbackleibler=1.0952872326890315|dist_bray=0.39318161443347177	E-OTU2->E-OTU8	3.85958	3.83611	0.893323	1.09529	1.45704e-08	1.45704e-08	4.27307e-07	1.0642813552766854|0.38251592040282617	1.0477586584387844|0.3821387089245881	100.0|100.0	0.25398989533627053|0.04002818112989649	4.27307e-07
99742	dist_bray|dist_kullbackleibler|correl_pearson	copresence	E-OTU2---E-OTU61	3	0.3479378316798739|1.5329841616109832|0.47217742789387324	dist_bray=copresence|dist_kullbackleibler=copresence|correl_pearson=copresence	dist_bray=0.15257320943605324|dist_kullbackleibler=3.122137171018835E-8|correl_pearson=0.1292331598136814	dist_bray=0.3479378316798739|dist_kullbackleibler=1.5329841616109832|correl_pearson=0.47217742789387324	E-OTU2->E-OTU61	0.599188	0.606473	0.0611503	0.347938	3.12214e-08	3.12214e-08	8.67183e-07	0.3402939005208194|1.4689049145270223|0.48308177157540927	0.33672478597249467|1.4938540875519823|0.4797553527821108	100.0|100.0|100.0	0.06373945059952357|0.5193808915360931|0.15771017221998201	8.67183e-07
99743	dist_bray|dist_kullbackleibler|correl_spearman	copresence	E-OTU2---E-OTU20	3	0.39652843723657716|1.1614880627373991|0.7604370972261139	dist_bray=copresence|dist_kullbackleibler=copresence|correl_spearman=copresence	dist_bray=0.1884389745975158|dist_kullbackleibler=2.1351531653834854E-10|correl_spearman=0.005736159189813517	dist_bray=0.39652843723657716|dist_kullbackleibler=1.1614880627373991|correl_spearman=0.7604370972261139	E-OTU2->E-OTU20	0.610485	0.623012	0.0558896	0.396528	2.13515e-10	2.13515e-10	8.37041e-09	0.3888268478625217|1.0824126669085758|0.7370831003669077	0.3859176614763308|1.0348197793109164|0.7533726223033493	100.0|100.0|100.0	0.0629205948549772|0.3221103249789715|0.0876847466075882	8.37041e-09
99744	dist_bray|dist_kullbackleibler	copresence	E-OTU2---E-OTU18	2	0.38787461534826095|1.2143509836330273	dist_bray=copresence|dist_kullbackleibler=copresence	dist_bray=0.23464607996922893|dist_kullbackleibler=8.060678791110831E-10	dist_bray=0.38787461534826095|dist_kullbackleibler=1.2143509836330273	E-OTU2->E-OTU18	0.56929	0.574402	0.0677284	0.387875	8.06068e-10	8.06068e-10	2.91054e-08	0.3844216634186581|1.1551875016860058	0.3841187434042135|1.167164388204002	100.0|100.0	0.06526622218821305|0.29450489520588435	2.91054e-08
99745	dist_bray|dist_kullbackleibler	copresence	E-OTU2---E-OTU10	2	0.42176224873634605|1.1987747159637112	dist_bray=copresence|dist_kullbackleibler=copresence	dist_bray=0.30546670568622325|dist_kullbackleibler=6.89170980727738E-7	dist_bray=0.42176224873634605|dist_kullbackleibler=1.1987747159637112	E-OTU2->E-OTU10	0.534426	0.535415	0.053035	0.421762	6.89171e-07	6.89171e-07	1.64741e-05	0.4135610881972019|1.1545624519705264	0.41243778962881084|1.1288905842312444	100.0|100.0	0.05644267832540312|0.2456406916520019	1.64741e-05
99746	dist_kullbackleibler|dist_bray|correl_pearson	copresence	E-OTU8---E-OTU31	3	1.210946129458643|0.29682865831058325|0.6376529080450275	dist_kullbackleibler=copresence|dist_bray=copresence|correl_pearson=copresence	dist_kullbackleibler=1.4046366815234634E-6|dist_bray=0.11614150051041694|correl_pearson=0.02724446817017223	dist_kullbackleibler=1.210946129458643|dist_bray=0.29682865831058325|correl_pearson=0.6376529080450275	E-OTU8->E-OTU31	4.59911	4.5219	1.00436	1.21095	1.40464e-06	1.40464e-06	3.21753e-05	1.2316483655131627|0.298697618882509|0.6285714739247645	1.141067232548557|0.29458254953981533|0.6365556504229735	100.0|100.0|100.0	0.5167942635243211|0.04834532084031743|0.09704465689632942	3.21753e-05
99747	dist_kullbackleibler|correl_pearson	copresence	E-OTU8---E-OTU20	2	1.2954651263898809|0.4979655245287478	dist_kullbackleibler=copresence|correl_pearson=copresence	dist_kullbackleibler=5.4003924221390776E-8|correl_pearson=0.11638365059852845	dist_kullbackleibler=1.2954651263898809|correl_pearson=0.4979655245287478	E-OTU8->E-OTU20	4.17508	4.10117	1.02579	1.29547	5.40039e-08	5.40039e-08	1.45864e-06	1.2795721103878446|0.47314184294342754	1.2801795483377443|0.48688025875236085	100.0|100.0	0.29704136041055784|0.12520680331230769	1.45864e-06
99748	correl_pearson|dist_kullbackleibler|dist_bray|correl_spearman	copresence	F-OTU16---F-OTU64	4	0.7449942906815882|0.9599209781972227|0.3199310761857277|0.7590047574620371	correl_pearson=copresence|dist_kullbackleibler=copresence|dist_bray=copresence|correl_spearman=copresence	correl_pearson=0.012471847650532442|dist_kullbackleibler=0.0|dist_bray=0.07148962267741188|correl_spearman=0.006991345225169809	correl_pearson=0.7449942906815882|dist_kullbackleibler=0.9599209781972227|dist_bray=0.3199310761857277|correl_spearman=0.7590047574620371	F-OTU16->F-OTU64	-0.00245623	-0.00526962	0.150732	0.744994	0	0	0	0.7396110829619239|0.9724804697724815|0.3180790561150832|0.7363272341420594	0.757610731257386|0.8985380855614657|0.30918531017385975|0.7429169150408597	100.0|100.0|100.0|100.0	0.10952402555108343|0.3078168391408606|0.06985444121397662|0.09382865677521612	0
99749	correl_spearman|dist_kullbackleibler|correl_pearson	copresence	F-OTU16---F-OTU56	3	0.7599882539611749|1.4333019907616449|0.5141641211747652	correl_spearman=copresence|dist_kullbackleibler=copresence|correl_pearson=copresence	correl_spearman=0.004197348545973867|dist_kullbackleibler=1.965094753586527E-14|correl_pearson=0.1062991546006975	correl_spearman=0.7599882539611749|dist_kullbackleibler=1.4333019907616449|correl_pearson=0.5141641211747652	F-OTU16->F-OTU56	0.0260583	0.0321517	0.149894	0.759988	1.96509e-14	1.96509e-14	1.26587e-12	0.7369945565733985|1.4208710450003368|0.5002544546950036	0.744556037195563|1.3686064360287662|0.5085459004197589	100.0|100.0|100.0	0.0727523004351717|0.3624088818999714|0.16246968240088508	1.26587e-12
99750	correl_spearman|correl_pearson|dist_kullbackleibler|dist_bray	copresence	F-OTU16---F-OTU54	4	0.7244130108316245|0.7738909528673787|1.369525139443098|0.30657918499684533	correl_spearman=copresence|correl_pearson=copresence|dist_kullbackleibler=copresence|dist_bray=copresence	correl_spearman=0.011165307441365957|correl_pearson=0.006983888223368151|dist_kullbackleibler=0.0|dist_bray=0.043600057088116095	correl_spearman=0.7244130108316245|correl_pearson=0.7738909528673787|dist_kullbackleibler=1.369525139443098|dist_bray=0.30657918499684533	F-OTU16->F-OTU54	-0.0199342	-0.0163605	0.155053	0.724413	0	0	0	0.712338542545493|0.7812457888038294|1.3721564007569393|0.30879360739504463	0.7167971930792985|0.7955773537499182|1.3306779456267779|0.304712100916346	100.0|100.0|100.0|100.0	0.10272793568557494|0.09836612667230493|0.4983086111600479|0.06537743682893316	0
99751	dist_kullbackleibler|correl_pearson|dist_bray	copresence	F-OTU16---F-OTU52	3	1.5094710618213836|0.6106852394473004|0.42399458232930864	dist_kullbackleibler=copresence|correl_pearson=copresence|dist_bray=copresence	dist_kullbackleibler=1.3360534900641596E-11|correl_pearson=0.053440676934639386|dist_bray=0.13689233065700968	dist_kullbackleibler=1.5094710618213836|correl_pearson=0.6106852394473004|dist_bray=0.42399458232930864	F-OTU16->F-OTU52	5.9852	5.99097	1.32116	1.50947	1.33605e-11	1.33605e-11	6.01049e-10	1.5038373753634438|0.5966460944218038|0.4152200951695019	1.4725323113048403|0.6036692726575725|0.419711611614101	100.0|100.0|100.0	0.4522762378457646|0.1321052063725327|0.0633290447507626	6.01049e-10
99752	dist_bray|correl_pearson|dist_kullbackleibler|correl_spearman	copresence	F-OTU16---F-OTU43	4	0.23637704314856423|0.8058882858980616|0.5415205394394856|0.8876436324894016	dist_bray=copresence|correl_pearson=copresence|dist_kullbackleibler=copresence|correl_spearman=copresence	dist_bray=0.025536249995094407|correl_pearson=0.005877477837234468|dist_kullbackleibler=0.0|correl_spearman=1.0317019792038806E-5	dist_bray=0.23637704314856423|correl_pearson=0.8058882858980616|dist_kullbackleibler=0.5415205394394856|correl_spearman=0.8876436324894016	F-OTU16->F-OTU43	0.697548	0.717729	0.0755404	0.236377	0	0	0	0.23852847148139744|0.8035105072453335|0.5314180313549437|0.8767389821751398	0.23759253758486848|0.8123342466907073|0.5445611848451202|0.8828321074921353	100.0|100.0|100.0|100.0	0.05536129437432037|0.09246030133399312|0.19255532605867973|0.04193864511940687	0
99753	correl_spearman|dist_kullbackleibler|dist_bray|correl_pearson	copresence	F-OTU16---F-OTU40	4	0.788736371672243|0.7387905092082471|0.28254670424018846|0.7858880982786399	correl_spearman=copresence|dist_kullbackleibler=copresence|dist_bray=copresence|correl_pearson=copresence	correl_spearman=0.002822681182847009|dist_kullbackleibler=0.0|dist_bray=0.04255528398654129|correl_pearson=0.005399171888875287	correl_spearman=0.788736371672243|dist_kullbackleibler=0.7387905092082471|dist_bray=0.28254670424018846|correl_pearson=0.7858880982786399	F-OTU16->F-OTU40	0.0204483	0.0149902	0.161662	0.788736	0	0	0	0.7792502088549965|0.7208255477066978|0.2751748203803311|0.7927278720566384	0.7935589614774418|0.7007191416985437|0.27063668757660775|0.8099699411708454	100.0|100.0|100.0|100.0	0.07516561402180251|0.24524062689044912|0.05921558280738546|0.09548550142458066	0
99754	correl_pearson|dist_kullbackleibler|correl_spearman|dist_bray	copresence	F-OTU16---F-OTU37	4	0.8693428888414643|0.4831712296588951|0.8294325792719851|0.2298281278669807	correl_pearson=copresence|dist_kullbackleibler=copresence|correl_spearman=copresence|dist_bray=copresence	correl_pearson=8.190584716238902E-6|dist_kullbackleibler=0.0|correl_spearman=0.0019680017043414155|dist_bray=0.0027840505218886813	correl_pearson=0.8693428888414643|dist_kullbackleibler=0.4831712296588951|correl_spearman=0.8294325792719851|dist_bray=0.2298281278669807	F-OTU16->F-OTU37	0.00633959	-0.0565628	0.181641	0.869343	0	0	0	0.8851102704231844|0.4837207443763697|0.8123308935290483|0.21860249062986853	0.8813654338511396|0.47093629981861274|0.8144558844290576|0.21919334874704094	100.0|100.0|100.0|100.0	0.04158612335996231|0.16320401117261876|0.07547942830889875|0.034177964124799266	0
99755	dist_bray|dist_kullbackleibler|correl_spearman|correl_pearson	copresence	F-OTU16---F-OTU34	4	0.28243939334141965|0.8968075890405367|0.8069487568085469|0.8182798560367757	dist_bray=copresence|dist_kullbackleibler=copresence|correl_spearman=copresence|correl_pearson=copresence	dist_bray=0.02726188642642713|dist_kullbackleibler=3.708144902248023E-14|correl_spearman=0.005499521683709818|correl_pearson=3.616089794817867E-4	dist_bray=0.28243939334141965|dist_kullbackleibler=0.8968075890405367|correl_spearman=0.8069487568085469|correl_pearson=0.8182798560367757	F-OTU16->F-OTU34	0.689108	0.685417	0.069249	0.282439	3.70814e-14	3.70814e-14	2.33392e-12	0.2739568737594117|0.8684885941055955|0.801829920711743|0.8293417571908261	0.2741479099058308|0.8020920569137633|0.8097969390892852|0.8339489313507177	100.0|100.0|100.0|100.0	0.04662408488338576|0.43045800159440206|0.09064052838461248|0.05448331729249889	2.33392e-12
99756	dist_bray|dist_kullbackleibler|correl_pearson|correl_spearman	copresence	F-OTU16---F-OTU33	4	0.27093174913846507|0.7738203628315568|0.8172248676397333|0.7906977054561526	dist_bray=copresence|dist_kullbackleibler=copresence|correl_pearson=copresence|correl_spearman=copresence	dist_bray=0.0316948776046142|dist_kullbackleibler=0.0|correl_pearson=1.9999507162177244E-4|correl_spearman=0.0022557956173049343	dist_bray=0.27093174913846507|dist_kullbackleibler=0.7738203628315568|correl_pearson=0.8172248676397333|correl_spearman=0.7906977054561526	F-OTU16->F-OTU33	0.671277	0.677515	0.0667677	0.270932	0	0	0	0.27137606942775316|0.7709852728741624|0.8126323252814944|0.7845693520620298	0.27003337610020367|0.7381473119458095|0.8185869307961561|0.7979325934637841	100.0|100.0|100.0|100.0	0.04640236478492772|0.24268101068740605|0.05290461988762243|0.07809124217567603	0
99757	dist_bray|correl_pearson|correl_spearman|dist_kullbackleibler	copresence	F-OTU16---F-OTU29	4	0.3957953131759012|0.5121013140751496|0.8151260504201682|1.2036800726470513	dist_bray=copresence|correl_pearson=copresence|correl_spearman=copresence|dist_kullbackleibler=copresence	dist_bray=0.11348177848548469|correl_pearson=0.07404556055266825|correl_spearman=0.001774139423571297|dist_kullbackleibler=4.072986392600342E-11	dist_bray=0.3957953131759012|correl_pearson=0.5121013140751496|correl_spearman=0.8151260504201682|dist_kullbackleibler=1.2036800726470513	F-OTU16->F-OTU29	0.700833	0.712316	0.0728574	0.395795	4.07299e-11	4.07299e-11	1.7574e-09	0.39219244800831193|0.5195676946176612|0.7962927565571546|1.1691184825241023	0.3888365661457558|0.5219960192239911|0.8122541701236798|1.1250568650260868	100.0|100.0|100.0|100.0	0.06525539207975498|0.12968466903626777|0.07439426591903546|0.3852017121109335	1.7574e-09
99758	dist_bray|dist_kullbackleibler|correl_pearson	copresence	F-OTU16---F-OTU28	3	0.3974576060868633|1.537244397079954|0.5485530161316271	dist_bray=copresence|dist_kullbackleibler=copresence|correl_pearson=copresence	dist_bray=0.15139130665704037|dist_kullbackleibler=5.076329534503543E-8|correl_pearson=0.06463256669778245	dist_bray=0.3974576060868633|dist_kullbackleibler=1.537244397079954|correl_pearson=0.5485530161316271	F-OTU16->F-OTU28	0.661534	0.660046	0.0608436	0.397458	5.07633e-08	5.07633e-08	1.37925e-06	0.39274673269381394|1.5187910905350555|0.547163287492094	0.392298125760743|1.4916954091229333|0.571565601202904	100.0|100.0|100.0	0.06803551189998484|0.4693734361618423|0.13432388246707272	1.37925e-06
99759	correl_spearman|dist_kullbackleibler|correl_pearson|dist_bray	copresence	F-OTU16---F-OTU22	4	0.7405280499986459|1.5129687247084724|0.5071807716089656|0.3880122075954935	correl_spearman=copresence|dist_kullbackleibler=copresence|correl_pearson=copresence|dist_bray=copresence	correl_spearman=0.017039996141090308|dist_kullbackleibler=2.086020833846902E-6|correl_pearson=0.12548869107721256|dist_bray=0.1357517950662046	correl_spearman=0.7405280499986459|dist_kullbackleibler=1.5129687247084724|correl_pearson=0.5071807716089656|dist_bray=0.3880122075954935	F-OTU16->F-OTU22	0.0108131	0.0057427	0.155413	0.740528	2.08602e-06	2.08602e-06	4.67685e-05	0.7170795151212178|1.4581155834927921|0.5120036934158418|0.38309885776352476	0.7355577100632119|1.4194110517028857|0.5291917039275212|0.37904620799964067	100.0|100.0|100.0|100.0	0.11107706802955437|0.5418012922486436|0.17244328582200052|0.07928816681195382	4.67685e-05
99760	dist_kullbackleibler|correl_pearson|dist_bray|correl_spearman	copresence	F-OTU16---F-OTU20	4	1.0717708548823395|0.5991254902322369|0.3827886051796596|0.7803921568627452	dist_kullbackleibler=copresence|correl_pearson=copresence|dist_bray=copresence|correl_spearman=copresence	dist_kullbackleibler=9.174661030897369E-11|correl_pearson=0.055653413365167825|dist_bray=0.1485991353036773|correl_spearman=0.005857052633051141	dist_kullbackleibler=1.0717708548823395|correl_pearson=0.5991254902322369|dist_bray=0.3827886051796596|correl_spearman=0.7803921568627452	F-OTU16->F-OTU20	4.29365	4.23128	0.817379	1.07177	9.17466e-11	9.17466e-11	3.82631e-09	1.0673964444013613|0.5818688567223498|0.3869963165558282|0.7574254921052477	1.0719309848115897|0.5900254229908579|0.38882660925292617|0.7757651773716319	100.0|100.0|100.0|100.0	0.25615205000265445|0.13510851472392782|0.06339005298641812|0.08840501109595272	3.82631e-09
99761	correl_pearson|dist_bray|dist_kullbackleibler	copresence	F-OTU16---F-OTU19	3	0.4951682080657853|0.4231203358257407|1.4226373938053098	correl_pearson=copresence|dist_bray=copresence|dist_kullbackleibler=copresence	correl_pearson=0.11924835159527908|dist_bray=0.20717441910309975|dist_kullbackleibler=6.9995842455483626E-9	correl_pearson=0.4951682080657853|dist_bray=0.4231203358257407|dist_kullbackleibler=1.4226373938053098	F-OTU16->F-OTU19	-0.000760056	-0.0255731	0.167303	0.495168	6.99958e-09	6.99958e-09	2.13425e-07	0.4801974720306666|0.42559818895280005|1.4054503037791748	0.49845537401784534|0.41908746374043127|1.3752962832471856	100.0|100.0|100.0	0.16648232236860624|0.07872183543768994|0.3392120956908229	2.13425e-07
99762	dist_bray|dist_kullbackleibler|correl_pearson	copresence	F-OTU64---F-OTU40	3	0.341088943464366|1.126410242611686|0.7153005040939684	dist_bray=copresence|dist_kullbackleibler=copresence|correl_pearson=copresence	dist_bray=0.06431524431114721|dist_kullbackleibler=0.0|correl_pearson=0.002348798429124721	dist_bray=0.341088943464366|dist_kullbackleibler=1.126410242611686|correl_pearson=0.7153005040939684	F-OTU64->F-OTU40	0.687471	0.698002	0.0805716	0.341089	0	0	0	0.33373361563662335|1.13922128317368|0.7421208035524194	0.3419070639587716|1.0890166202592575|0.7304419111072874	100.0|100.0|100.0	0.054193361589250325|0.3712451208206309|0.0689216238295958	0
99763	correl_pearson|correl_spearman|dist_bray|dist_kullbackleibler	copresence	F-OTU64---F-OTU29	4	0.6180205152661578|0.7500058125791971|0.35253176186576185|1.0931225029276175	correl_pearson=copresence|correl_spearman=copresence|dist_bray=copresence|dist_kullbackleibler=copresence	correl_pearson=0.03424630481338675|correl_spearman=0.0037524267384252963|dist_bray=0.08900055703668941|dist_kullbackleibler=0.0	correl_pearson=0.6180205152661578|correl_spearman=0.7500058125791971|dist_bray=0.35253176186576185|dist_kullbackleibler=1.0931225029276175	F-OTU64->F-OTU29	0.018757	-0.00192506	0.167791	0.618021	0	0	0	0.6383044847344065|0.7252694673300968|0.3549009348047744|1.11521383640111	0.6439420063827781|0.7251067892318822|0.35177738163795175|1.0853330392343925	100.0|100.0|100.0|100.0	0.1156566401708939|0.07559226326877459|0.060873383800754376|0.2978462967052567	0
99764	sim_mutInfo|correl_spearman	copresence	A-OTU37---A-OTU57	2	1.8520395181037501|0.940388626999945	sim_mutInfo=unknown|correl_spearman=copresence	sim_mutInfo=0.06847980906324636|correl_spearman=0.0016997135674243768	sim_mutInfo=1.8520395181037501|correl_spearman=0.940388626999945	A-OTU37->A-OTU57	0.291085	0.293021	0.0590468	1.85204	0.00169971	0.00169971	0.0253773	1.5349333505048113|0.8896045076775855	1.5575513431775048|0.9038366746255606	100.0|100.0	0.6995049379345956|0.07076875035257002	0.0253773
99765	correl_spearman|sim_mutInfo	copresence	A-OTU37---A-OTU43	2	0.9324551569506723|1.7666334391210357	correl_spearman=copresence|sim_mutInfo=unknown	correl_spearman=8.604639390044078E-4|sim_mutInfo=0.07369927193778125	correl_spearman=0.9324551569506723|sim_mutInfo=1.7666334391210357	A-OTU37->A-OTU43	0.0938269	0.105897	0.157839	0.932455	0.000860464	0.000860464	0.0134203	0.8944903649933359|1.5029631293195291	0.9074822561436222|1.6603254711647448	100.0|100.0	0.06524358024121084|0.7057760753451959	0.0134203
99766	sim_mutInfo|correl_spearman	copresence	A-OTU37---A-OTU41	2	1.7131698093336063|0.9517202742165612	sim_mutInfo=unknown|correl_spearman=copresence	sim_mutInfo=0.06178567976357996|correl_spearman=7.27393014517963E-5	sim_mutInfo=1.7131698093336063|correl_spearman=0.9517202742165612	A-OTU37->A-OTU41	0.293383	0.287267	0.0597212	1.71317	7.27393e-05	7.27393e-05	0.00134509	1.6092572496336868|0.9160291014725048	1.6800691698542576|0.9240333134993978	100.0|100.0	0.7301517067196427|0.050853491995431294	0.00134509
99767	correl_spearman|sim_mutInfo	copresence	A-OTU37---A-OTU40	2	0.932100065353313|1.8222865238984312	correl_spearman=copresence|sim_mutInfo=unknown	correl_spearman=0.0013656019642689365|sim_mutInfo=0.07819365874152484	correl_spearman=0.932100065353313|sim_mutInfo=1.8222865238984312	A-OTU37->A-OTU40	0.0689354	0.0634587	0.164933	0.9321	0.0013656	0.0013656	0.0207502	0.8822188890399428|1.4936461700630763	0.8996067081124195|1.6284780164046093	100.0|100.0	0.07366523335951615|0.7114059221822844	0.0207502
99768	sim_mutInfo|correl_spearman	copresence	A-OTU37---A-OTU33	2	1.858852745400539|0.9344170403587441	sim_mutInfo=unknown|correl_spearman=copresence	sim_mutInfo=0.08178706728122875|correl_spearman=0.002127660524909203	sim_mutInfo=1.858852745400539|correl_spearman=0.9344170403587441	A-OTU37->A-OTU33	0.297781	0.291734	0.059711	1.85885	0.00212766	0.00212766	0.0311898	1.4750714037476664|0.8663598339033713	1.5492611957691869|0.8719550662759655	100.0|100.0	0.7141193896988862|0.07641517835834537	0.0311898
99769	dist_kullbackleibler	mutualExclusion	E-OTU26---E-OTU30	1	15.9104	dist_kullbackleibler=mutualExclusion	dist_kullbackleibler=0.003447957723299755	dist_kullbackleibler=15.910375030134961	E-OTU26->E-OTU30	8.02425	8.00957	2.35534	15.9104	0.00344796	0.00344796	0.0479812	14.075	15.7006	100	5.01534	0.0479812
99770	dist_kullbackleibler|correl_spearman	mutualExclusion	E-OTU26---E-OTU9	2	17.04464315496114|-0.26801240112196095	dist_kullbackleibler=mutualExclusion|correl_spearman=mutualExclusion	dist_kullbackleibler=2.3284370522458353E-5|correl_spearman=0.2336040912876518	dist_kullbackleibler=17.04464315496114|correl_spearman=-0.26801240112196095	E-OTU26->E-OTU9	7.66057	7.38216	2.40021	17.0446	2.32844e-05	2.32844e-05	0.000455107	15.72624292919438|-0.2800878267015947	16.73554835364723|-0.2546505912443565	100.0|100.0	3.9230196341487042|0.19649499099988954	0.000455107
99771	correl_spearman|dist_kullbackleibler|correl_pearson	mutualExclusion	E-OTU26---B-OTU59	3	-0.49166502674480966|12.694550734771386|-0.22613041969450912	correl_spearman=mutualExclusion|dist_kullbackleibler=mutualExclusion|correl_pearson=mutualExclusion	correl_spearman=0.058163024613512526|dist_kullbackleibler=3.82557173048248E-4|correl_pearson=0.18353612154425059	correl_spearman=-0.49166502674480966|dist_kullbackleibler=12.694550734771386|correl_pearson=-0.22613041969450912	E-OTU26->B-OTU59	0.0431703	0.024483	0.173957	-0.491665	0.000382557	0.000382557	0.00634712	-0.5095397601992933|12.591642915939438|-0.2540017443565523	-0.5100225868924333|12.630544278204901|-0.25606888292387153	100.0|100.0|100.0	0.12387499938314041|2.2415836330978|0.0837746158884945	0.00634712
99772	correl_spearman|sim_mutInfo	copresence	A-OTU33---A-OTU41	2	0.9448532011144243|1.7023968603880362	correl_spearman=copresence|sim_mutInfo=unknown	correl_spearman=0.002663830309679094|sim_mutInfo=0.07212140000934397	correl_spearman=0.9448532011144243|sim_mutInfo=1.7023968603880362	A-OTU33->A-OTU41	0.0889017	0.0703929	0.146931	0.944853	0.00266383	0.00266383	0.0384337	0.8836385512588094|1.5160538856186778	0.9019596988419853|1.6213545570462249	100.0|100.0	0.08134314644966328|0.7131085253363467	0.0384337
99773	correl_pearson|dist_bray|dist_kullbackleibler	copresence	H-OTU19---H-OTU40	3	0.487293795102565|0.4214006163171402|1.4220062594604426	correl_pearson=copresence|dist_bray=copresence|dist_kullbackleibler=copresence	correl_pearson=0.12295960824674035|dist_bray=0.2111252627775676|dist_kullbackleibler=5.822408556399594E-6	correl_pearson=0.487293795102565|dist_bray=0.4214006163171402|dist_kullbackleibler=1.4220062594604426	H-OTU19->H-OTU40	-0.00916738	-0.0583071	0.175275	0.487294	5.82241e-06	5.82241e-06	0.000124632	0.5088731727692212|0.4205220966342356|1.40246450616947	0.5179397577012368|0.42366019970819185|1.352503265822624	100.0|100.0|100.0	0.19933024220232773|0.09216369600211265|0.4021677990844797	0.000124632
99774	dist_kullbackleibler|correl_pearson|dist_bray	copresence	H-OTU19---H-OTU29	3	1.1758508747467784|0.6088208439894355|0.36080542536971993	dist_kullbackleibler=copresence|correl_pearson=copresence|dist_bray=copresence	dist_kullbackleibler=6.1583796302500105E-6|correl_pearson=0.06827863635594467|dist_bray=0.1346972016527952	dist_kullbackleibler=1.1758508747467784|correl_pearson=0.6088208439894355|dist_bray=0.36080542536971993	H-OTU19->H-OTU29	3.90865	3.91299	0.787539	1.17585	6.15838e-06	6.15838e-06	0.00013121	1.1568468961182203|0.601027643129117|0.3614945759432446	1.1275305180331263|0.6058405557176899|0.3586094250510655	100.0|100.0|100.0	0.396180820729621|0.16726359769337468|0.0765023114182199	0.00013121
99775	dist_kullbackleibler|correl_pearson|dist_bray	copresence	H-OTU19---H-OTU18	3	1.5238975232056058|0.6094510540522098|0.3323517497770837	dist_kullbackleibler=copresence|correl_pearson=copresence|dist_bray=copresence	dist_kullbackleibler=0.0016848640048512387|correl_pearson=0.13289762146386103|dist_bray=0.14395557878822496	dist_kullbackleibler=1.5238975232056058|correl_pearson=0.6094510540522098|dist_bray=0.3323517497770837	H-OTU19->H-OTU18	3.86897	3.87542	0.772932	1.5239	0.00168486	0.00168486	0.025183	1.543621135041618|0.5635260952378011|0.34823393743702474	1.486360216117394|0.6009776397728562|0.3533565200226955	100.0|100.0|100.0	0.6290678754958744|0.22408125253684333|0.0967742295094006	0.025183
99776	correl_pearson|dist_kullbackleibler|dist_bray	copresence	H-OTU19---H-OTU16	3	0.632706588749278|1.4169004955316737|0.35711919950598936	correl_pearson=copresence|dist_kullbackleibler=copresence|dist_bray=copresence	correl_pearson=0.07874367436486346|dist_kullbackleibler=2.536802454189413E-5|dist_bray=0.16516754730888283	correl_pearson=0.632706588749278|dist_kullbackleibler=1.4169004955316737|dist_bray=0.35711919950598936	H-OTU19->H-OTU16	-0.00847559	-0.0603316	0.180366	0.632707	2.5368e-05	2.5368e-05	0.000492326	0.6152189365838233|1.3931536646624552|0.37868934630136736	0.6160995368797801|1.3682553680581737|0.3703812051571199	100.0|100.0|100.0	0.19467377667463745|0.5218051845308526|0.09686747619196862	0.000492326
99777	correl_pearson|dist_kullbackleibler	copresence	H-OTU19---F-OTU29	2	0.6155644709738876|1.6649110072023263	correl_pearson=copresence|dist_kullbackleibler=copresence	correl_pearson=0.07539721936849408|dist_kullbackleibler=3.41289835448233E-6	correl_pearson=0.6155644709738876|dist_kullbackleibler=1.6649110072023263	H-OTU19->F-OTU29	0.0316806	0.00636362	0.175412	0.615564	3.4129e-06	3.4129e-06	7.45675e-05	0.5740147396026606|1.7387592482106982	0.5831368067355621|1.7759699735293242	100.0|100.0	0.14248952034166487|0.43048344498015423	7.45675e-05
99778	correl_pearson|dist_kullbackleibler|correl_spearman|dist_bray	copresence	H-OTU19---H-OTU2	4	0.739246601651698|0.6971457089952519|0.8106442577030814|0.31715321444086797	correl_pearson=copresence|dist_kullbackleibler=copresence|correl_spearman=copresence|dist_bray=copresence	correl_pearson=0.03247502854559736|dist_kullbackleibler=2.296829393344524E-12|correl_spearman=0.0023989143671511726|dist_bray=0.0695525975737642	correl_pearson=0.739246601651698|dist_kullbackleibler=0.6971457089952519|correl_spearman=0.8106442577030814|dist_bray=0.31715321444086797	H-OTU19->H-OTU2	0.0198312	-0.0381839	0.198798	0.739247	2.29683e-12	2.29683e-12	1.15863e-10	0.7304540516112307|0.6683959194760394|0.7911482049094738|0.30462557823761244	0.742976922797874|0.6633772378230791|0.7935496139527736|0.29944485560302664	100.0|100.0|100.0|100.0	0.1482525980626158|0.28277231624306226|0.08129133847585714|0.06937497376120208	1.15863e-10
99779	dist_bray|dist_kullbackleibler|correl_pearson|correl_spearman	copresence	H-OTU19---H-OTU1	4	0.2775401318919476|0.6906107734430216|0.8403412968462827|0.7218487394957984	dist_bray=copresence|dist_kullbackleibler=copresence|correl_pearson=copresence|correl_spearman=copresence	dist_bray=0.08682008406029873|dist_kullbackleibler=6.766087690124323E-11|correl_pearson=0.02127218333804526|correl_spearman=0.010410747687998323	dist_bray=0.2775401318919476|dist_kullbackleibler=0.6906107734430216|correl_pearson=0.8403412968462827|correl_spearman=0.7218487394957984	H-OTU19->H-OTU1	0.689352	0.694927	0.0670983	0.27754	6.76609e-11	6.76609e-11	2.86983e-09	0.30755615846328693|0.7374369285459484|0.7813006426093148|0.7008850785819117	0.3079802455635796|0.7010992643477447|0.8125652257399911|0.7072417124671537	100.0|100.0|100.0|100.0	0.07874111809026087|0.24984965394960276|0.14239635441355916|0.09252467769914433	2.86983e-09
99780	correl_pearson|dist_bray|dist_kullbackleibler	copresence	H-OTU18---H-OTU2	3	0.6122313391254884|0.3903378243487582|1.4321739697388223	correl_pearson=copresence|dist_bray=copresence|dist_kullbackleibler=copresence	correl_pearson=0.17930363214337436|dist_bray=0.20567246350009372|dist_kullbackleibler=0.0012062279196788372	correl_pearson=0.6122313391254884|dist_bray=0.3903378243487582|dist_kullbackleibler=1.4321739697388223	H-OTU18->H-OTU2	-0.00863278	-0.0492185	0.161393	0.612231	0.00120623	0.00120623	0.0185338	0.4883967478491216|0.39760505407746904|1.4617740136424633	0.5469973645186057|0.3875698432732866|1.4318298548213817	100.0|100.0|100.0	0.2931285085460883|0.09271236652899108|0.5207512649290058	0.0185338
99781	correl_pearson|dist_kullbackleibler|dist_bray	copresence	H-OTU18---H-OTU1	3	0.6814182600925491|0.9625489405602771|0.335746376196003	correl_pearson=copresence|dist_kullbackleibler=copresence|dist_bray=copresence	correl_pearson=0.054654517718969564|dist_kullbackleibler=4.236380332423018E-6|dist_bray=0.12855909434817614	correl_pearson=0.6814182600925491|dist_kullbackleibler=0.9625489405602771|dist_bray=0.335746376196003	H-OTU18->H-OTU1	-0.0239876	-0.0540159	0.12983	0.681418	4.23638e-06	4.23638e-06	9.15392e-05	0.6442697314988685|0.9610363198601132|0.33858821271401124	0.6498202293363361|0.9017971224909576|0.3345011418380595	100.0|100.0|100.0	0.17415601613651008|0.3140013513026326|0.07158284926245483	9.15392e-05
99782	dist_kullbackleibler	copresence	B-OTU8---B-OTU47	1	1.53793	dist_kullbackleibler=copresence	dist_kullbackleibler=2.968305601314114E-9	dist_kullbackleibler=1.5379300106489344	B-OTU8->B-OTU47	4.66843	4.54478	1.23281	1.53793	2.96831e-09	2.96831e-09	9.65121e-08	1.43935	1.43711	100	0.307987	9.65121e-08
99783	dist_kullbackleibler	copresence	B-OTU8---B-OTU36	1	1.56729	dist_kullbackleibler=copresence	dist_kullbackleibler=6.51621208103137E-8	dist_kullbackleibler=1.5672908086235269	B-OTU8->B-OTU36	4.78093	4.52143	1.30721	1.56729	6.51621e-08	6.51621e-08	1.74969e-06	1.5098	1.54043	100	0.384054	1.74969e-06
99784	dist_kullbackleibler	copresence	B-OTU8---B-OTU28	1	1.42505	dist_kullbackleibler=copresence	dist_kullbackleibler=4.218741768147183E-7	dist_kullbackleibler=1.4250471379783398	B-OTU8->B-OTU28	3.97006	3.95071	0.942539	1.42505	4.21874e-07	4.21874e-07	1.02634e-05	1.37716	1.38728	100	0.277182	1.02634e-05
99785	correl_spearman|dist_kullbackleibler|correl_pearson|dist_bray	copresence	B-OTU8---B-OTU25	4	0.8251611419448509|0.7090674906707869|0.5350124805590883|0.32831247004704633	correl_spearman=copresence|dist_kullbackleibler=copresence|correl_pearson=copresence|dist_bray=copresence	correl_spearman=9.51979312325435E-4|dist_kullbackleibler=0.0|correl_pearson=0.07543179476823669|dist_bray=0.1173733641065422	correl_spearman=0.8251611419448509|dist_kullbackleibler=0.7090674906707869|correl_pearson=0.5350124805590883|dist_bray=0.32831247004704633	B-OTU8->B-OTU25	-0.016478	-0.0222751	0.184384	0.825161	0	0	0	0.8064799302109555|0.6843465344576896|0.5386740960701674|0.32504756354080877	0.8100206530375742|0.6800839448496772|0.5216817780610825|0.32354153328139873	100.0|100.0|100.0|100.0	0.07025590938777361|0.16840455241604632|0.1251912842040349|0.04793235643354066	0
99786	dist_kullbackleibler	copresence	B-OTU6---B-OTU59	1	1.28687	dist_kullbackleibler=copresence	dist_kullbackleibler=1.4701573292086323E-12	dist_kullbackleibler=1.286867462048655	B-OTU6->B-OTU59	4.86647	4.94203	0.970548	1.28687	1.47016e-12	1.47016e-12	7.64092e-11	1.24684	1.24654	100	0.268873	7.64092e-11
99787	dist_kullbackleibler	copresence	B-OTU6---B-OTU37	1	1.61973	dist_kullbackleibler=copresence	dist_kullbackleibler=2.6567740230021286E-8	dist_kullbackleibler=1.6197304572659803	B-OTU6->B-OTU37	4.76093	4.74137	1.05491	1.61973	2.65677e-08	2.65677e-08	7.42436e-07	1.56667	1.52899	100	0.344717	7.42436e-07
99788	dist_kullbackleibler	copresence	B-OTU6---B-OTU36	1	1.60477	dist_kullbackleibler=copresence	dist_kullbackleibler=3.420302257084451E-6	dist_kullbackleibler=1.6047720643594972	B-OTU6->B-OTU36	4.59818	4.48333	1.17698	1.60477	3.4203e-06	3.4203e-06	7.46104e-05	1.51693	1.47229	100	0.469138	7.46104e-05
99789	dist_kullbackleibler|correl_pearson	copresence	H-OTU6---F-OTU3	2	1.491970008052659|0.5054900699605562	dist_kullbackleibler=copresence|correl_pearson=copresence	dist_kullbackleibler=3.329891917758232E-12|correl_pearson=0.07501854571432254	dist_kullbackleibler=1.491970008052659|correl_pearson=0.5054900699605562	H-OTU6->F-OTU3	5.33844	5.12687	1.41537	1.49197	3.32989e-12	3.32989e-12	1.61447e-10	1.376460407455242|0.6750081730218807	1.3408961290937145|0.6617468541604306	100.0|100.0	0.33309868070583115|0.20533740769873876	1.61447e-10
99790	dist_bray|dist_kullbackleibler|correl_spearman	mutualExclusion	H-OTU6---E-OTU32	3	0.8935278558984957|13.672396593740862|-0.48525850012792143	dist_bray=mutualExclusion|dist_kullbackleibler=mutualExclusion|correl_spearman=mutualExclusion	dist_bray=0.349545641531533|dist_kullbackleibler=0.002276666441716979|correl_spearman=0.08941274869643212	dist_bray=0.8935278558984957|dist_kullbackleibler=13.672396593740862|correl_spearman=-0.48525850012792143	H-OTU6->E-OTU32	0.81049	0.833494	0.0800195	0.893528	0.00227667	0.00227667	0.0331967	0.8836152910617012|12.606175700330857|-0.47126813486271635	0.8861750221071836|13.145533200472153|-0.4897350019422323	100.0|100.0|100.0	0.035787679004492194|2.3499347172190572|0.12651701856624792	0.0331967
99791	dist_kullbackleibler	copresence	B-OTU1---B-OTU49	1	1.65802	dist_kullbackleibler=copresence	dist_kullbackleibler=2.3333350076104598E-4	dist_kullbackleibler=1.6580191692262165	B-OTU1->B-OTU49	3.91314	3.8257	0.892117	1.65802	0.000233334	0.000233334	0.00402207	1.50984	1.54678	100	0.471715	0.00402207
99792	dist_bray|dist_kullbackleibler	copresence	B-OTU1---B-OTU31	2	0.37140162282486355|1.6004365384418506	dist_bray=copresence|dist_kullbackleibler=copresence	dist_bray=0.2164944730068189|dist_kullbackleibler=5.493409886736522E-5	dist_bray=0.37140162282486355|dist_kullbackleibler=1.6004365384418506	B-OTU1->B-OTU31	0.558681	0.55782	0.0471804	0.371402	5.49341e-05	5.49341e-05	0.00102971	0.3611541513753849|1.5772597636854067	0.3679846228767181|1.507587513473685	100.0|100.0	0.06346329422771176|0.6281353362357175	0.00102971
99793	dist_kullbackleibler	copresence	B-OTU1---B-OTU28	1	1.40515	dist_kullbackleibler=copresence	dist_kullbackleibler=1.7191771765068253E-5	dist_kullbackleibler=1.4051523433048037	B-OTU1->B-OTU28	3.83299	3.79639	0.881106	1.40515	1.71918e-05	1.71918e-05	0.000342045	1.31867	1.33111	100	0.368432	0.000342045
99794	dist_bray|dist_kullbackleibler	copresence	B-OTU1---B-OTU27	2	0.4265246598875396|1.6580564110750304	dist_bray=copresence|dist_kullbackleibler=copresence	dist_bray=0.2693412712602472|dist_kullbackleibler=7.055954831636235E-6	dist_bray=0.4265246598875396|dist_kullbackleibler=1.6580564110750304	B-OTU1->B-OTU27	0.573242	0.577453	0.0531543	0.426525	7.05595e-06	7.05595e-06	0.000148035	0.4184885792165483|1.5615407093806895	0.423128714525411|1.5695394477907112	100.0|100.0	0.0633582205429215|0.4512570563300113	0.000148035
99795	dist_bray|dist_kullbackleibler	copresence	B-OTU1---B-OTU25	2	0.38956847073004863|0.9545041556668682	dist_bray=copresence|dist_kullbackleibler=copresence	dist_bray=0.2333984744039701|dist_kullbackleibler=3.4416913763379853E-12	dist_bray=0.38956847073004863|dist_kullbackleibler=0.9545041556668682	B-OTU1->B-OTU25	0.542311	0.548857	0.0493259	0.389568	3.44169e-12	3.44169e-12	1.6628e-10	0.3761763114467142|0.8918767278682782	0.374885864503999|0.9136079309986546	100.0|100.0	0.05212129977723628|0.21976646729023708	1.6628e-10
99796	correl_spearman|dist_kullbackleibler|dist_bray|correl_pearson	copresence	B-OTU1---B-OTU8	4	0.8089635854341738|0.7793198280293816|0.3448172454122973|0.5299066001458331	correl_spearman=copresence|dist_kullbackleibler=copresence|dist_bray=copresence|correl_pearson=copresence	correl_spearman=0.0040831142039859936|dist_kullbackleibler=6.661338147750939E-16|dist_bray=0.12928428988806318|correl_pearson=0.06154884696563079	correl_spearman=0.8089635854341738|dist_kullbackleibler=0.7793198280293816|dist_bray=0.3448172454122973|correl_pearson=0.5299066001458331	B-OTU1->B-OTU8	0.0234006	0.0483193	0.179599	0.808964	6.66134e-16	6.66134e-16	4.83599e-14	0.7925097663320733|0.73755464485816|0.33435802329482184|0.5698669282364138	0.8069227077767263|0.739788364283291|0.33326186370414473|0.5464814675520908	100.0|100.0|100.0|100.0	0.08454456888855887|0.1921049579865449|0.05715442910231162|0.14083590616653885	4.83599e-14
99797	dist_kullbackleibler|correl_spearman	mutualExclusion	E-OTU27---E-OTU32	2	15.990916144589583|-0.29993688901206317	dist_kullbackleibler=mutualExclusion|correl_spearman=mutualExclusion	dist_kullbackleibler=0.0015217575600748878|correl_spearman=0.253822346202349	dist_kullbackleibler=15.990916144589583|correl_spearman=-0.29993688901206317	E-OTU27->E-OTU32	9.28926	8.76709	2.5108	15.9909	0.00152176	0.00152176	0.0229703	14.71500165545142|-0.3007922429998852	15.54758544138787|-0.3019920044610489	100.0|100.0	3.3524611821557047|0.1901514142443569	0.0229703
99798	dist_bray|dist_kullbackleibler|correl_spearman|correl_pearson	copresence	F-OTU56---F-OTU43	4	0.40835913082174213|1.1582172178404662|0.7491064725326773|0.6453866562988562	dist_bray=copresence|dist_kullbackleibler=copresence|correl_spearman=copresence|correl_pearson=copresence	dist_bray=0.10681933344134342|dist_kullbackleibler=0.0|correl_spearman=0.004673630029995379|correl_pearson=0.07283711170267715	dist_bray=0.40835913082174213|dist_kullbackleibler=1.1582172178404662|correl_spearman=0.7491064725326773|correl_pearson=0.6453866562988562	F-OTU56->F-OTU43	0.679616	0.696701	0.0795751	0.408359	0	0	0	0.3931620430098057|1.1449652068246738|0.7267790473655729|0.6100898834856111	0.3930130103336712|1.124045520534049|0.7274083239786748|0.6355131457167158	100.0|100.0|100.0|100.0	0.05305565748706514|0.2826754603432055|0.07909934044410817|0.16448507542700683	0
99799	correl_pearson|dist_kullbackleibler|dist_bray	copresence	F-OTU56---F-OTU33	3	0.6999124231872214|1.464550839828329|0.3640498818052549	correl_pearson=copresence|dist_kullbackleibler=copresence|dist_bray=copresence	correl_pearson=0.04956485510453801|dist_kullbackleibler=8.526734873726127E-12|dist_bray=0.08324984726059093	correl_pearson=0.6999124231872214|dist_kullbackleibler=1.464550839828329|dist_bray=0.3640498818052549	F-OTU56->F-OTU33	0.0209803	-0.0442469	0.204765	0.699912	8.52673e-12	8.52673e-12	3.93924e-10	0.6590233568205764|1.4443440122719755|0.35465011013860226	0.6740182146799256|1.3842367316303807|0.3500197870592499	100.0|100.0|100.0	0.1496968204431193|0.5075706100387373|0.049355089019882996	3.93924e-10
99800	correl_spearman|dist_kullbackleibler	copresence	F-OTU56---F-OTU29	2	0.8101112553770513|1.6588711041891873	correl_spearman=copresence|dist_kullbackleibler=copresence	correl_spearman=0.0012463913677114857|dist_kullbackleibler=2.4660695707723335E-10	correl_spearman=0.8101112553770513|dist_kullbackleibler=1.6588711041891873	F-OTU56->F-OTU29	-0.00141945	-0.00645843	0.161224	0.810111	2.46607e-10	2.46607e-10	9.50476e-09	0.7905920229460799|1.5767628825143385	0.8089090954306611|1.6454710504260546	100.0|100.0	0.06858628664827258|0.4508310317403388	9.50476e-09
99801	correl_spearman|dist_kullbackleibler|correl_pearson|dist_bray	copresence	F-OTU56---F-OTU20	4	0.8082860480425796|1.159864222687773|0.48378648514427813|0.4027080856267746	correl_spearman=copresence|dist_kullbackleibler=copresence|correl_pearson=copresence|dist_bray=copresence	correl_spearman=3.221327279395725E-4|dist_kullbackleibler=6.661338147750939E-16|correl_pearson=0.07206772287937468|dist_bray=0.13598298657454533	correl_spearman=0.8082860480425796|dist_kullbackleibler=1.159864222687773|correl_pearson=0.48378648514427813|dist_bray=0.4027080856267746	F-OTU56->F-OTU20	-0.0280857	-0.0228853	0.165459	0.808286	6.66134e-16	6.66134e-16	4.83599e-14	0.79197049947378|1.1087389678793753|0.522364206927777|0.393160649329613	0.8016871256768188|1.1214967332472687|0.5141598604558931|0.3933457095624711	100.0|100.0|100.0|100.0	0.05775677566520085|0.2737582392660877|0.12356622046939873|0.05756874356921814	4.83599e-14
99802	correl_pearson|dist_kullbackleibler|correl_spearman|dist_bray	copresence	F-OTU56---F-OTU19	4	0.5766768460443907|1.18833355220306|0.7420169817448382|0.41390195792989437	correl_pearson=copresence|dist_kullbackleibler=copresence|correl_spearman=copresence|dist_bray=copresence	correl_pearson=0.08570050131816176|dist_kullbackleibler=0.0|correl_spearman=0.00984068111016645|dist_bray=0.1512155566328066	correl_pearson=0.5766768460443907|dist_kullbackleibler=1.18833355220306|correl_spearman=0.7420169817448382|dist_bray=0.41390195792989437	F-OTU56->F-OTU19	-0.00133654	-0.0228855	0.158892	0.576677	0	0	0	0.5652277587918597|1.14195289472408|0.7215338436034686|0.40426915598772367	0.5981780043267542|1.117884986098712|0.7358836898456398|0.4065880628923219	100.0|100.0|100.0|100.0	0.17159576931818268|0.2524099855926709|0.0906950872637186|0.06341779647802907	0
99803	dist_bray|dist_kullbackleibler|correl_pearson	copresence	B-OTU77---B-OTU52	3	0.4122781389865464|1.412733721394796|0.6352394201357029	dist_bray=copresence|dist_kullbackleibler=copresence|correl_pearson=copresence	dist_bray=0.14427216430207612|dist_kullbackleibler=9.97996598695039E-8|correl_pearson=0.10794415506335914	dist_bray=0.4122781389865464|dist_kullbackleibler=1.412733721394796|correl_pearson=0.6352394201357029	B-OTU77->B-OTU52	0.704092	0.71564	0.0638929	0.412278	9.97997e-08	9.97997e-08	2.61327e-06	0.4063281257563051|1.436936920374853|0.5983809299593961	0.41313826636368|1.4206880392879233|0.6247411683504869	100.0|100.0|100.0	0.07871396475802699|0.4478766812058682|0.19010298587856622	2.61327e-06
99804	dist_bray|dist_kullbackleibler|correl_pearson	copresence	B-OTU77---B-OTU20	3	0.4144410392138159|1.3890064392514276|0.5800334189845524	dist_bray=copresence|dist_kullbackleibler=copresence|correl_pearson=copresence	dist_bray=0.17361863146634637|dist_kullbackleibler=9.508187617246477E-7|correl_pearson=0.056573716765263904	dist_bray=0.4144410392138159|dist_kullbackleibler=1.3890064392514276|correl_pearson=0.5800334189845524	B-OTU77->B-OTU20	0.652392	0.652504	0.0568194	0.414441	9.50819e-07	9.50819e-07	2.22631e-05	0.4108461482669942|1.4187742594602006|0.568921615328838	0.40432364297934176|1.3351739417879651|0.5841021127995903	100.0|100.0|100.0	0.06603581824708828|0.3959793501964285|0.12600103192688297	2.22631e-05
99805	dist_kullbackleibler|correl_pearson	copresence	B-OTU77---B-OTU19	2	1.299628770913589|0.47920153008975874	dist_kullbackleibler=copresence|correl_pearson=copresence	dist_kullbackleibler=1.7142519626034414E-9|correl_pearson=0.040240067125946744	dist_kullbackleibler=1.299628770913589|correl_pearson=0.47920153008975874	B-OTU77->B-OTU19	4.39002	4.43996	0.835152	1.29963	1.71425e-09	1.71425e-09	5.82209e-08	1.2794327999248594|0.5081037947373394	1.3028585954531795|0.4945324513171816	100.0|100.0	0.27705215695240965|0.08467439178813542	5.82209e-08
99806	correl_pearson|dist_kullbackleibler|dist_bray	copresence	B-OTU52---B-OTU62	3	0.5002233564144374|1.4729874174793165|0.40486681783055567	correl_pearson=copresence|dist_kullbackleibler=copresence|dist_bray=copresence	correl_pearson=0.08431727878549428|dist_kullbackleibler=1.0359568882734038E-6|dist_bray=0.1382697276490077	correl_pearson=0.5002233564144374|dist_kullbackleibler=1.4729874174793165|dist_bray=0.40486681783055567	B-OTU52->B-OTU62	0.0747027	0.0418977	0.200034	0.500223	1.03596e-06	1.03596e-06	2.4133e-05	0.534594332962407|1.4542824128342702|0.39567355817997957	0.5226936064884047|1.3639369838334412|0.39386033287400113	100.0|100.0|100.0	0.11160732717366169|0.4995624196039556|0.06454822632086268	2.4133e-05
99807	correl_spearman|dist_kullbackleibler|dist_bray	copresence	B-OTU52---B-OTU40	3	0.75215351399522|1.4168307190002456|0.41072217834491287	correl_spearman=copresence|dist_kullbackleibler=copresence|dist_bray=copresence	correl_spearman=0.004602472386664447|dist_kullbackleibler=1.2979652908029493E-9|dist_bray=0.16376892515996921	correl_spearman=0.75215351399522|dist_kullbackleibler=1.4168307190002456|dist_bray=0.41072217834491287	B-OTU52->B-OTU40	0.00374816	-0.0122558	0.174729	0.752154	1.29797e-09	1.29797e-09	4.52015e-08	0.7472328427607363|1.301126681337844|0.4071451478896975	0.7644847526651434|1.3519740892349668|0.40781715373066857	100.0|100.0|100.0	0.08149787329116953|0.36767877593251874|0.07766794369133928	4.52015e-08
99808	correl_spearman|dist_bray|dist_kullbackleibler	copresence	B-OTU52---B-OTU37	3	0.7167274027487025|0.4242319935254186|1.6294940880195479	correl_spearman=copresence|dist_bray=copresence|dist_kullbackleibler=copresence	correl_spearman=0.010016836223867953|dist_bray=0.19994725939531655|dist_kullbackleibler=2.090805732990475E-7	correl_spearman=0.7167274027487025|dist_bray=0.4242319935254186|dist_kullbackleibler=1.6294940880195479	B-OTU52->B-OTU37	-0.0125049	-0.0154105	0.176682	0.716727	2.09081e-07	2.09081e-07	5.27352e-06	0.7097248691837952|0.4146623126179291|1.5255628988552252	0.7118985633445587|0.4231962152395987|1.5513746780328463	100.0|100.0|100.0	0.09643555335480776|0.08493742320283644|0.4515163631521718	5.27352e-06
99809	correl_spearman|correl_pearson|dist_bray|dist_kullbackleibler	copresence	B-OTU52---B-OTU29	4	0.7607173176163906|0.5484103286325133|0.37280790943383324|1.075149666789972	correl_spearman=copresence|correl_pearson=copresence|dist_bray=copresence|dist_kullbackleibler=copresence	correl_spearman=0.01225307627687311|correl_pearson=0.04018600143591372|dist_bray=0.13309764633791277|dist_kullbackleibler=1.248158354449913E-9	correl_spearman=0.7607173176163906|correl_pearson=0.5484103286325133|dist_bray=0.37280790943383324|dist_kullbackleibler=1.075149666789972	B-OTU52->B-OTU29	0.0285038	0.0194732	0.153914	0.760717	1.24816e-09	1.24816e-09	4.36887e-08	0.7451975054883959|0.5869433658662921|0.35991981987757876|1.0666005330144395	0.7533622828419416|0.5788336137464696|0.36180173884585126|1.0009019341971181	100.0|100.0|100.0|100.0	0.10154295047354585|0.11373469522399278|0.06825524933059661|0.3513848226235754	4.36887e-08
99810	dist_kullbackleibler|correl_pearson|dist_bray|correl_spearman	copresence	B-OTU52---B-OTU20	4	0.7499718841949781|0.634795328069567|0.35969516699967086|0.8305322128851542	dist_kullbackleibler=copresence|correl_pearson=copresence|dist_bray=copresence|correl_spearman=copresence	dist_kullbackleibler=1.503019930737537E-12|correl_pearson=0.013915341325836272|dist_bray=0.0898839495879884|correl_spearman=0.0019855314938772572	dist_kullbackleibler=0.7499718841949781|correl_pearson=0.634795328069567|dist_bray=0.35969516699967086|correl_spearman=0.8305322128851542	B-OTU52->B-OTU20	3.93287	3.86729	0.86879	0.749972	1.50302e-12	1.50302e-12	7.78224e-11	0.720602673872566|0.653670219064887|0.34046941662480895|0.817240065159606	0.693842156501164|0.6569665140236189|0.35093695156244803|0.836633911769453	100.0|100.0|100.0|100.0	0.2119490232992881|0.0793403825938096|0.04917805333849375|0.07938428428980435	7.78224e-11
99811	correl_spearman|dist_bray|dist_kullbackleibler	copresence	B-OTU52---B-OTU19	3	0.7700280112044819|0.40344011048749384|1.1102616927093574	correl_spearman=copresence|dist_bray=copresence|dist_kullbackleibler=copresence	correl_spearman=0.004764099719732073|dist_bray=0.15824122261255447|dist_kullbackleibler=9.08369102159412E-8	correl_spearman=0.7700280112044819|dist_bray=0.40344011048749384|dist_kullbackleibler=1.1102616927093574	B-OTU52->B-OTU19	-0.0133109	-0.0214286	0.174328	0.770028	9.08369e-08	9.08369e-08	2.39687e-06	0.761072403350989|0.3838183618207679|1.0343285183813082	0.757093878863178|0.388564927622043|1.0557537484165698	100.0|100.0|100.0	0.08922271646748975|0.0641669137370437|0.2675505935182374	2.39687e-06
99812	correl_spearman|dist_kullbackleibler|dist_bray|correl_pearson	copresence	B-OTU52---B-OTU16	4	0.8338935574229693|0.8849944734847504|0.35427750547016046|0.5751751288693814	correl_spearman=copresence|dist_kullbackleibler=copresence|dist_bray=copresence|correl_pearson=copresence	correl_spearman=8.170588735085804E-4|dist_kullbackleibler=2.886579864025407E-15|dist_bray=0.08998548503984805|correl_pearson=0.029094397004396755	correl_spearman=0.8338935574229693|dist_kullbackleibler=0.8849944734847504|dist_bray=0.35427750547016046|correl_pearson=0.5751751288693814	B-OTU52->B-OTU16	0.0179916	0.00840336	0.165186	0.833894	2.88658e-15	2.88658e-15	2.03112e-13	0.8252586381567757|0.8174470950647605|0.3413158213985054|0.6269646401943779	0.8316710668216469|0.83471171440947|0.3430623940993549|0.6192371396039881	100.0|100.0|100.0|100.0	0.06568754573769922|0.22239790271062554|0.061773194382422264|0.10581326540753788	2.03112e-13
99813	correl_pearson|dist_bray|correl_spearman|dist_kullbackleibler	copresence	F-OTU54---F-OTU64	4	0.5807385263937799|0.3833441969189433|0.7409819756648062|1.5270147810532082	correl_pearson=copresence|dist_bray=copresence|correl_spearman=copresence|dist_kullbackleibler=copresence	correl_pearson=0.05258507993022171|dist_bray=0.10644026699898856|correl_spearman=0.008872301420108974|dist_kullbackleibler=0.0	correl_pearson=0.5807385263937799|dist_bray=0.3833441969189433|correl_spearman=0.7409819756648062|dist_kullbackleibler=1.5270147810532082	F-OTU54->F-OTU64	-0.00189965	-0.0526882	0.173066	0.580739	0	0	0	0.6122688659988392|0.377989594827092|0.7230997102908706|1.5291478057163257	0.6098489568498158|0.3802716555032444|0.7317712144313357|1.453397087445043	100.0|100.0|100.0|100.0	0.1436779114617428|0.08641722083791195|0.09406327802538207|0.5139836478060902	0
99814	dist_kullbackleibler|dist_bray|correl_pearson|correl_spearman	copresence	F-OTU54---F-OTU40	4	0.9516568645497269|0.25233847770846884|0.9007184413083253|0.7755611293254141	dist_kullbackleibler=copresence|dist_bray=copresence|correl_pearson=copresence|correl_spearman=copresence	dist_kullbackleibler=0.0|dist_bray=0.016335102033533833|correl_pearson=3.8212706912277294E-4|correl_spearman=0.0023210166601193016	dist_kullbackleibler=0.9516568645497269|dist_bray=0.25233847770846884|correl_pearson=0.9007184413083253|correl_spearman=0.7755611293254141	F-OTU54->F-OTU40	8.30353	8.10506	2.06105	0.951657	0	0	0	0.956679485275491|0.24516995583575074|0.8907879914587196|0.7687892368773064	0.8872034774923958|0.24237429214509626|0.9059122893265241|0.7782281680148059	100.0|100.0|100.0|100.0	0.3228175879423673|0.05179811855778992|0.06541458968968311|0.06967114351711949	0
99815	dist_kullbackleibler|correl_spearman|correl_pearson	mutualExclusion	E-OTU18---E-OTU32	3	16.566671264335483|-0.4365972278450397|-0.26129998205036276	dist_kullbackleibler=mutualExclusion|correl_spearman=mutualExclusion|correl_pearson=mutualExclusion	dist_kullbackleibler=1.0204278375491871E-4|correl_spearman=0.1340682093437644|correl_pearson=0.09097889202233334	dist_kullbackleibler=16.566671264335483|correl_spearman=-0.4365972278450397|correl_pearson=-0.26129998205036276	E-OTU18->E-OTU32	8.24337	7.93053	2.13985	16.5667	0.000102043	0.000102043	0.00184228	14.979470025339005|-0.4281755431110955|-0.297408486718349	15.250717484369218|-0.4444444401338059|-0.2931433420913899	100.0|100.0|100.0	3.2896983375096043|0.15516772740205434|0.05325751423669348	0.00184228
99816	dist_kullbackleibler|dist_bray	copresence	E-OTU18---E-OTU8	2	1.2563838382950385|0.40470830227711174	dist_kullbackleibler=copresence|dist_bray=copresence	dist_kullbackleibler=2.104036078698357E-8|dist_bray=0.25894041319895933	dist_kullbackleibler=1.2563838382950385|dist_bray=0.40470830227711174	E-OTU18->E-OTU8	4.07983	4.01202	0.928422	1.25638	2.10404e-08	2.10404e-08	6.01447e-07	1.2066210550579342|0.3965295113105112	1.1867252734475624|0.394289494213196	100.0|100.0	0.2747089366240338|0.05737626320747383	6.01447e-07
99817	dist_kullbackleibler	copresence	E-OTU12---E-OTU7	1	1.35736	dist_kullbackleibler=copresence	dist_kullbackleibler=1.8387787980023163E-5	dist_kullbackleibler=1.357360860893183	E-OTU12->E-OTU7	3.58563	3.46206	0.750315	1.35736	1.83878e-05	1.83878e-05	0.000363543	1.30199	1.31149	100	0.306207	0.000363543
99818	dist_bray|dist_kullbackleibler	copresence	E-OTU12---E-OTU6	2	0.3277156056137942|0.7233815329474582	dist_bray=copresence|dist_kullbackleibler=copresence	dist_bray=0.2135886755225067|dist_kullbackleibler=5.307558836875614E-10	dist_bray=0.3277156056137942|dist_kullbackleibler=0.7233815329474582	E-OTU12->E-OTU6	0.477538	0.482404	0.0475489	0.327716	5.30756e-10	5.30756e-10	1.95241e-08	0.31425610881514376|0.662994979839925	0.309171908140599|0.6381194307178546	100.0|100.0	0.04228637115163181|0.18540824066717906	1.95241e-08
99819	dist_kullbackleibler|dist_bray	copresence	E-OTU12---E-OTU4	2	0.8882183596145135|0.3597097977154271	dist_kullbackleibler=copresence|dist_bray=copresence	dist_kullbackleibler=9.35292775450236E-8|dist_bray=0.24306328024740287	dist_kullbackleibler=0.8882183596145135|dist_bray=0.3597097977154271	E-OTU12->E-OTU4	3.27899	3.18811	0.786671	0.888218	9.35293e-08	9.35293e-08	2.45846e-06	0.839838825906691|0.34703245829425144	0.8104836334141312|0.34016724142672833	100.0|100.0	0.21903256262097592|0.036094966025685314	2.45846e-06
99820	dist_kullbackleibler|dist_bray	copresence	E-OTU12---E-OTU3	2	0.9721938510627068|0.38860241772954174	dist_kullbackleibler=copresence|dist_bray=copresence	dist_kullbackleibler=2.2109557051841477E-7|dist_bray=0.3305940667224859	dist_kullbackleibler=0.9721938510627068|dist_bray=0.38860241772954174	E-OTU12->E-OTU3	3.10036	3.08579	0.725966	0.972194	2.21096e-07	2.21096e-07	5.56633e-06	0.9021103357233923|0.37372950740660776	0.9197516575012666|0.3776689504914029	100.0|100.0	0.18949596201449936|0.04892395040591656	5.56633e-06
99821	dist_kullbackleibler|dist_bray	copresence	E-OTU12---E-OTU2	2	1.3313817528966214|0.3843300307687826	dist_kullbackleibler=copresence|dist_bray=copresence	dist_kullbackleibler=8.801530431146176E-7|dist_bray=0.25561843134883033	dist_kullbackleibler=1.3313817528966214|dist_bray=0.3843300307687826	E-OTU12->E-OTU2	3.87762	3.75741	0.988385	1.33138	8.80153e-07	8.80153e-07	2.07501e-05	1.2160803554095203|0.3710240211663085	1.2441702909671921|0.37234908712513204	100.0|100.0	0.31014327561669847|0.0605172884889717	2.07501e-05
99822	dist_kullbackleibler|dist_bray	copresence	E-OTU12---E-OTU1	2	0.6868365440117379|0.33924123008965934	dist_kullbackleibler=copresence|dist_bray=copresence	dist_kullbackleibler=2.220446049250313E-16|dist_bray=0.2291824269861411	dist_kullbackleibler=0.6868365440117379|dist_bray=0.33924123008965934	E-OTU12->E-OTU1	3.41709	3.34631	0.782534	0.686837	2.22045e-16	2.22045e-16	1.70205e-14	0.6390437131002499|0.32997739412372246	0.6475683632821915|0.3309749302508327	100.0|100.0	0.11673196740918743|0.036701967764771	1.70205e-14
99823	dist_kullbackleibler	mutualExclusion	E-OTU12---E-OTU45	1	17.8308	dist_kullbackleibler=mutualExclusion	dist_kullbackleibler=4.844165488236962E-4	dist_kullbackleibler=17.83084817498865	E-OTU12->E-OTU45	8.4808	8.04175	1.97721	17.8308	0.000484417	0.000484417	0.00786589	15.8478	17.7816	100	4.98541	0.00786589
99824	dist_bray|dist_kullbackleibler|correl_pearson	copresence	E-OTU12---E-OTU28	3	0.28730014168825213|0.7802874066487518|0.5787360519699141	dist_bray=copresence|dist_kullbackleibler=copresence|correl_pearson=copresence	dist_bray=0.16865658171070852|dist_kullbackleibler=4.660296459846336E-8|correl_pearson=0.03483479088379443	dist_bray=0.28730014168825213|dist_kullbackleibler=0.7802874066487518|correl_pearson=0.5787360519699141	E-OTU12->E-OTU28	0.496261	0.49786	0.0487137	0.2873	4.6603e-08	4.6603e-08	1.27125e-06	0.28290099521755663|0.7649004306422511|0.5853744173171366	0.27972936112847313|0.7477204791553755|0.6034793445680307	100.0|100.0|100.0	0.04944806615925922|0.24387746027743162|0.11364727335881245	1.27125e-06
99825	dist_kullbackleibler|dist_bray	copresence	E-OTU12---E-OTU25	2	0.9122010033415603|0.3382851416242819	dist_kullbackleibler=copresence|dist_bray=copresence	dist_kullbackleibler=3.107600843321734E-10|dist_bray=0.19779410214697268	dist_kullbackleibler=0.9122010033415603|dist_bray=0.3382851416242819	E-OTU12->E-OTU25	3.66787	3.59546	0.769992	0.912201	3.1076e-10	3.1076e-10	1.17788e-08	0.8297290724056262|0.3232526587993318	0.7957459519665429|0.3210368568223069	100.0|100.0	0.21057474237523072|0.051194715660646886	1.17788e-08
99826	dist_kullbackleibler	copresence	E-OTU12---E-OTU20	1	1.31321	dist_kullbackleibler=copresence	dist_kullbackleibler=1.0799492078383821E-8	dist_kullbackleibler=1.3132146869996386	E-OTU12->E-OTU20	4.02886	3.93088	1.07879	1.31321	1.07995e-08	1.07995e-08	3.2213e-07	1.24298	1.24076	100	0.247602	3.2213e-07
99827	dist_kullbackleibler|dist_bray	copresence	E-OTU12---E-OTU18	2	1.6092291460865074|0.4217126084253854	dist_kullbackleibler=copresence|dist_bray=copresence	dist_kullbackleibler=3.205461940170018E-4|dist_bray=0.28724670797301677	dist_kullbackleibler=1.6092291460865074|dist_bray=0.4217126084253854	E-OTU12->E-OTU18	3.67196	3.69808	0.87191	1.60923	0.000320546	0.000320546	0.00538337	1.4872514848578309|0.4037029855110459	1.4785569080431502|0.4075266007465445	100.0|100.0	0.40960036121602394|0.05514383469735062	0.00538337
99828	dist_kullbackleibler	copresence	E-OTU12---E-OTU17	1	1.63949	dist_kullbackleibler=copresence	dist_kullbackleibler=5.100607591771444E-4	dist_kullbackleibler=1.6394885026313375	E-OTU12->E-OTU17	3.60698	3.53399	0.863857	1.63949	0.000510061	0.000510061	0.008253	1.61426	1.60494	100	0.367995	0.008253
99829	dist_bray|dist_kullbackleibler	copresence	E-OTU12---E-OTU10	2	0.31318905530609453|0.6098425458323847	dist_bray=copresence|dist_kullbackleibler=copresence	dist_bray=0.20254497792968074|dist_kullbackleibler=4.349890447841176E-10	dist_bray=0.31318905530609453|dist_kullbackleibler=0.6098425458323847	E-OTU12->E-OTU10	0.473426	0.476375	0.0471841	0.313189	4.34989e-10	4.34989e-10	1.60876e-08	0.30463060717991103|0.5777980620330443	0.3004412764275072|0.5570845620840496	100.0|100.0	0.041103807833556265|0.17234043458303125	1.60876e-08
99830	dist_kullbackleibler|dist_bray	copresence	E-OTU7---E-OTU8	2	1.5245683052510173|0.39709903928080303	dist_kullbackleibler=copresence|dist_bray=copresence	dist_kullbackleibler=0.0020094081871330216|dist_bray=0.25463140860118816	dist_kullbackleibler=1.5245683052510173|dist_bray=0.39709903928080303	E-OTU7->E-OTU8	3.64825	3.6143	0.793122	1.52457	0.00200941	0.00200941	0.0296145	1.4734757155022453|0.39048517551297174	1.3580665722910013|0.3936326295847155	100.0|100.0	0.5715385151585347|0.044112191806965545	0.0296145
99831	dist_bray|dist_kullbackleibler	copresence	E-OTU7---E-OTU6	2	0.3793935306129993|1.2234097104032247	dist_bray=copresence|dist_kullbackleibler=copresence	dist_bray=0.2992721180504456|dist_kullbackleibler=3.667681391350541E-5	dist_bray=0.3793935306129993|dist_kullbackleibler=1.2234097104032247	E-OTU7->E-OTU6	0.501443	0.49845	0.0499584	0.379394	3.66768e-05	3.66768e-05	0.000701872	0.37524857535956097|1.1872911918123679	0.37031704127050086|1.1676616455425792	100.0|100.0	0.05745053590967158|0.35939071754893587	0.000701872
99832	dist_kullbackleibler|correl_pearson|dist_bray	copresence	E-OTU7---E-OTU3	3	0.756688604647589|0.4951861476445798|0.3004909008175237	dist_kullbackleibler=copresence|correl_pearson=copresence|dist_bray=copresence	dist_kullbackleibler=2.9870550477539837E-10|correl_pearson=0.11102620109442185|dist_bray=0.17971317384502272	dist_kullbackleibler=0.756688604647589|correl_pearson=0.4951861476445798|dist_bray=0.3004909008175237	E-OTU7->E-OTU3	3.4879	3.47799	0.860503	0.756689	2.98706e-10	2.98706e-10	1.14044e-08	0.7282126537737657|0.4968594702529651|0.30520090566736646	0.7247541090603671|0.5142901283094731|0.30732538176734986	100.0|100.0|100.0	0.19869286197763822|0.14851913912975567|0.05335000076198246	1.14044e-08
99833	dist_kullbackleibler|dist_bray	copresence	E-OTU7---E-OTU1	2	1.1799257457010772|0.3846479928638411	dist_kullbackleibler=copresence|dist_bray=copresence	dist_kullbackleibler=4.729146385051841E-6|dist_bray=0.3038011777007902	dist_kullbackleibler=1.1799257457010772|dist_bray=0.3846479928638411	E-OTU7->E-OTU1	3.70778	3.72487	0.964393	1.17993	4.72915e-06	4.72915e-06	0.000101866	1.1417991075060012|0.3774615328055475	1.172687813550918|0.3783349080878192	100.0|100.0	0.3356259816835534|0.05533396834326642	0.000101866
99834	correl_pearson|dist_kullbackleibler|correl_spearman	mutualExclusion	E-OTU7---E-OTU32	3	-0.22091558637693376|13.47276341281433|-0.30705044666554493	correl_pearson=mutualExclusion|dist_kullbackleibler=mutualExclusion|correl_spearman=mutualExclusion	correl_pearson=0.29393911128711947|dist_kullbackleibler=0.003288847410062634|correl_spearman=0.2623121349783083	correl_pearson=-0.22091558637693376|dist_kullbackleibler=13.47276341281433|correl_spearman=-0.30705044666554493	E-OTU7->E-OTU32	-0.0170578	-0.0537757	0.146345	-0.220916	0.00328885	0.00328885	0.0461414	-0.22090800624805834|12.885111945542267|-0.3007947376510323	-0.24240366720971024|13.02337822367663|-0.3069706275072394	100.0|100.0|100.0	0.14150202422132777|3.109238889969608|0.1900772583291476	0.0461414
99835	dist_bray|dist_kullbackleibler|correl_pearson	copresence	E-OTU7---E-OTU28	3	0.30839138391650545|0.758622642901155|0.48654461548099076	dist_bray=copresence|dist_kullbackleibler=copresence|correl_pearson=copresence	dist_bray=0.17001038662178003|dist_kullbackleibler=1.8335399865065938E-10|correl_pearson=0.07151944285984346	dist_bray=0.30839138391650545|dist_kullbackleibler=0.758622642901155|correl_pearson=0.48654461548099076	E-OTU7->E-OTU28	0.525121	0.527526	0.0557483	0.308391	1.83354e-10	1.83354e-10	7.25014e-09	0.3086501716614982|0.7464763557757652|0.49829184366157725	0.31659523403397866|0.7092209828998546|0.5082834108585087	100.0|100.0|100.0	0.05147408067208325|0.23907826091569265|0.11371318201972178	7.25014e-09
99836	dist_kullbackleibler|dist_bray	copresence	E-OTU7---E-OTU25	2	1.5804605852061808|0.4246238904483405	dist_kullbackleibler=copresence|dist_bray=copresence	dist_kullbackleibler=5.893404101520172E-5|dist_bray=0.3027231918491843	dist_kullbackleibler=1.5804605852061808|dist_bray=0.4246238904483405	E-OTU7->E-OTU25	4.18748	4.1098	0.982827	1.58046	5.8934e-05	5.8934e-05	0.00110318	1.5324182563589555|0.4194391207795032	1.492951919458822|0.4205077757133672	100.0|100.0	0.47545721649039274|0.06055433503988287	0.00110318
99837	dist_kullbackleibler|dist_bray	copresence	E-OTU7---E-OTU18	2	1.4796054317626341|0.41668064788697745	dist_kullbackleibler=copresence|dist_bray=copresence	dist_kullbackleibler=6.0479809003144425E-6|dist_bray=0.24452391725313638	dist_kullbackleibler=1.4796054317626341|dist_bray=0.41668064788697745	E-OTU7->E-OTU18	4.31649	4.33669	0.901049	1.47961	6.04798e-06	6.04798e-06	0.000129058	1.4405655914996114|0.40341938862736676	1.4683298189988614|0.4023920937171079	100.0|100.0	0.4319478033247124|0.05495152935192402	0.000129058
99838	dist_kullbackleibler|dist_bray	copresence	E-OTU7---E-OTU17	2	1.4107378261199681|0.4154066500784306	dist_kullbackleibler=copresence|dist_bray=copresence	dist_kullbackleibler=5.852972903008791E-6|dist_bray=0.2638812278012933	dist_kullbackleibler=1.4107378261199681|dist_bray=0.4154066500784306	E-OTU7->E-OTU17	4.16748	4.08192	1.02923	1.41074	5.85297e-06	5.85297e-06	0.000125091	1.379361323579891|0.4215472583807495	1.351489253835521|0.42957699500612323	100.0|100.0	0.4046515344978738|0.07728608616988815	0.000125091
99839	dist_bray|dist_kullbackleibler	copresence	E-OTU7---E-OTU10	2	0.36646423347914325|1.2633574298769976	dist_bray=copresence|dist_kullbackleibler=copresence	dist_bray=0.27756545327837734|dist_kullbackleibler=2.577705080069048E-4	dist_bray=0.36646423347914325|dist_kullbackleibler=1.2633574298769976	E-OTU7->E-OTU10	0.511811	0.524632	0.0611673	0.366464	0.000257771	0.000257771	0.00441006	0.36760529130604647|1.2447129619337272	0.3690457330212415|1.1916734782895662	100.0|100.0	0.05972105630145383|0.4033924482835203	0.00441006
99840	dist_kullbackleibler|dist_bray	copresence	H-OTU8---E-OTU4	2	1.5248065115838056|0.3983374230864182	dist_kullbackleibler=copresence|dist_bray=copresence	dist_kullbackleibler=0.001359316144990741|dist_bray=0.24633097027684114	dist_kullbackleibler=1.5248065115838056|dist_bray=0.3983374230864182	H-OTU8->E-OTU4	3.27416	3.22176	0.771342	1.52481	0.00135932	0.00135932	0.0206776	1.5208742648125746|0.39927255652925486	1.510684013358481|0.39821031505940646	100.0|100.0	0.3420393802736067|0.05602867745313643	0.0206776
99841	dist_kullbackleibler	copresence	H-OTU8---F-OTU2	1	1.55239	dist_kullbackleibler=copresence	dist_kullbackleibler=4.286876082166824E-4	dist_kullbackleibler=1.552393360400778	H-OTU8->F-OTU2	3.39387	3.3396	0.75675	1.55239	0.000428688	0.000428688	0.00704434	1.54111	1.50801	100	0.308899	0.00704434
99842	correl_pearson|correl_spearman|dist_kullbackleibler|dist_bray	copresence	H-OTU8---H-OTU4	4	0.5258492251286462|0.7201680672268909|0.9960329581094015|0.3683610885644748	correl_pearson=copresence|correl_spearman=copresence|dist_kullbackleibler=copresence|dist_bray=copresence	correl_pearson=0.06841957406038213|correl_spearman=0.004592077758285462|dist_kullbackleibler=1.5591146373949982E-8|dist_bray=0.1284112143892262	correl_pearson=0.5258492251286462|correl_spearman=0.7201680672268909|dist_kullbackleibler=0.9960329581094015|dist_bray=0.3683610885644748	H-OTU8->H-OTU4	-0.00152965	-0.0551094	0.176852	0.525849	1.55911e-08	1.55911e-08	4.55162e-07	0.5640959936616207|0.710936953776162|0.9153449184720149|0.3536354954603108	0.5405085689629061|0.71348388931886|0.9299665457686155|0.3626476532717275	100.0|100.0|100.0|100.0	0.14455983285065294|0.07645914685645018|0.2684309657281654|0.06931765031281668	4.55162e-07
99843	dist_kullbackleibler|correl_spearman	copresence	H-OTU8---H-OTU2	2	1.0942751888653701|0.7633053221288516	dist_kullbackleibler=copresence|correl_spearman=copresence	dist_kullbackleibler=2.309716196080558E-9|correl_spearman=0.0036330776479419624	dist_kullbackleibler=1.0942751888653701|correl_spearman=0.7633053221288516	H-OTU8->H-OTU2	3.60976	3.57766	0.734382	1.09428	2.30972e-09	2.30972e-09	7.65498e-08	1.040037639571989|0.7439350475272394	1.0267929600291494|0.7623291740003113	100.0|100.0	0.19227655527235263|0.0841965992987635	7.65498e-08
99844	correl_spearman|correl_pearson|dist_kullbackleibler|dist_bray	copresence	H-OTU8---H-OTU1	4	0.8103641456582634|0.7229371104854296|0.5776849905542382|0.33187390534381334	correl_spearman=copresence|correl_pearson=copresence|dist_kullbackleibler=copresence|dist_bray=copresence	correl_spearman=9.353225969872536E-4|correl_pearson=0.0053611420750419025|dist_kullbackleibler=2.220446049250313E-16|dist_bray=0.054429681529853946	correl_spearman=0.8103641456582634|correl_pearson=0.7229371104854296|dist_kullbackleibler=0.5776849905542382|dist_bray=0.33187390534381334	H-OTU8->H-OTU1	-0.00519328	0.0110644	0.16524	0.810364	2.22045e-16	2.22045e-16	1.70205e-14	0.7881056832237264|0.7325970232489597|0.5591970946501208|0.31237052590373543	0.7893991497497778|0.7429913350526396|0.560293545140304|0.30918766452907154	100.0|100.0|100.0|100.0	0.06506432484086333|0.0800614654796599|0.11911584126762785|0.04325200619389467	1.70205e-14
99845	dist_kullbackleibler	copresence	H-OTU8---H-OTU37	1	1.56979	dist_kullbackleibler=copresence	dist_kullbackleibler=4.33264704939873E-5	dist_kullbackleibler=1.5697863149290538	H-OTU8->H-OTU37	3.96838	4.00237	0.913746	1.56979	4.33265e-05	4.33265e-05	0.000821108	1.54658	1.55613	100	0.380671	0.000821108
99846	dist_kullbackleibler	copresence	H-OTU8---H-OTU29	1	1.37543	dist_kullbackleibler=copresence	dist_kullbackleibler=9.917660354197277E-5	dist_kullbackleibler=1.3754319070300418	H-OTU8->H-OTU29	3.46848	3.38802	0.771318	1.37543	9.91766e-05	9.91766e-05	0.0018	1.33949	1.37453	100	0.327341	0.0018
99847	dist_kullbackleibler	copresence	H-OTU8---H-OTU25	1	1.5896	dist_kullbackleibler=copresence	dist_kullbackleibler=4.577496075809373E-4	dist_kullbackleibler=1.5895989230189573	H-OTU8->H-OTU25	3.35491	3.32895	0.670571	1.5896	0.00045775	0.00045775	0.00745936	1.54666	1.52505	100	0.297491	0.00745936
99848	dist_kullbackleibler|correl_pearson|correl_spearman|dist_bray	copresence	H-OTU8---H-OTU20	4	1.18402393269152|0.5208332685408273|0.7268907563025211|0.3692517354526653	dist_kullbackleibler=copresence|correl_pearson=copresence|correl_spearman=copresence|dist_bray=copresence	dist_kullbackleibler=1.1695786919929674E-4|correl_pearson=0.0888728121796522|correl_spearman=0.012330735865810405|dist_bray=0.15418643283173106	dist_kullbackleibler=1.18402393269152|correl_pearson=0.5208332685408273|correl_spearman=0.7268907563025211|dist_bray=0.3692517354526653	H-OTU8->H-OTU20	3.67253	3.67095	0.68953	1.18402	0.000116958	0.000116958	0.0020939	1.1567903138477416|0.5311133256734294|0.7092049745429735|0.3638666112214446	1.1423398747083757|0.5317821233513444|0.7201262066199747|0.36234750427106205	100.0|100.0|100.0|100.0	0.4675307070362544|0.14180089524129205|0.10902233277459403|0.07148084423407611	0.0020939
99849	dist_kullbackleibler|dist_bray|correl_spearman|correl_pearson	copresence	H-OTU8---H-OTU19	4	1.0156268920744123|0.3918114227906172|0.7383753501400561|0.5724602101811312	dist_kullbackleibler=copresence|dist_bray=copresence|correl_spearman=copresence|correl_pearson=copresence	dist_kullbackleibler=6.028241461564221E-9|dist_bray=0.1514584967732009|correl_spearman=0.003382968502628314|correl_pearson=0.07580605612147706	dist_kullbackleibler=1.0156268920744123|dist_bray=0.3918114227906172|correl_spearman=0.7383753501400561|correl_pearson=0.5724602101811312	H-OTU8->H-OTU19	3.92189	3.81742	0.739661	1.01563	6.02824e-09	6.02824e-09	1.86292e-07	0.9897290727435568|0.38947580997504266|0.7209864273389606|0.5738910530727617	0.9993330466601668|0.3905321530255372|0.7217697593240873|0.5573175942082615	100.0|100.0|100.0|100.0	0.2647215255401606|0.0711364989480706|0.07373434152434216|0.14561307599834114	1.86292e-07
99850	dist_bray|dist_kullbackleibler	copresence	H-OTU8---H-OTU18	2	0.4169686972390114|1.3402029076801154	dist_bray=copresence|dist_kullbackleibler=copresence	dist_bray=0.2036988635534266|dist_kullbackleibler=2.297362868086683E-4	dist_bray=0.4169686972390114|dist_kullbackleibler=1.3402029076801154	H-OTU8->H-OTU18	0.628509	0.631347	0.062877	0.416969	0.000229736	0.000229736	0.00396505	0.41682143498882723|1.315815855429742	0.4137745297669859|1.3077048272319147	100.0|100.0	0.06528691129835468|0.3202250684355667	0.00396505
99851	dist_bray|dist_kullbackleibler	copresence	E-OTU6---E-OTU3	2	0.3327502530313029|0.8119672154014841	dist_bray=copresence|dist_kullbackleibler=copresence	dist_bray=0.2263546874571961|dist_kullbackleibler=1.0613894431688031E-5	dist_bray=0.3327502530313029|dist_kullbackleibler=0.8119672154014841	E-OTU6->E-OTU3	0.478183	0.48097	0.0434879	0.33275	1.06139e-05	1.06139e-05	0.000218997	0.31860304713955456|0.7503450472863533	0.3229385555747587|0.7161753458814926	100.0|100.0	0.045163372007791774|0.2808876479218163	0.000218997
99852	dist_bray|dist_kullbackleibler	copresence	E-OTU6---E-OTU2	2	0.37321292761136493|0.8063513186260663	dist_bray=copresence|dist_kullbackleibler=copresence	dist_bray=0.21698443484524266|dist_kullbackleibler=2.0883295093199195E-12	dist_bray=0.37321292761136493|dist_kullbackleibler=0.8063513186260663	E-OTU6->E-OTU2	0.526613	0.526705	0.0504873	0.373213	2.08833e-12	2.08833e-12	1.0652e-10	0.36040277631664386|0.76130292790477	0.3557075604147205|0.7577217165706707	100.0|100.0	0.04512701642847744|0.1713696179830914	1.0652e-10
99853	correl_spearman|correl_pearson|dist_kullbackleibler|dist_bray	copresence	E-OTU6---E-OTU1	4	0.7528719529279911|0.690652145737976|0.37956693312003137|0.21689058742435952	correl_spearman=copresence|correl_pearson=copresence|dist_kullbackleibler=copresence|dist_bray=copresence	correl_spearman=0.016836634227721192|correl_pearson=0.023843761072589897|dist_kullbackleibler=0.0|dist_bray=0.10268483486251567	correl_spearman=0.7528719529279911|correl_pearson=0.690652145737976|dist_kullbackleibler=0.37956693312003137|dist_bray=0.21689058742435952	E-OTU6->E-OTU1	0.0595434	0.0632442	0.158578	0.752872	0	0	0	0.7435269727800181|0.698445298496015|0.3599130665720869|0.21058488288438731	0.7695273622578316|0.7006544698270842|0.3372805221945392|0.2052145739822318	100.0|100.0|100.0|100.0	0.10370451360123198|0.10040244419986723|0.11724832753974258|0.04069091324495169	0
99854	dist_bray|correl_pearson|dist_kullbackleibler	copresence	E-OTU6---E-OTU61	3	0.3641863315995919|0.5379541030671546|1.5006875422676405	dist_bray=copresence|correl_pearson=copresence|dist_kullbackleibler=copresence	dist_bray=0.18659179515811242|correl_pearson=0.07758973911026357|dist_kullbackleibler=1.822947833796107E-7	dist_bray=0.3641863315995919|correl_pearson=0.5379541030671546|dist_kullbackleibler=1.5006875422676405	E-OTU6->E-OTU61	0.556545	0.557306	0.0579535	0.364186	1.82295e-07	1.82295e-07	4.63198e-06	0.3637132156331013|0.5207327871441862|1.4835846167734992	0.36458148055313044|0.5386758910767988|1.4664474622763972	100.0|100.0|100.0	0.046888244419615976|0.13073323916458848|0.42672806762627896	4.63198e-06
99855	correl_pearson|dist_bray|dist_kullbackleibler	copresence	E-OTU6---E-OTU31	3	0.6946211640428159|0.2759884645195768|1.0998581489667916	correl_pearson=copresence|dist_bray=copresence|dist_kullbackleibler=copresence	correl_pearson=0.020607710873994822|dist_bray=0.12141421047241852|dist_kullbackleibler=3.3993856063396777E-7	correl_pearson=0.6946211640428159|dist_bray=0.2759884645195768|dist_kullbackleibler=1.0998581489667916	E-OTU6->E-OTU31	0.010586	0.000188275	0.185611	0.694621	3.39939e-07	3.39939e-07	8.35896e-06	0.7050453241112906|0.26716285070532136|1.0832341116242903	0.7098292260781358|0.2638157982448976|1.0901856898441578	100.0|100.0|100.0	0.11573267720449337|0.05970642455646546|0.4208474378933157	8.35896e-06
99856	dist_bray|dist_kullbackleibler	copresence	E-OTU6---E-OTU28	2	0.3411290742362123|0.8400220198985022	dist_bray=copresence|dist_kullbackleibler=copresence	dist_bray=0.23011965448544336|dist_kullbackleibler=2.2848567149402754E-8	dist_bray=0.3411290742362123|dist_kullbackleibler=0.8400220198985022	E-OTU6->E-OTU28	0.479406	0.479582	0.0529362	0.341129	2.28486e-08	2.28486e-08	6.49079e-07	0.3312654370426614|0.8256128432395146	0.325011330698156|0.8120934543166518	100.0|100.0	0.04024413983421143|0.24109066264919718	6.49079e-07
99857	dist_kullbackleibler	copresence	E-OTU6---E-OTU20	1	1.32572	dist_kullbackleibler=copresence	dist_kullbackleibler=7.688555720974932E-7	dist_kullbackleibler=1.3257243919688109	E-OTU6->E-OTU20	3.67279	3.61093	0.897103	1.32572	7.68856e-07	7.68856e-07	1.82517e-05	1.26778	1.2568	100	0.250389	1.82517e-05
99858	dist_bray|dist_kullbackleibler	copresence	E-OTU6---E-OTU18	2	0.3992324864367144|1.1013511919988455	dist_bray=copresence|dist_kullbackleibler=copresence	dist_bray=0.24690148620262387|dist_kullbackleibler=2.4377877161363415E-8	dist_bray=0.3992324864367144|dist_kullbackleibler=1.1013511919988455	E-OTU6->E-OTU18	0.527744	0.528396	0.0502352	0.399232	2.43779e-08	2.43779e-08	6.88923e-07	0.38245899179086484|1.060680599493954	0.38141871219731843|1.0293147301792411	100.0|100.0	0.04507984469699051|0.2466956326029124	6.88923e-07
99859	dist_kullbackleibler	copresence	E-OTU6---E-OTU17	1	1.37504	dist_kullbackleibler=copresence	dist_kullbackleibler=2.4000983400718212E-6	dist_kullbackleibler=1.375035658803643	E-OTU6->E-OTU17	3.65622	3.55041	0.981152	1.37504	2.4001e-06	2.4001e-06	5.34606e-05	1.35143	1.3611	100	0.253978	5.34606e-05
99860	dist_kullbackleibler|dist_bray|correl_pearson	copresence	E-OTU6---E-OTU10	3	0.5414152312819008|0.2850176503760332|0.6347520913701464	dist_kullbackleibler=copresence|dist_bray=copresence|correl_pearson=copresence	dist_kullbackleibler=6.590283874174929E-13|dist_bray=0.17092310643276143|correl_pearson=0.04368646493056616	dist_kullbackleibler=0.5414152312819008|dist_bray=0.2850176503760332|correl_pearson=0.6347520913701464	E-OTU6->E-OTU10	3.00747	3.16053	0.706835	0.541415	6.59028e-13	6.59028e-13	3.56005e-11	0.5445906795524104|0.2870195530440677|0.605821242644254	0.5328653855324967|0.28883711185551475|0.6364763235746189	100.0|100.0|100.0	0.12058637787129504|0.041574700203901666|0.12593617700840662	3.56005e-11
99861	correl_spearman|correl_pearson|dist_kullbackleibler|dist_bray	mutualExclusion	E-OTU4---E-OTU45	4	-0.2762066894540894|-0.22936036700460774|16.792883490930773|0.8886908721602421	correl_spearman=mutualExclusion|correl_pearson=mutualExclusion|dist_kullbackleibler=mutualExclusion|dist_bray=mutualExclusion	correl_spearman=0.23276347744597392|correl_pearson=0.24032925669366778|dist_kullbackleibler=6.217952513966063E-4|dist_bray=0.48401362759748756	correl_spearman=-0.2762066894540894|correl_pearson=-0.22936036700460774|dist_kullbackleibler=16.792883490930773|dist_bray=0.8886908721602421	E-OTU4->E-OTU45	0.0199916	0.0223237	0.178929	-0.276207	0.000621795	0.000621795	0.00995525	-0.2845584552626513|-0.23383990042387154|15.441466014014928|0.8688172702160284	-0.270555363015656|-0.2590596875632366|16.506050360205528|0.8942140722296653	100.0|100.0|100.0|100.0	0.17415582308951608|0.12893410119729323|4.029467886980672|0.09068299762844675	0.00995525
99862	correl_pearson|dist_bray|dist_kullbackleibler	copresence	E-OTU4---E-OTU31	3	0.5421118603710998|0.33980727256785903|1.2387640289690656	correl_pearson=copresence|dist_bray=copresence|dist_kullbackleibler=copresence	correl_pearson=0.04782427303162884|dist_bray=0.1645716385852226|dist_kullbackleibler=8.460589588921152E-7	correl_pearson=0.5421118603710998|dist_bray=0.33980727256785903|dist_kullbackleibler=1.2387640289690656	E-OTU4->E-OTU31	0.029143	0.0616716	0.177415	0.542112	8.46059e-07	8.46059e-07	1.99807e-05	0.5657827836929943|0.32893092920876443|1.230147845337913	0.5596729390705577|0.3261783289975527|1.195739281540201	100.0|100.0|100.0	0.10371605099846579|0.048187765974213544|0.4530655655713352	1.99807e-05
99863	dist_bray|correl_pearson|dist_kullbackleibler	copresence	E-OTU4---E-OTU28	3	0.29344103987441617|0.6192208383665093|0.5910983696276626	dist_bray=copresence|correl_pearson=copresence|dist_kullbackleibler=copresence	dist_bray=0.15184975079905338|correl_pearson=0.05010566242771197|dist_kullbackleibler=2.814637412029697E-12	dist_bray=0.29344103987441617|correl_pearson=0.6192208383665093|dist_kullbackleibler=0.5910983696276626	E-OTU4->E-OTU28	0.479585	0.480791	0.0487498	0.293441	2.81464e-12	2.81464e-12	1.39926e-10	0.29033118360961224|0.5969782396004875|0.5943644833612182	0.2870923249864083|0.6018328580837199|0.5693888052884943	100.0|100.0|100.0	0.03385754692933313|0.11390923812697798|0.17673286333808524	1.39926e-10
99864	dist_kullbackleibler|dist_bray|correl_pearson	copresence	E-OTU4---E-OTU25	3	0.6623283721575457|0.2921502159257918|0.6845270968424745	dist_kullbackleibler=copresence|dist_bray=copresence|correl_pearson=copresence	dist_kullbackleibler=1.1745493466719381E-11|dist_bray=0.13559690177896755|correl_pearson=0.009641344168272836	dist_kullbackleibler=0.6623283721575457|dist_bray=0.2921502159257918|correl_pearson=0.6845270968424745	E-OTU4->E-OTU25	3.74922	3.7715	0.822891	0.662328	1.17455e-11	1.17455e-11	5.35415e-10	0.6570763016860678|0.2839933086770148|0.6836896000778074	0.6154843425558608|0.28231035995786247|0.7009500646288669	100.0|100.0|100.0	0.21411298481753213|0.04517102903949529|0.08830120827632779	5.35415e-10
99865	dist_bray|dist_kullbackleibler|correl_pearson|correl_spearman	copresence	E-OTU4---E-OTU23	4	0.305073859116776|1.1449152537612612|0.6115980081166683|0.7268014120383721	dist_bray=copresence|dist_kullbackleibler=copresence|correl_pearson=copresence|correl_spearman=copresence	dist_bray=0.14484343728304216|dist_kullbackleibler=3.428699169027993E-8|correl_pearson=0.05328233520436554|correl_spearman=0.027710883271378606	dist_bray=0.305073859116776|dist_kullbackleibler=1.1449152537612612|correl_pearson=0.6115980081166683|correl_spearman=0.7268014120383721	E-OTU4->E-OTU23	0.586145	0.584249	0.0443418	0.305074	3.4287e-08	3.4287e-08	9.44682e-07	0.31176312227993336|1.0847842095435398|0.6352249914730467|0.7134093932747143	0.3020936060288957|1.0167492087589958|0.6226193575703273|0.7292754338669533	100.0|100.0|100.0|100.0	0.06715461144063242|0.4117894824001643|0.14421168726947634|0.12369708914843028	9.44682e-07
99866	correl_pearson|dist_kullbackleibler|dist_bray	copresence	E-OTU4---E-OTU20	3	0.6145251722432074|1.0436049377799055|0.3893452727005319	correl_pearson=copresence|dist_kullbackleibler=copresence|dist_bray=copresence	correl_pearson=0.14375173443291833|dist_kullbackleibler=7.410341229530104E-9|dist_bray=0.1887225813379254	correl_pearson=0.6145251722432074|dist_kullbackleibler=1.0436049377799055|dist_bray=0.3893452727005319	E-OTU4->E-OTU20	0.0228725	0.0358963	0.160575	0.614525	7.41034e-09	7.41034e-09	2.24453e-07	0.5229953269361819|1.0406982383568446|0.37742476121838314	0.5785347798274303|1.0012155866939776|0.3802987845259977	100.0|100.0|100.0	0.2210981512389819|0.2522593062012819|0.046052095251740206	2.24453e-07
99867	dist_kullbackleibler|dist_bray	copresence	E-OTU4---E-OTU18	2	1.3556846073407791|0.4057754800357456	dist_kullbackleibler=copresence|dist_bray=copresence	dist_kullbackleibler=1.291773554290554E-5|dist_bray=0.2646672044759487	dist_kullbackleibler=1.3556846073407791|dist_bray=0.4057754800357456	E-OTU4->E-OTU18	3.808	3.73888	0.855356	1.35568	1.29177e-05	1.29177e-05	0.000262974	1.3007610356932762|0.3951734134125796	1.332374568704255|0.39485200201001314	100.0|100.0	0.35511429514545706|0.04683415419167106	0.000262974
99868	dist_kullbackleibler	copresence	E-OTU4---E-OTU17	1	1.59347	dist_kullbackleibler=copresence	dist_kullbackleibler=7.728516602365509E-4	dist_kullbackleibler=1.5934661802664551	E-OTU4->E-OTU17	3.56628	3.41463	0.895389	1.59347	0.000772852	0.000772852	0.012231	1.53608	1.50595	100	0.411214	0.012231
99869	dist_kullbackleibler|dist_bray	copresence	E-OTU4---E-OTU14	2	1.4460233819721497|0.38271443124774696	dist_kullbackleibler=copresence|dist_bray=copresence	dist_kullbackleibler=1.958328952333943E-7|dist_bray=0.19759133816194385	dist_kullbackleibler=1.4460233819721497|dist_bray=0.38271443124774696	E-OTU4->E-OTU14	4.74899	4.8314	1.0271	1.44602	1.95833e-07	1.95833e-07	4.96677e-06	1.4037016101478343|0.3735694267844074	1.365771662824641|0.3754295186425249	100.0|100.0	0.434854843338277|0.04882979044893509	4.96677e-06
99870	dist_kullbackleibler	copresence	E-OTU4---E-OTU13	1	1.38261	dist_kullbackleibler=copresence	dist_kullbackleibler=3.139337298563305E-6	dist_kullbackleibler=1.3826139382569576	E-OTU4->E-OTU13	3.85304	3.78328	0.940659	1.38261	3.13934e-06	3.13934e-06	6.89198e-05	1.3187	1.34084	100	0.314827	6.89198e-05
99871	dist_kullbackleibler|dist_bray|correl_pearson	copresence	E-OTU4---E-OTU10	3	0.6838142125994967|0.33484903761293283|0.47322447798325246	dist_kullbackleibler=copresence|dist_bray=copresence|correl_pearson=copresence	dist_kullbackleibler=2.6844415579319048E-11|dist_bray=0.22595246348123033|correl_pearson=0.07541446370824412	dist_kullbackleibler=0.6838142125994967|dist_bray=0.33484903761293283|correl_pearson=0.47322447798325246	E-OTU4->E-OTU10	3.10402	3.03249	0.684731	0.683814	2.68444e-11	2.68444e-11	1.16931e-09	0.677314988721208|0.3306865578602174|0.47238465177897937	0.6745927141481132|0.3305390398549496|0.478954360671622	100.0|100.0|100.0	0.1368302403598911|0.034948312550726404|0.09228964997157889	1.16931e-09
99872	correl_spearman|correl_pearson|dist_kullbackleibler|dist_bray	copresence	E-OTU4---E-OTU8	4	0.725731895223421|0.746194571460071|0.9939494109696186|0.22663962981839547	correl_spearman=copresence|correl_pearson=copresence|dist_kullbackleibler=copresence|dist_bray=copresence	correl_spearman=0.024927302643137583|correl_pearson=0.0044970504122558985|dist_kullbackleibler=0.0011057947912904709|dist_bray=0.08726840824650495	correl_spearman=0.725731895223421|correl_pearson=0.746194571460071|dist_kullbackleibler=0.9939494109696186|dist_bray=0.22663962981839547	E-OTU4->E-OTU8	0.0194566	0.022549	0.179995	0.725732	0.00110579	0.00110579	0.0171055	0.7219553575480084|0.7502687894963884|0.9363718462472856|0.2207678823896992	0.7427149109647784|0.7638091083993985|0.854132960698595|0.21866705729213493	100.0|100.0|100.0|100.0	0.12830489549468646|0.08002955291779129|0.5959238819263875|0.042772202954971805	0.0171055
99873	dist_kullbackleibler|dist_bray	copresence	E-OTU4---E-OTU7	2	0.7458305332246028|0.31240901718826475	dist_kullbackleibler=copresence|dist_bray=copresence	dist_kullbackleibler=1.127159143798906E-9|dist_bray=0.17293859870113726	dist_kullbackleibler=0.7458305332246028|dist_bray=0.31240901718826475	E-OTU4->E-OTU7	3.50299	3.42853	0.893198	0.745831	1.12716e-09	1.12716e-09	3.98602e-08	0.7287174217282296|0.3071623325687362	0.7093921145707053|0.3080109548143153	100.0|100.0	0.215346756644267|0.04632880501849765	3.98602e-08
99874	correl_spearman|correl_pearson|dist_kullbackleibler|dist_bray	copresence	E-OTU4---E-OTU6	4	0.8368704930523463|0.681332580336095|0.34644200080510407|0.20060794509827773	correl_spearman=copresence|correl_pearson=copresence|dist_kullbackleibler=copresence|dist_bray=copresence	correl_spearman=0.0013766420410944447|correl_pearson=0.01706577666618503|dist_kullbackleibler=0.0|dist_bray=0.08497601075069294	correl_spearman=0.8368704930523463|correl_pearson=0.681332580336095|dist_kullbackleibler=0.34644200080510407|dist_bray=0.20060794509827773	E-OTU4->E-OTU6	0.0260649	0.0121157	0.168109	0.83687	0	0	0	0.8189364503780748|0.7168999183812456|0.3275344598220807|0.19294258803814887	0.8312960128450853|0.700119354300314|0.3272731195275966|0.18930654694563104	100.0|100.0|100.0|100.0	0.07012881402159898|0.10411407021978966|0.10074235876327924|0.03953386449610563	0
99875	dist_kullbackleibler|dist_bray	copresence	E-OTU4---E-OTU3	2	0.5851847169536376|0.3154319080058533	dist_kullbackleibler=copresence|dist_bray=copresence	dist_kullbackleibler=2.9756197506003446E-12|dist_bray=0.1881037937077744	dist_kullbackleibler=0.5851847169536376|dist_bray=0.3154319080058533	E-OTU4->E-OTU3	3.05164	3.06654	0.723064	0.585185	2.97562e-12	2.97562e-12	1.46865e-10	0.5397897920172365|0.3018194576364593	0.5342274251825958|0.29992889889529256	100.0|100.0	0.13326210380967848|0.03640622981037299	1.46865e-10
99876	dist_kullbackleibler|dist_bray	copresence	E-OTU4---E-OTU2	2	0.9436823910704519|0.3918342654478142	dist_kullbackleibler=copresence|dist_bray=copresence	dist_kullbackleibler=9.228040553921346E-11|dist_bray=0.22747382960392004	dist_kullbackleibler=0.9436823910704519|dist_bray=0.3918342654478142	E-OTU4->E-OTU2	3.78922	3.77276	0.87348	0.943682	9.22804e-11	9.22804e-11	3.83691e-09	0.8847060220494732|0.3753586108382403	0.8632266730297626|0.37369992614154474	100.0|100.0	0.207667080001795|0.04583462666229935	3.83691e-09
99877	dist_bray|dist_kullbackleibler|correl_spearman|correl_pearson	copresence	E-OTU4---E-OTU1	4	0.23804311354119168|0.39092008939047007|0.7598234941941624|0.6435924360187624	dist_bray=copresence|dist_kullbackleibler=copresence|correl_spearman=copresence|correl_pearson=copresence	dist_bray=0.08987721974789953|dist_kullbackleibler=0.0|correl_spearman=0.013639050803946784|correl_pearson=0.017627660891872066	dist_bray=0.23804311354119168|dist_kullbackleibler=0.39092008939047007|correl_spearman=0.7598234941941624|correl_pearson=0.6435924360187624	E-OTU4->E-OTU1	0.464335	0.466894	0.0460165	0.238043	0	0	0	0.2280546468864339|0.37096713130878334|0.7416537865705749|0.6708374157083786	0.2312324479815927|0.3662901760433943|0.7540862622455227|0.6629153723379038	100.0|100.0|100.0|100.0	0.031021749053955022|0.08568398896841993|0.10558200601691711|0.0879681085111316	0
99878	dist_kullbackleibler|correl_pearson	copresence	E-OTU4---H-OTU1	2	1.5614554492098034|0.5118241729211175	dist_kullbackleibler=copresence|correl_pearson=copresence	dist_kullbackleibler=6.894397102197303E-4|correl_pearson=0.17757187592003343	dist_kullbackleibler=1.5614554492098034|correl_pearson=0.5118241729211175	E-OTU4->H-OTU1	3.41046	3.26557	0.89528	1.56146	0.00068944	0.00068944	0.0109742	1.5454316487024733|0.4506818962840974	1.5456318840306453|0.49658654781529044	100.0|100.0	0.33988627137674887|0.2050171812134642	0.0109742
99879	dist_bray|dist_kullbackleibler	copresence	E-OTU3---E-OTU31	2	0.3869131868572784|1.3114130081990933	dist_bray=copresence|dist_kullbackleibler=copresence	dist_bray=0.21499370485745573|dist_kullbackleibler=2.2387667268919387E-6	dist_bray=0.3869131868572784|dist_kullbackleibler=1.3114130081990933	E-OTU3->E-OTU31	0.546963	0.544505	0.0497289	0.386913	2.23877e-06	2.23877e-06	5.00295e-05	0.375142316496719|1.2905723128277515	0.3792982518051226|1.2656379986367448	100.0|100.0	0.04739838474839099|0.3896945984968854	5.00295e-05
99880	correl_spearman|dist_bray|dist_kullbackleibler	copresence	E-OTU3---E-OTU29	3	0.7480734495771987|0.4096001792300955|1.1591427383546622	correl_spearman=copresence|dist_bray=copresence|dist_kullbackleibler=copresence	correl_spearman=0.0014325629783608074|dist_bray=0.2234152355332657|dist_kullbackleibler=5.375451195277492E-10	correl_spearman=0.7480734495771987|dist_bray=0.4096001792300955|dist_kullbackleibler=1.1591427383546622	E-OTU3->E-OTU29	-0.0163043	0	0.16673	0.748073	5.37545e-10	5.37545e-10	1.9721e-08	0.736750522525708|0.39384950866649276|1.1170748686335974	0.7369241024717212|0.39664731053608215|1.1073693493098982	100.0|100.0|100.0	0.06377958188348866|0.042368555026976125|0.21324585058899098	1.9721e-08
99881	dist_bray|dist_kullbackleibler	copresence	E-OTU3---E-OTU28	2	0.3275234579224643|0.7321202097318275	dist_bray=copresence|dist_kullbackleibler=copresence	dist_bray=0.1955146211968698|dist_kullbackleibler=2.62234678416462E-13	dist_bray=0.3275234579224643|dist_kullbackleibler=0.7321202097318275	E-OTU3->E-OTU28	0.482967	0.487215	0.0480513	0.327523	2.62235e-13	2.62235e-13	1.493e-11	0.3178322351966496|0.697000655886165	0.3205934263484481|0.6921207462597049	100.0|100.0	0.03706386115374787|0.1296764525347764	1.493e-11
99882	dist_bray|dist_kullbackleibler	copresence	E-OTU3---E-OTU18	2	0.33953705771355136|1.1240769472463068	dist_bray=copresence|dist_kullbackleibler=copresence	dist_bray=0.1984159044617172|dist_kullbackleibler=9.966302660036064E-6	dist_bray=0.33953705771355136|dist_kullbackleibler=1.1240769472463068	E-OTU3->E-OTU18	0.530529	0.534287	0.0568713	0.339537	9.9663e-06	9.9663e-06	0.000206933	0.3305355051531221|1.0870668485776138	0.32784751953711244|1.1055343417104688	100.0|100.0	0.05571415592978577|0.3793251530829139	0.000206933
99883	dist_kullbackleibler	copresence	E-OTU3---E-OTU17	1	1.29725	dist_kullbackleibler=copresence	dist_kullbackleibler=1.597508148498683E-5	dist_kullbackleibler=1.2972471361170603	E-OTU3->E-OTU17	3.49671	3.4104	0.85431	1.29725	1.59751e-05	1.59751e-05	0.000319525	1.24008	1.22939	100	0.29439	0.000319525
99884	dist_bray|dist_kullbackleibler	copresence	E-OTU3---E-OTU10	2	0.37179927951837155|0.8467540197123404	dist_bray=copresence|dist_kullbackleibler=copresence	dist_bray=0.2695191060455654|dist_kullbackleibler=1.1433970481533606E-7	dist_bray=0.37179927951837155|dist_kullbackleibler=0.8467540197123404	E-OTU3->E-OTU10	0.484683	0.484724	0.0480665	0.371799	1.1434e-07	1.1434e-07	2.9657e-06	0.3579864588463332|0.8020304669553068	0.35227521402641937|0.7815357803243246	100.0|100.0	0.042541607230694944|0.18314425983660665	2.9657e-06
99885	correl_pearson|dist_kullbackleibler|dist_bray	copresence	E-OTU3---E-OTU8	3	0.5452843314556031|0.8134717191704594|0.3468978864197997	correl_pearson=copresence|dist_kullbackleibler=copresence|dist_bray=copresence	correl_pearson=0.05202516565823545|dist_kullbackleibler=2.242380492400997E-7|dist_bray=0.16994276674527675	correl_pearson=0.5452843314556031|dist_kullbackleibler=0.8134717191704594|dist_bray=0.3468978864197997	E-OTU3->E-OTU8	0.032529	0.00165317	0.169265	0.545284	2.24238e-07	2.24238e-07	5.63511e-06	0.5426233993036335|0.7857996845817694|0.33615336123144063	0.5535203175614051|0.7311335440378417|0.3316281250549613	100.0|100.0|100.0	0.09847199878865463|0.21437849315867438|0.03250856489851584	5.63511e-06
99886	dist_bray|dist_kullbackleibler	copresence	E-OTU3---E-OTU2	2	0.3774893287794663|0.9763016664311353	dist_bray=copresence|dist_kullbackleibler=copresence	dist_bray=0.2430773568185347|dist_kullbackleibler=7.911025801110583E-8	dist_bray=0.3774893287794663|dist_kullbackleibler=0.9763016664311353	E-OTU3->E-OTU2	0.5252	0.527039	0.050389	0.377489	7.91103e-08	7.91103e-08	2.10771e-06	0.36660827244147015|0.9159824839336259	0.3722099331085169|0.9116593352733188	100.0|100.0	0.05185553007397058|0.23023226600165644	2.10771e-06
99887	correl_spearman|dist_kullbackleibler	copresence	H-OTU4---H-OTU29	2	0.7358543417366947|1.5166470070349136	correl_spearman=copresence|dist_kullbackleibler=copresence	correl_spearman=0.01290248948857109|dist_kullbackleibler=5.9869140637047735E-5	correl_spearman=0.7358543417366947|dist_kullbackleibler=1.5166470070349136	H-OTU4->H-OTU29	0.0465266	0.0438375	0.170856	0.735854	5.98691e-05	5.98691e-05	0.00111764	0.7261636040476886|1.3699524030782237	0.742329583545628|1.51309132198418	100.0|100.0	0.09295689348113363|0.4972383031241288	0.00111764
99888	dist_kullbackleibler|correl_pearson|dist_bray	copresence	H-OTU4---H-OTU19	3	0.7285407682755092|0.8025998528128697|0.31665111274552915	dist_kullbackleibler=copresence|correl_pearson=copresence|dist_bray=copresence	dist_kullbackleibler=1.8840484727888906E-13|correl_pearson=0.005694371261319997|dist_bray=0.04663845711837222	dist_kullbackleibler=0.7285407682755092|correl_pearson=0.8025998528128697|dist_bray=0.31665111274552915	H-OTU4->H-OTU19	4.2182	4.2234	0.881818	0.728541	1.88405e-13	1.88405e-13	1.09076e-11	0.7345986718099055|0.7969163880120608|0.3073887730342569	0.7198451520969089|0.8187626464522921|0.30298155879740274	100.0|100.0|100.0	0.23001086567461518|0.10490583733290941|0.0538314431176159	1.09076e-11
99889	dist_bray|dist_kullbackleibler|correl_pearson	copresence	H-OTU4---H-OTU18	3	0.3879446879306846|1.1901537365782597|0.46992852970989923	dist_bray=copresence|dist_kullbackleibler=copresence|correl_pearson=copresence	dist_bray=0.17605812297354673|dist_kullbackleibler=1.3113164875511174E-5|correl_pearson=0.12178556157932147	dist_bray=0.3879446879306846|dist_kullbackleibler=1.1901537365782597|correl_pearson=0.46992852970989923	H-OTU4->H-OTU18	0.651965	0.670562	0.0634185	0.387945	1.31132e-05	1.31132e-05	0.000265834	0.3697918717797688|1.1027360994352562|0.538295499035082	0.3795423472936792|1.0683460495753305|0.537967327160518	100.0|100.0|100.0	0.09196115663920353|0.40671103240658735|0.21562279139003318	0.000265834
99890	dist_kullbackleibler|dist_bray|correl_spearman	copresence	H-OTU4---H-OTU2	3	1.3823123067903225|0.42396437691948063|0.7871148459383754	dist_kullbackleibler=copresence|dist_bray=copresence|correl_spearman=copresence	dist_kullbackleibler=3.0326830234850277E-5|dist_bray=0.19866618139920544|correl_spearman=0.003532432745831149	dist_kullbackleibler=1.3823123067903225|dist_bray=0.42396437691948063|correl_spearman=0.7871148459383754	H-OTU4->H-OTU2	4.08351	4.00211	0.840129	1.38231	3.03268e-05	3.03268e-05	0.00058443	1.2220552224993426|0.40511166079814875|0.7737666593534084	1.216633478489503|0.4101068535389426|0.7837685606316978	100.0|100.0|100.0	0.5091327527710336|0.09403878598437472|0.07510699743720685	0.00058443
99891	dist_bray|correl_pearson|dist_kullbackleibler|correl_spearman	copresence	H-OTU4---H-OTU1	4	0.28191057130343533|0.8386506981410305|0.4989278184653101|0.8092436974789917	dist_bray=copresence|correl_pearson=copresence|dist_kullbackleibler=copresence|correl_spearman=copresence	dist_bray=0.03110734481343136|correl_pearson=0.005375171343354412|dist_kullbackleibler=0.0|correl_spearman=0.0021347418042713118	dist_bray=0.28191057130343533|correl_pearson=0.8386506981410305|dist_kullbackleibler=0.4989278184653101|correl_spearman=0.8092436974789917	H-OTU4->H-OTU1	0.672638	0.678603	0.061845	0.281911	0	0	0	0.27551375306317905|0.8250965886955578|0.501297370368978|0.7923637879939572	0.2757650331108479|0.8460058833728923|0.5270243214533202|0.8067229102581328	100.0|100.0|100.0|100.0	0.045352863772152696|0.10491306745150324|0.1305503654282258|0.07447220117947694	0
99892	correl_pearson|dist_bray|correl_spearman|dist_kullbackleibler	copresence	E-OTU1---E-OTU8	4	0.7744942918726592|0.21658373597147795|0.8363101512424687|0.5594470243290735	correl_pearson=copresence|dist_bray=copresence|correl_spearman=copresence|dist_kullbackleibler=copresence	correl_pearson=0.0012789933559034239|dist_bray=0.054267460755858976|correl_spearman=8.915911126555764E-4|dist_kullbackleibler=2.1911135128505066E-9	correl_pearson=0.7744942918726592|dist_bray=0.21658373597147795|correl_spearman=0.8363101512424687|dist_kullbackleibler=0.5594470243290735	E-OTU1->E-OTU8	0.0417762	0.0411186	0.178253	0.774494	2.19111e-09	2.19111e-09	7.29715e-08	0.7723365991461273|0.21717802895259364|0.8192245754946099|0.5410751497137255	0.774162911503046|0.21389714578442276|0.8316183614064383|0.49030670038772706	100.0|100.0|100.0|100.0	0.0586591135438082|0.031222740068676733|0.0612246297277828|0.2729313586884564	7.29715e-08
99893	correl_pearson|dist_kullbackleibler|dist_bray	copresence	E-OTU1---E-OTU3	3	0.5857288939474056|0.4143615642240188|0.2687709664940331	correl_pearson=copresence|dist_kullbackleibler=copresence|dist_bray=copresence	correl_pearson=0.04857411785363697|dist_kullbackleibler=0.0|dist_bray=0.14363626971147037	correl_pearson=0.5857288939474056|dist_kullbackleibler=0.4143615642240188|dist_bray=0.2687709664940331	E-OTU1->E-OTU3	0.0528023	0.040308	0.176271	0.585729	0	0	0	0.5919052173154565|0.390600458142323|0.2596856763451881	0.6059105129490372|0.39262129111105404|0.2616073813839457	100.0|100.0|100.0	0.10561726001344342|0.07445474959079236|0.034284415793074216	0
99894	dist_kullbackleibler|correl_spearman|dist_bray	copresence	E-OTU1---E-OTU2	3	0.711476186371942|0.7385822359204259|0.35138485640319317	dist_kullbackleibler=copresence|correl_spearman=copresence|dist_bray=copresence	dist_kullbackleibler=0.0|correl_spearman=0.013599291180956485|dist_bray=0.16052805582679497	dist_kullbackleibler=0.711476186371942|correl_spearman=0.7385822359204259|dist_bray=0.35138485640319317	E-OTU1->E-OTU2	3.77615	3.69187	1.04479	0.711476	0	0	0	0.6855403686885149|0.7135760427058265|0.3410997633032236	0.6774300310741165|0.7311503826026207|0.339938621325804	100.0|100.0|100.0	0.1127642570953305|0.10206172558808178|0.03285691821361446	0
99895	correl_pearson|dist_bray|correl_spearman|dist_kullbackleibler	copresence	E-OTU1---E-OTU31	4	0.8300756507262206|0.23320570949975028|0.790209020439381|0.8828918741086984	correl_pearson=copresence|dist_bray=copresence|correl_spearman=copresence|dist_kullbackleibler=copresence	correl_pearson=0.0013605048254021757|dist_bray=0.06101372967673935|correl_spearman=0.005808683702462458|dist_kullbackleibler=5.0660242667532884E-9	correl_pearson=0.8300756507262206|dist_bray=0.23320570949975028|correl_spearman=0.790209020439381|dist_kullbackleibler=0.8828918741086984	E-OTU1->E-OTU31	0.0639592	0.0610423	0.213067	0.830076	5.06602e-09	5.06602e-09	1.59795e-07	0.8241219894359314|0.2380172991799612|0.7715310826100945|0.9095120299938084	0.8316724328693215|0.23989809300757053|0.7737791852755534|0.8852548190511151	100.0|100.0|100.0|100.0	0.06430746495930321|0.04082046555393591|0.08526954644581115|0.377961889118452	1.59795e-07
99896	dist_bray|dist_kullbackleibler	copresence	E-OTU1---E-OTU28	2	0.33051754648402365|0.777218544013384	dist_bray=copresence|dist_kullbackleibler=copresence	dist_bray=0.24704165632132757|dist_kullbackleibler=1.127675777201631E-7	dist_bray=0.33051754648402365|dist_kullbackleibler=0.777218544013384	E-OTU1->E-OTU28	0.485621	0.488534	0.0468258	0.330518	1.12768e-07	1.12768e-07	2.93046e-06	0.32069882150659573|0.7647843881694317	0.33592472444791377|0.7589597568094222	100.0|100.0	0.05816494732772742|0.27945322514489107	2.93046e-06
99897	dist_bray|correl_spearman|dist_kullbackleibler	copresence	E-OTU1---E-OTU20	3	0.406081717662787|0.7355001400952649|1.0782534538253736	dist_bray=copresence|correl_spearman=copresence|dist_kullbackleibler=copresence	dist_bray=0.19537447849015743|correl_spearman=0.022503972822084717|dist_kullbackleibler=1.0860068400120326E-10	dist_bray=0.406081717662787|correl_spearman=0.7355001400952649|dist_kullbackleibler=1.0782534538253736	E-OTU1->E-OTU20	0.570935	0.576585	0.0478862	0.406082	1.08601e-10	1.08601e-10	4.44292e-09	0.3853897849607034|0.7103454443150018|1.0376865834082039	0.3951131168361847|0.7192812112492073|1.0232339823125787	100.0|100.0|100.0	0.04673699725238715|0.11276134593566574|0.23644040975953504	4.44292e-09
99898	dist_kullbackleibler	copresence	E-OTU1---E-OTU18	1	1.48895	dist_kullbackleibler=copresence	dist_kullbackleibler=2.8015608338982645E-5	dist_kullbackleibler=1.4889500719955044	E-OTU1->E-OTU18	3.86339	3.93595	0.915841	1.48895	2.80156e-05	2.80156e-05	0.00054065	1.43933	1.40808	100	0.361999	0.00054065
99899	dist_bray|correl_spearman|dist_kullbackleibler|correl_pearson	copresence	E-OTU1---E-OTU10	4	0.23054756529540654|0.7530993924756301|0.361685648962865|0.6401466684090708	dist_bray=copresence|correl_spearman=copresence|dist_kullbackleibler=copresence|correl_pearson=copresence	dist_bray=0.09337853552222519|correl_spearman=0.012616555744448865|dist_kullbackleibler=0.0|correl_pearson=0.02313515806303934	dist_bray=0.23054756529540654|correl_spearman=0.7530993924756301|dist_kullbackleibler=0.361685648962865|correl_pearson=0.6401466684090708	E-OTU1->E-OTU10	0.470504	0.47086	0.0491096	0.230548	0	0	0	0.2312939291793455|0.7402306516985214|0.3461784027311776|0.6546399031464554	0.2318280585985743|0.7585067622694981|0.33918191404262665|0.6581086967856051	100.0|100.0|100.0|100.0	0.03282905049595281|0.10376225109116848|0.07122427658972173|0.08914697606957701	0
99900	dist_bray|dist_kullbackleibler|correl_pearson	copresence	F-OTU43---F-OTU64	3	0.25719039149759293|1.0802551499699389|0.8560219366576453	dist_bray=copresence|dist_kullbackleibler=copresence|correl_pearson=copresence	dist_bray=0.050013653155121185|dist_kullbackleibler=1.0369483049998962E-13|correl_pearson=0.0039296780568913725	dist_bray=0.25719039149759293|dist_kullbackleibler=1.0802551499699389|correl_pearson=0.8560219366576453	F-OTU43->F-OTU64	0.687968	0.700583	0.0704132	0.25719	1.03695e-13	1.03695e-13	6.26783e-12	0.26121619767643584|1.1392823239778778|0.8371256842455362	0.24956602684420665|1.0448434909289612|0.8658581893722038	100.0|100.0|100.0	0.06732347518348883|0.4613806208455968|0.09119243910735775	6.26783e-12
99901	correl_pearson|dist_bray	copresence	F-OTU43---F-OTU54	2	0.7335471681478263|0.34608052642217835	correl_pearson=copresence|dist_bray=copresence	correl_pearson=0.0020784983905293153|dist_bray=0.054299631118125635	correl_pearson=0.7335471681478263|dist_bray=0.34608052642217835	F-OTU43->F-OTU54	0.0206915	0.00276533	0.161607	0.733547	0.0020785	0.0020785	0.0305343	0.7508118780840384|0.343507000922001	0.7523415760371868|0.3381820587501155	100.0|100.0	0.0648989685034235|0.057592728737817935	0.0305343
99902	correl_spearman|correl_pearson|dist_bray|dist_kullbackleibler	copresence	F-OTU43---F-OTU40	4	0.7267376681614347|0.7441138613739092|0.31800153839306977|1.0092416915970808	correl_spearman=copresence|correl_pearson=copresence|dist_bray=copresence|dist_kullbackleibler=copresence	correl_spearman=0.009195594400836282|correl_pearson=0.0015420694382205502|dist_bray=0.055264031557789584|dist_kullbackleibler=0.0	correl_spearman=0.7267376681614347|correl_pearson=0.7441138613739092|dist_bray=0.31800153839306977|dist_kullbackleibler=1.0092416915970808	F-OTU43->F-OTU40	0.0269451	0.0351738	0.169314	0.726738	0	0	0	0.7181468338184106|0.7558789603314253|0.3135002010442093|1.0110775344857985	0.7203471851956762|0.7610198369152668|0.3085993182954623|0.9605475173287037	100.0|100.0|100.0|100.0	0.0859512587820772|0.06212049246971379|0.05285445675711626|0.31953574409273855	0
99903	correl_spearman|dist_kullbackleibler|dist_bray|correl_pearson	copresence	F-OTU43---F-OTU33	4	0.7340246636771298|1.1063801657165204|0.25696523283859196|0.7935330551721207	correl_spearman=copresence|dist_kullbackleibler=copresence|dist_bray=copresence|correl_pearson=copresence	correl_spearman=0.006253400908305229|dist_kullbackleibler=5.4311555253150345E-11|dist_bray=0.06524139786465233|correl_pearson=0.005978387082907877	correl_spearman=0.7340246636771298|dist_kullbackleibler=1.1063801657165204|dist_bray=0.25696523283859196|correl_pearson=0.7935330551721207	F-OTU43->F-OTU33	-0.0130746	-0.017657	0.175728	0.734025	5.43116e-11	5.43116e-11	2.32152e-09	0.7300935015808706|1.0817610126900687|0.2588266247919734|0.7813066440931751	0.7302502403277356|1.0509273439965459|0.2647188067187409|0.8048913573723129	100.0|100.0|100.0|100.0	0.0885439080287772|0.4346566424542672|0.06127746676129427|0.09231433398368848	2.32152e-09
99904	dist_kullbackleibler|dist_bray|correl_spearman|correl_pearson	copresence	F-OTU43---F-OTU29	4	0.9342081497409268|0.3351154015998645|0.8103110432952493|0.6141432678098678	dist_kullbackleibler=copresence|dist_bray=copresence|correl_spearman=copresence|correl_pearson=copresence	dist_kullbackleibler=6.661338147750939E-15|dist_bray=0.0980901481004326|correl_spearman=0.001647148449163749|correl_pearson=0.05022680265415269	dist_kullbackleibler=0.9342081497409268|dist_bray=0.3351154015998645|correl_spearman=0.8103110432952493|correl_pearson=0.6141432678098678	F-OTU43->F-OTU29	5.36458	5.31318	1.23696	0.934208	6.66134e-15	6.66134e-15	4.4369e-13	0.9275319817230855|0.33000926833912025|0.7881445852727168|0.6164854853078023	0.8936737356732289|0.32999996948314414|0.7987774783196735|0.6212138685943374	100.0|100.0|100.0|100.0	0.3319525815039824|0.06474818859082915|0.07300823212594451|0.13406432861210446	4.4369e-13
99905	correl_spearman|correl_pearson|dist_kullbackleibler|dist_bray	copresence	F-OTU43---F-OTU22	4	0.7194395955722291|0.6543863211305809|1.464975508134238|0.3129768438953291	correl_spearman=copresence|correl_pearson=copresence|dist_kullbackleibler=copresence|dist_bray=copresence	correl_spearman=0.017629198817968983|correl_pearson=0.06243039141733764|dist_kullbackleibler=4.0093779156702425E-6|dist_bray=0.11989085214352435	correl_spearman=0.7194395955722291|correl_pearson=0.6543863211305809|dist_kullbackleibler=1.464975508134238|dist_bray=0.3129768438953291	F-OTU43->F-OTU22	-0.00581997	-0.030683	0.173043	0.71944	4.00938e-06	4.00938e-06	8.70454e-05	0.7003131671723483|0.6537391189176249|1.4223986816226923|0.31143616804769414	0.7136938966634169|0.6866110958445815|1.3212404567278373|0.2927985952986576	100.0|100.0|100.0|100.0	0.11248974301177954|0.17882795796192008|0.6639945517400994|0.08252704551510444	8.70454e-05
99906	dist_kullbackleibler|dist_bray	copresence	F-OTU43---F-OTU20	2	1.2650788468809788|0.41384837047869183	dist_kullbackleibler=copresence|dist_bray=copresence	dist_kullbackleibler=2.964961609563943E-11|dist_bray=0.18863833715685807	dist_kullbackleibler=1.2650788468809788|dist_bray=0.41384837047869183	F-OTU43->F-OTU20	4.60013	4.55368	0.855396	1.26508	2.96496e-11	2.96496e-11	1.28335e-09	1.231207733051698|0.4065524370408287	1.185935677171711|0.4016374202283982	100.0|100.0	0.2649085314773027|0.06243196124496066	1.28335e-09
99907	correl_pearson|dist_kullbackleibler|dist_bray	copresence	F-OTU43---F-OTU19	3	0.5537642653746117|1.230055044340945|0.3872976197702829	correl_pearson=copresence|dist_kullbackleibler=copresence|dist_bray=copresence	correl_pearson=0.08664981901210306|dist_kullbackleibler=2.5428437133712123E-11|dist_bray=0.17698536124890452	correl_pearson=0.5537642653746117|dist_kullbackleibler=1.230055044340945|dist_bray=0.3872976197702829	F-OTU43->F-OTU19	0.0135267	0.000209705	0.178095	0.553764	2.54284e-11	2.54284e-11	1.11828e-09	0.5375111963481807|1.2228381649194202|0.38429522905545205	0.549085753666195|1.182958576785613|0.3783836703117122	100.0|100.0|100.0	0.14807722592784306|0.3282334441388333|0.06262596112028618	1.11828e-09
99908	dist_kullbackleibler	copresence	B-OTU3---B-OTU8	1	1.13273	dist_kullbackleibler=copresence	dist_kullbackleibler=4.2019576707019723E-10	dist_kullbackleibler=1.1327319022676323	B-OTU3->B-OTU8	3.6713	3.57028	0.900024	1.13273	4.20196e-10	4.20196e-10	1.55824e-08	1.08935	1.05673	100	0.176998	1.55824e-08
99909	dist_kullbackleibler	copresence	B-OTU3---B-OTU7	1	1.57625	dist_kullbackleibler=copresence	dist_kullbackleibler=2.4212518918709236E-6	dist_kullbackleibler=1.5762547369087632	B-OTU3->B-OTU7	4.20615	4.16511	1.10618	1.57625	2.42125e-06	2.42125e-06	5.38444e-05	1.48558	1.47749	100	0.354163	5.38444e-05
99910	dist_kullbackleibler|dist_bray	copresence	B-OTU3---B-OTU6	2	0.7647424030470998|0.34772256531461054	dist_kullbackleibler=copresence|dist_bray=copresence	dist_kullbackleibler=1.2560241735570798E-10|dist_bray=0.21807547014050233	dist_kullbackleibler=0.7647424030470998|dist_bray=0.34772256531461054	B-OTU3->B-OTU6	3.3293	3.24712	0.737515	0.764742	1.25602e-10	1.25602e-10	5.0688e-09	0.7400708287294401|0.34339921828635994	0.744390584270997|0.3442058380455124	100.0|100.0	0.16751303574325566|0.04194315428169807	5.0688e-09
99911	dist_kullbackleibler	copresence	B-OTU3---B-OTU5	1	1.54662	dist_kullbackleibler=copresence	dist_kullbackleibler=1.7679885777610593E-8	dist_kullbackleibler=1.546615994742075	B-OTU3->B-OTU5	4.21744	4.0844	0.878239	1.54662	1.76799e-08	1.76799e-08	5.10707e-07	1.46437	1.47369	100	0.249417	5.10707e-07
99912	dist_kullbackleibler	copresence	B-OTU3---B-OTU2	1	1.40725	dist_kullbackleibler=copresence	dist_kullbackleibler=0.0015165036101152385	dist_kullbackleibler=1.4072503438453146	B-OTU3->B-OTU2	3.04434	3.009	0.650764	1.40725	0.0015165	0.0015165	0.0229162	1.36785	1.36553	100	0.319842	0.0229162
99913	dist_kullbackleibler|dist_bray	copresence	B-OTU3---B-OTU1	2	0.9798184917449215|0.38235400907403994	dist_kullbackleibler=copresence|dist_bray=copresence	dist_kullbackleibler=3.261145593569381E-7|dist_bray=0.24728443940386424	dist_kullbackleibler=0.9798184917449215|dist_bray=0.38235400907403994	B-OTU3->B-OTU1	3.46988	3.37879	0.78042	0.979818	3.26115e-07	3.26115e-07	8.03343e-06	0.9133150887336144|0.36755462672028677	0.9570294631504542|0.3723178045406244	100.0|100.0	0.2640681865543413|0.04644869845727523	8.03343e-06
99914	dist_kullbackleibler	copresence	B-OTU3---B-OTU50	1	1.49874	dist_kullbackleibler=copresence	dist_kullbackleibler=4.7386404045113295E-7	dist_kullbackleibler=1.4987359512827705	B-OTU3->B-OTU50	4.41753	4.18626	1.09427	1.49874	4.73864e-07	4.73864e-07	1.15078e-05	1.35003	1.42502	100	0.391552	1.15078e-05
99915	correl_spearman|correl_pearson|dist_bray|dist_kullbackleibler	copresence	B-OTU3---B-OTU49	4	0.7270944527493678|0.46645183212560826|0.3145542922098764|0.7392096906767961	correl_spearman=copresence|correl_pearson=copresence|dist_bray=copresence|dist_kullbackleibler=copresence	correl_spearman=0.01694603759771729|correl_pearson=0.07630422092104128|dist_bray=0.15936303595880474|dist_kullbackleibler=1.0267708905331574E-10	correl_spearman=0.7270944527493678|correl_pearson=0.46645183212560826|dist_bray=0.3145542922098764|dist_kullbackleibler=0.7392096906767961	B-OTU3->B-OTU49	0.0198767	0.0327823	0.159905	0.727094	1.02677e-10	1.02677e-10	4.23073e-09	0.7136941012279208|0.5096395717061027|0.30323463219704483|0.6855708647536198	0.7317814252059436|0.4958915965512306|0.306429492691079|0.7080014573200479	100.0|100.0|100.0|100.0	0.10697057076834371|0.13015637756917575|0.05236600843430643|0.2154654669025932	4.23073e-09
99916	dist_kullbackleibler|dist_bray	copresence	B-OTU3---B-OTU47	2	0.8877755616365322|0.3629937634098128	dist_kullbackleibler=copresence|dist_bray=copresence	dist_kullbackleibler=3.1473801342940533E-10|dist_bray=0.23090740024057355	dist_kullbackleibler=0.8877755616365322|dist_bray=0.3629937634098128	B-OTU3->B-OTU47	4.12874	4.12004	0.943242	0.887776	3.14738e-10	3.14738e-10	1.18968e-08	0.7936316074697771|0.34493926394517893	0.8110903522698614|0.3408865793129618	100.0|100.0	0.2909640673192204|0.06662785660853042	1.18968e-08
99917	dist_kullbackleibler	copresence	B-OTU3---B-OTU39	1	1.54782	dist_kullbackleibler=copresence	dist_kullbackleibler=1.0729073651738474E-7	dist_kullbackleibler=1.5478228585589577	B-OTU3->B-OTU39	4.61177	4.50718	0.998508	1.54782	1.07291e-07	1.07291e-07	2.80407e-06	1.49893	1.4248	100	0.360252	2.80407e-06
99918	dist_kullbackleibler	copresence	B-OTU3---B-OTU36	1	1.47758	dist_kullbackleibler=copresence	dist_kullbackleibler=1.0444170241430406E-5	dist_kullbackleibler=1.4775813202155308	B-OTU3->B-OTU36	4.19421	4.25078	0.963791	1.47758	1.04442e-05	1.04442e-05	0.000216145	1.32189	1.42311	100	0.455648	0.000216145
99919	dist_bray|dist_kullbackleibler	copresence	B-OTU3---B-OTU31	2	0.33734041607479437|1.2816472746018048	dist_bray=copresence|dist_kullbackleibler=copresence	dist_bray=0.22958893548848658|dist_kullbackleibler=3.209869464071424E-5	dist_bray=0.33734041607479437|dist_kullbackleibler=1.2816472746018048	B-OTU3->B-OTU31	0.486309	0.493117	0.0398756	0.33734	3.20987e-05	3.20987e-05	0.000617143	0.3333979193724474|1.2908356123207603	0.3346859941508501|1.2254980688758268	100.0|100.0	0.0426754399518527|0.531316880163641	0.000617143
99920	dist_kullbackleibler|dist_bray	copresence	B-OTU3---B-OTU30	2	1.3581041837362315|0.3821324514489781	dist_kullbackleibler=copresence|dist_bray=copresence	dist_kullbackleibler=2.888944193725207E-4|dist_bray=0.2740946467663383	dist_kullbackleibler=1.3581041837362315|dist_bray=0.3821324514489781	B-OTU3->B-OTU30	3.66908	3.54765	0.799887	1.3581	0.000288894	0.000288894	0.00489978	1.3082550688083947|0.37661456778154706	1.2605128922207398|0.3672354821819102	100.0|100.0	0.4704873359566493|0.06509858794708896	0.00489978
99921	dist_kullbackleibler|dist_bray	copresence	B-OTU3---B-OTU28	2	0.6112029532258277|0.31166607520250855	dist_kullbackleibler=copresence|dist_bray=copresence	dist_kullbackleibler=8.272715845691891E-10|dist_bray=0.24878652506303633	dist_kullbackleibler=0.6112029532258277|dist_bray=0.31166607520250855	B-OTU3->B-OTU28	3.18454	3.18183	0.767585	0.611203	8.27272e-10	8.27272e-10	2.97926e-08	0.5815107681835578|0.3038324507470335	0.5924744938449862|0.3026277204532487	100.0|100.0	0.18643844017909733|0.05075283262557891	2.97926e-08
99922	dist_bray|correl_pearson|dist_kullbackleibler	copresence	B-OTU3---B-OTU27	3	0.334805914191193|0.48110168134462516|0.6280382057761407	dist_bray=copresence|correl_pearson=copresence|dist_kullbackleibler=copresence	dist_bray=0.1500261202924147|correl_pearson=0.05645745311712569|dist_kullbackleibler=0.0	dist_bray=0.334805914191193|correl_pearson=0.48110168134462516|dist_kullbackleibler=0.6280382057761407	B-OTU3->B-OTU27	0.519943	0.520241	0.0503031	0.334806	0	0	0	0.3215559568221093|0.5037613422255242|0.6038459405699556	0.324748265438885|0.5100561542098602|0.6091035362683518	100.0|100.0|100.0	0.03664678929841992|0.09249581329428684|0.10846106834657607	0
99923	dist_bray|dist_kullbackleibler	copresence	B-OTU3---B-OTU25	2	0.35517896895013035|0.7941436006200839	dist_bray=copresence|dist_kullbackleibler=copresence	dist_bray=0.2627430392414888|dist_kullbackleibler=5.800712465919844E-9	dist_bray=0.35517896895013035|dist_kullbackleibler=0.7941436006200839	B-OTU3->B-OTU25	0.487914	0.490103	0.0418015	0.355179	5.80071e-09	5.80071e-09	1.8048e-07	0.34969066934566556|0.7678718681527325	0.3483564587915637|0.7637832338027535	100.0|100.0	0.04739562915038601|0.17365611654316282	1.8048e-07
99924	dist_kullbackleibler|dist_bray	copresence	B-OTU3---B-OTU21	2	0.9379345531055356|0.3783021976115095	dist_kullbackleibler=copresence|dist_bray=copresence	dist_kullbackleibler=6.534696117554972E-9|dist_bray=0.25986609306190156	dist_kullbackleibler=0.9379345531055356|dist_bray=0.3783021976115095	B-OTU3->B-OTU21	3.49136	3.44082	0.850462	0.937935	6.5347e-09	6.5347e-09	2.01037e-07	0.9049690869866693|0.36932211596266046	0.8980112321605673|0.3733790806036121	100.0|100.0	0.2069675872673016|0.05092958948970459	2.01037e-07
99925	dist_bray|dist_kullbackleibler	copresence	B-OTU3---B-OTU18	2	0.3771169806778417|0.9260156263938901	dist_bray=copresence|dist_kullbackleibler=copresence	dist_bray=0.23395128723764858|dist_kullbackleibler=1.112860470442456E-9	dist_bray=0.3771169806778417|dist_kullbackleibler=0.9260156263938901	B-OTU3->B-OTU18	0.530063	0.536355	0.0446516	0.377117	1.11286e-09	1.11286e-09	3.95584e-08	0.36210616910049703|0.8702643307449371	0.3565314491521342|0.8574948864913832	100.0|100.0	0.053535964131866856|0.27400880537412625	3.95584e-08
99926	dist_bray|dist_kullbackleibler	copresence	B-OTU3---B-OTU17	2	0.3808908900545297|1.043296804993609	dist_bray=copresence|dist_kullbackleibler=copresence	dist_bray=0.168989769470689|dist_kullbackleibler=6.368905403064673E-12	dist_bray=0.3808908900545297|dist_kullbackleibler=1.043296804993609	B-OTU3->B-OTU17	0.56347	0.564931	0.0463081	0.380891	6.36891e-12	6.36891e-12	2.98252e-10	0.35630503471144737|0.9482747088839506	0.355728551627144|0.9505489936748173	100.0|100.0	0.04674670409315534|0.24611584579780943	2.98252e-10
99927	dist_bray|dist_kullbackleibler|correl_spearman	copresence	B-OTU3---B-OTU11	3	0.33297532414159103|0.7780625190577579|0.7168067226890757	dist_bray=copresence|dist_kullbackleibler=copresence|correl_spearman=copresence	dist_bray=0.21904373259716903|dist_kullbackleibler=6.8324659263652165E-9|correl_spearman=0.022986645860654242	dist_bray=0.33297532414159103|dist_kullbackleibler=0.7780625190577579|correl_spearman=0.7168067226890757	B-OTU3->B-OTU11	0.502937	0.512456	0.0569994	0.332975	6.83247e-09	6.83247e-09	2.0926e-07	0.32355446586800296|0.7323656769933419|0.702420237581312	0.3265961203584106|0.7347665873797457|0.7237258370838541	100.0|100.0|100.0	0.05351549873080759|0.19613106308852116|0.11901068194170537	2.0926e-07
99928	dist_bray|dist_kullbackleibler	copresence	B-OTU3---B-OTU10	2	0.3624650840155341|0.8651171663731895	dist_bray=copresence|dist_kullbackleibler=copresence	dist_bray=0.2856872973837459|dist_kullbackleibler=1.0346014149842375E-6	dist_bray=0.3624650840155341|dist_kullbackleibler=0.8651171663731895	B-OTU3->B-OTU10	0.481507	0.482821	0.0457608	0.362465	1.0346e-06	1.0346e-06	2.4133e-05	0.35429286277863636|0.823207822617831	0.35683870337662854|0.8329154975837889	100.0|100.0	0.05051221164499768|0.18783025303108536	2.4133e-05
99929	correl_spearman|correl_pearson|dist_bray|dist_kullbackleibler	copresence	B-OTU7---B-OTU47	4	0.855821318591161|0.5281964358931014|0.39389449443749336|0.8749111925436152	correl_spearman=copresence|correl_pearson=copresence|dist_bray=copresence|dist_kullbackleibler=copresence	correl_spearman=2.1150439653694342E-4|correl_pearson=0.03577054311405187|dist_bray=0.10203623643905146|dist_kullbackleibler=0.0	correl_spearman=0.855821318591161|correl_pearson=0.5281964358931014|dist_bray=0.39389449443749336|dist_kullbackleibler=0.8749111925436152	B-OTU7->B-OTU47	0.0180898	0.0265077	0.164236	0.855821	0	0	0	0.8387543756087444|0.5838411990990074|0.3714491050086571|0.8143833302857705	0.8441990113755637|0.5684179181778355|0.37468068907125873|0.8249187445543097	100.0|100.0|100.0|100.0	0.05419260880330341|0.11712681161094524|0.05011707062717008|0.19383957134411892	0
99930	dist_kullbackleibler|correl_spearman	copresence	B-OTU7---B-OTU36	2	1.2915188285410284|0.7927121778239857	dist_kullbackleibler=copresence|correl_spearman=copresence	dist_kullbackleibler=1.3430456746732489E-10|correl_spearman=0.004997707451906974	dist_kullbackleibler=1.2915188285410284|correl_spearman=0.7927121778239857	B-OTU7->B-OTU36	5.15914	4.98542	1.45093	1.29152	1.34305e-10	1.34305e-10	5.37257e-09	1.1546645946178635|0.7711372528012487	1.1458280509415597|0.7833814630982906	100.0|100.0	0.40199599821995363|0.08780939307153751	5.37257e-09
99931	correl_spearman|dist_kullbackleibler	copresence	B-OTU7---B-OTU5	2	0.7893557422969188|1.4449892782267424	correl_spearman=copresence|dist_kullbackleibler=copresence	correl_spearman=0.011100666964853678|dist_kullbackleibler=7.56043005978313E-10	correl_spearman=0.7893557422969188|dist_kullbackleibler=1.4449892782267424	B-OTU7->B-OTU5	0.0178739	0.0047619	0.165117	0.789356	7.56043e-10	7.56043e-10	2.74436e-08	0.7709786987208406|1.3598226323986307	0.7826312006046476|1.4047365316026492	100.0|100.0	0.10844618988255979|0.43925730156772463	2.74436e-08
99932	correl_spearman|sim_mutInfo	copresence	A-OTU31---A-OTU8	2	0.9456278026905826|1.892159501716694	correl_spearman=copresence|sim_mutInfo=unknown	correl_spearman=0.0031441671417438144|sim_mutInfo=0.08202576057296279	correl_spearman=0.9456278026905826|sim_mutInfo=1.892159501716694	A-OTU31->A-OTU8	0.166881	0.172713	0.16156	0.945628	0.00314417	0.00314417	0.0446595	0.8958522836789236|1.4735232891811476	0.9158247953688421|1.6492714662132362	100.0|100.0	0.07117809053327803|0.7267736893439114	0.0446595
99933	correl_pearson|correl_spearman|dist_kullbackleibler|dist_bray	copresence	F-OTU40---F-OTU29	4	0.6410616287960299|0.7584757932919224|0.98717340613246|0.3421373212812141	correl_pearson=copresence|correl_spearman=copresence|dist_kullbackleibler=copresence|dist_bray=copresence	correl_pearson=0.02541422842278418|correl_spearman=0.001505617208075516|dist_kullbackleibler=0.0|dist_bray=0.09549223379941574	correl_pearson=0.6410616287960299|correl_spearman=0.7584757932919224|dist_kullbackleibler=0.98717340613246|dist_bray=0.3421373212812141	F-OTU40->F-OTU29	0.0139755	0.00863995	0.16793	0.641062	0	0	0	0.6574512711000079|0.7518836982873061|0.9727134580035629|0.3438668584517101	0.6530240423580052|0.7494734893566648|0.9522999455002017|0.3438285179906545	100.0|100.0|100.0|100.0	0.10856582475279267|0.06313270471093466|0.261975040266156|0.06115951791618996	0
99934	correl_spearman|sim_mutInfo	copresence	A-OTU16---A-OTU57	2	0.9471550269543743|1.6462667063852274	correl_spearman=copresence|sim_mutInfo=unknown	correl_spearman=4.943833712958146E-4|sim_mutInfo=0.0737484510620443	correl_spearman=0.9471550269543743|sim_mutInfo=1.6462667063852274	A-OTU16->A-OTU57	0.129213	0.12255	0.156623	0.947155	0.000494383	0.000494383	0.00801824	0.9093657823760409|1.499292380150697	0.9206649909323715|1.552601489700987	100.0|100.0	0.05610356071132919|0.7112018069629695	0.00801824
[truncated: 363 more rows]

## Sheet: node
Additional File 8. CoNet output table with node information.
SUID	abundance	bodysite	degree	Label	lineage	phylum	taxon	negdegree	posdegree	samplecount
99077	0.477939	B	20	B-OTU10	Proteobacteria--Betaproteobacteria--Burkholderiales--Comamonadaceae	Proteobacteria	Comamonadaceae	1	19	35
[truncated: 232 more rows]

## Sheet: interactions
Additional File 8. CoNet output table with integrated information
[truncated: 989 more rows]
