# Supplementary material for: Individual signatures and environmental factors shape skin microbiota in healthy dogs
Source: Microbiome. 2017 Oct 13;5:139. doi: 10.1186/s40168-017-0355-6 (PMC5640918; doi:10.1186/s40168-017-0355-6)
Supplement: Supplementary file 9 — Taxonomies of the highly connected nodes obtained through BLAST. (XLSX 10 kb) [file 40168_2017_355_MOESM9_ESM.xlsx]

## Sheet: Additional File 9
Additional File 9. Taxonomies of the highly-connected nodes obtained through BLAST.
Family	BLAST taxonomy	OTUs
Enterobacteriaceae	Erwinia billingiae	OTU_10844
		OTU_12129
		OTU_13545
		OTU_16986
		OTU_26665
	Erwinia rhapontici	OTU_19035
	Pantoea Agglomerans	OTU_3231
		OTU_41091
	Pantoea stewartii	OTU_12131
		OTU_13560
	Tatumella terrea	OTU_17001
Pseudomonadaceae	Pseudomonas cedrina	OTU_24614
	Pseudomonas helmanticensis	OTU_15785
		OTU_19601
		OTU_30325
		OTU_38725
		OTU_38726
		OTU_39183
		OTU_41127
	Pseudomonas jessenii	OTU_37078
	Pseudomonas migulae	OTU_36703
	Pseudomonas moorei	OTU_21418
	Pseudomonas moraviensis	OTU_21417
		OTU_27575
		OTU_31179
		OTU_33706
	Pseudomonas mucidolens	OTU_23283
		OTU_31207
		OTU_37640
	Pseudomonas oryzihabitans	OTU_19385
		OTU_21762
		OTU_30620
	Pseudomonas putida	OTU_19308
		OTU_21959
		OTU_24203
		OTU_27263
		OTU_34076
		OTU_3454
		OTU_36719
		OTU_36724
		OTU_36725
		OTU_47177
	Pseudomonas rhizosphaerae	OTU_18804
		OTU_27592
		OTU_31052
		OTU_34344
		OTU_36221
		OTU_40486
		OTU_9577
	Pseudomonas rhodesiae	OTU_26452
